# Supplementary material for: Genome-wide CRISPR/Cas9 screen identifies SLC39A9 and PIK3C3 as crucial entry factors for Ebola virus infection
Source: PLoS Pathog. 2024 Aug 22;20(8):e1012444. doi: 10.1371/journal.ppat.1012444 (PMC11341029; doi:10.1371/journal.ppat.1012444)
Supplement: S1 Table — (XLSX) [file ppat.1012444.s010.xlsx]

## Sheet: Sheet1
id	mean_rank	1st_host_factors.score	1st_host_factors.p.value	1st_host_factors.fdr	1st_host_factors.rank	1st_host_factors.lfc	2nd_host_factors.score	2nd_host_factors.p.value	2nd_host_factors.fdr	2nd_host_factors.rank	2nd_host_factors.lfc	3rd_host_factors.score	3rd_host_factors.p.value	3rd_host_factors.fdr	3rd_host_factors.rank	3rd_host_factors.lfc	Gene ID	Type	Tax ID	Homologene Gene ID	Homologene Gene Tax ID	Gene Symbol	Synonyms	Type of Gene	Description	Gene Summary	Gene Location	Biological Process (GO)	GOSlim (Ontology)	Cellular Component (GO)	Molecular Function (GO)	Kinase Class (UniProt)	Protein Function (Protein Atlas)	InterPro	Subcellular Location (Protein Atlas)	Secreted (UniProt)	Secreted (Protein Altas)	Transmembrane (UniProt)	Membrane (Protein Altas)	Transmembrane (TMHMM)	Plasma (Protein Altas)	Appris (Ensembl)	JAX	Orphanet	OMIM	Pathogenic LoF (ClinVar)	dbGap (NCBI)	GWAS (NHGRI-EBI)	Developmental Disorders (DDG2P)
NPC1	1	4.4584e-18	2.59e-07	0.001238	1	4.0629	4.4594e-18	2.59e-07	0.00495	1	6.8813	4.4587e-18	2.59e-07	0.00495	1	7.3215	4864	symbol	H. sapiens	4864	H. sapiens	NPC1	NPC|POGZ|SLC65A1	protein-coding	NPC intracellular cholesterol transporter 1	This gene encodes a large protein that resides in the limiting membrane of endosomes and lysosomes and mediates intracellular cholesterol trafficking via binding of cholesterol to its N-terminal domain. It is predicted to have a cytoplasmic C-terminus, 13 transmembrane domains, and 3 large loops in the lumen of the endosome - the last loop being at the N-terminus. This protein transports low-dens…	chr18:23586506-23506184	GO:0071404 cellular response to low-density lipoprotein particle stimulus;GO:0032366 intracellular sterol transport;GO:0032367 intracellular cholesterol transport	[GO:0005575] cellular_component; [GO:0003674] molecular_function; [GO:0008150] biological_process; [GO:0006810] transport; [GO:0005737] cytoplasm; [GO:0005622] intracellular; [GO:0043226] organelle; [GO:0005783] endoplasmic reticulum; [GO:0031410] cytoplasmic vesicle; [GO:0005768] endosome; [GO:0005773] vacuole; [GO:0005764] lysosome; [GO:0006629] lipid metabolic process; [GO:0005576] extracellul…	GO:1905103 integral component of lysosomal membrane;GO:0031166 integral component of vacuolar membrane;GO:0031310 intrinsic component of vacuolar membrane	GO:0015248 sterol transporter activity;GO:0015485 cholesterol binding;GO:0032934 sterol binding		Potential drug targets; Disease related genes; Transporters:Electrochemical Potential-driven transporters	[IPR003392] Protein patched/dispatched; [IPR000731] Sterol-sensing domain; [IPR004765] NPC1-like; [IPR032190] Niemann-Pick C1, N-terminal	Nucleoplasm;Vesicles (reliability'])			yes	yes	yes			MP:0005370 liver/biliary system phenotype; MP:0005385 cardiovascular system phenotype; MP:0010768 mortality/aging; MP:0005376 homeostasis/metabolism phenotype; MP:0005384 cellular phenotype; MP:0005378 growth/size/body region phenotype; MP:0005386 behavior/neurological phenotype; MP:0005387 immune system phenotype; MP:0005389 reproductive system phenotype; MP:0003631 nervous system phenotype; MP:…	[ORPHA:216986] Niemann-Pick disease type C adult neurologic onset; [ORPHA:216981] Niemann-Pick disease type C juvenile neurologic onset; [ORPHA:216978] Niemann-Pick disease type C late infantile neurologic onset; [ORPHA:216975] Niemann-Pick disease type C severe early infantile neurologic onset; [ORPHA:216972] Niemann-Pick disease type C severe perinatal form	OMIM ID:607623 Npc intracellular cholesterol transporter 1	Niemann-Pick disease type C1; Intellectual disability; Niemann-Pick disease, type C; Dystonia; Speech apraxia; Cataplexy; Cerebellar ataxia; Cognitive impairment; Postural instability; Headache; Rigidity; Hypomimic face; Parkinsonism; Short stature; Prominent eyelashes; Global developmental delay; Abnormal facial shape; Wide mouth; Dysarthria; Limb ataxia; Myoclonus; Memory impairment; Inborn gen…	Ankle Brachial Index;Temporal Lobe	Body Mass Index;Hip;Obesity	[257220] NIEMANN-PICK DISEASE TYPE C1
HNF4A	6	1.1059e-05	4.1699e-05	0.079703	10	1.6427	1.0535e-05	4.0145e-05	0.322607	2	2.2666	2.9976e-05	0.00011733	0.324876	6	2.505	3172	symbol	H. sapiens	3172	H. sapiens	HNF4A	FRTS4|HNF4|HNF4a7|HNF4a8|HNF4a9|HNF4alpha|MODY|MODY1|NR2A1|NR2A21|TCF|TCF14	protein-coding	hepatocyte nuclear factor 4 alpha	The protein encoded by this gene is a nuclear transcription factor which binds DNA as a homodimer. The encoded protein controls the expression of several genes, including hepatocyte nuclear factor 1 alpha, a transcription factor which regulates the expression of several hepatic genes. This gene may play a role in development of the liver, kidney, and intestines. Mutations in this gene have been a…	chr20:44355699-44434596	GO:0006591 ornithine metabolic process;GO:0055091 phospholipid homeostasis;GO:0070365 hepatocyte differentiation	[GO:0003674] molecular_function; [GO:0003677] DNA binding; [GO:0007165] signal transduction; [GO:0008150] biological_process; [GO:0043167] ion binding; [GO:0034641] cellular nitrogen compound metabolic process; [GO:0009058] biosynthetic process; [GO:0005575] cellular_component; [GO:0003700] DNA-binding transcription factor activity; [GO:0006810] transport; [GO:0007267] cell-cell signaling; [GO:00…	GO:0000790 nuclear chromatin;GO:0000785 chromatin;GO:0044454 nuclear chromosome part	GO:0005504 fatty acid binding;GO:0001102 RNA polymerase II activating transcription factor binding;GO:0004879 nuclear receptor activity		Disease related genes; Transcription factors:Zinc-coordinating DNA-binding domains; Predicted intracellular proteins; Nuclear receptors	[IPR000536] Nuclear hormone receptor, ligand-binding domain; [IPR001628] Zinc finger, nuclear hormone receptor-type; [IPR001723] Nuclear hormone receptor; [IPR013088] Zinc finger, NHR/GATA-type; [IPR035500] Nuclear hormone receptor-like domain superfamily; [IPR039067] Hepatocyte nuclear factor 4-alpha; [IPR000003] Retinoid X receptor/HNF4	Nucleoplasm (reliability'])								MP:0005367 renal/urinary system phenotype; MP:0005370 liver/biliary system phenotype; MP:0005385 cardiovascular system phenotype; MP:0010768 mortality/aging; MP:0005376 homeostasis/metabolism phenotype; MP:0005384 cellular phenotype; MP:0005378 growth/size/body region phenotype; MP:0005386 behavior/neurological phenotype; MP:0003631 nervous system phenotype; MP:0005391 vision/eye phenotype; MP:00…	[ORPHA:93111] HNF1B-related autosomal dominant tubulointerstitial kidney disease; [ORPHA:263455] Hyperinsulinism due to HNF4A deficiency; [ORPHA:552] MODY	OMIM ID:600281 Hepatocyte nuclear factor 4-alpha	Maturity-onset diabetes of the young, type 1; Inborn genetic diseases; Hyperinsulinism due to HNF4A deficiency; Hyperinsulinemia; Fanconi renotubular syndrome 4 with maturity-onset diabetes of the young; Diabetes mellitus type 2; Maturity onset diabetes mellitus in young	Platelet Function Tests	C-Reactive Protein;Cholesterol;Cholesterol, HDL;Cholesterol, LDL;Diabetes Mellitus, Type 2;Fibrinogen;Gastrointestinal Microbiome;Microbiota	[315353] Atypical dominant Fanconi syndrome with MODY; [125850] HNF4A-Related Maturity-Onset Diabetes of the Young Type 1
AHR	7	2.5458e-06	8.0289e-06	0.025578	6	1.1237	5.6687e-05	0.00022403	0.329208	11	1.5747	2.9419e-05	0.00011629	0.324876	4	1.4739	196	symbol	H. sapiens	196	H. sapiens	AHR	RP85|bHLHe76	protein-coding	aryl hydrocarbon receptor	The protein encoded by this gene is a ligand-activated helix-loop-helix transcription factor involved in the regulation of biological responses to planar aromatic hydrocarbons. This receptor has been shown to regulate xenobiotic-metabolizing enzymes such as cytochrome P450. Before ligand binding, the encoded protein is sequestered in the cytoplasm; upon ligand binding, this protein moves to the n…	chr7:17298652-17346147	GO:1904613 cellular response to 2,3,7,8-tetrachlorodibenzodioxine;GO:1904612 response to 2,3,7,8-tetrachlorodibenzodioxine;GO:1904321 response to forskolin	[GO:0008150] biological_process; [GO:0034641] cellular nitrogen compound metabolic process; [GO:0009058] biosynthetic process; [GO:0003674] molecular_function; [GO:0003700] DNA-binding transcription factor activity; [GO:0005622] intracellular; [GO:0005575] cellular_component; [GO:0032991] protein-containing complex; [GO:0043226] organelle; [GO:0005634] nucleus; [GO:0005737] cytoplasm; [GO:0007049…	GO:0034752 cytosolic aryl hydrocarbon receptor complex;GO:0044797 cytoplasmic transcription factor complex;GO:0034751 aryl hydrocarbon receptor complex	GO:0001094 TFIID-class transcription factor complex binding;GO:0001091 RNA polymerase II basal transcription factor binding;GO:0001223 transcription coactivator binding		Predicted intracellular proteins; Transcription factors:Basic domains; Cancer-related genes:Candidate cancer biomarkers	[IPR000014] PAS domain; [IPR001610] PAC motif; [IPR011598] Myc-type, basic helix-loop-helix (bHLH) domain; [IPR013655] PAS fold-3; [IPR013767] PAS fold; [IPR033348] Aryl hydrocarbon receptor; [IPR035965] PAS domain superfamily; [IPR036638] Helix-loop-helix DNA-binding domain superfamily; [IPR039091] Aryl hydrocarbon receptor/Aryl hydrocarbon receptor repressor	Cytosol (Supported); Additional: Nucleoplasm							principal4	MP:0010771 integument phenotype	[ORPHA:791] Retinitis pigmentosa	OMIM ID:600253 Aryl hydrocarbon receptor	Infantile nystagmus with foveal hypoplasia	Albumins;Aspartate Aminotransferases;Autistic Disorder;Blood Cells;Child Development Disorders, Pervasive;Cholesterol, HDL;Cholesterol, LDL;Echocardiography;Heart Failure;Myocardial Infarction;Neutrophils;Parathyroid Hormone;Personality Inventory;Platelet Count;Platelet Function Tests;Thyrotropin;Triiodothyronine;Tumor Necrosis Factor-alpha;Vitamin A	Antineoplastic Agents;Caffeine;Coffee;Influenza A Virus, H1N1 Subtype;Melanoma;Metabolism;Paclitaxel;Sensation Disorders;Skin Neoplasms;gamma-Linolenic Acid
ASGR1	7.33333	5.2547e-09	2.59e-07	0.001238	3	1.7066	1.6517e-05	6.6563e-05	0.322607	3	1.8678	0.00015584	0.00061305	0.552585	16	1.8833	432	symbol	H. sapiens	432	H. sapiens	ASGR1	ASGPR|ASGPR1|CLEC4H1|HL-1	protein-coding	asialoglycoprotein receptor 1	This gene encodes a subunit of the asialoglycoprotein receptor. This receptor is a transmembrane protein that plays a critical role in serum glycoprotein homeostasis by mediating the endocytosis and lysosomal degradation of glycoproteins with exposed terminal galactose or N-acetylgalactosamine residues. The asialoglycoprotein receptor may facilitate hepatic infection by multiple viruses including…	chr17:7179426-7173431	GO:0018279 protein N-linked glycosylation via asparagine;GO:0018196 peptidyl-asparagine modification;GO:0006487 protein N-linked glycosylation	[GO:0005575] cellular_component; [GO:0003674] molecular_function; [GO:0043167] ion binding; [GO:0005576] extracellular region; [GO:0008150] biological_process; [GO:0044403] symbiotic process; [GO:0006810] transport; [GO:0016192] vesicle-mediated transport; [GO:0005886] plasma membrane; [GO:0009058] biosynthetic process; [GO:0006464] cellular protein modification process	GO:0005887 integral component of plasma membrane;GO:0031226 intrinsic component of plasma membrane;GO:0044459 plasma membrane part	GO:0004873 asialoglycoprotein receptor activity;GO:0038024 cargo receptor activity;GO:0030246 carbohydrate binding		Predicted intracellular proteins	[IPR001304] C-type lectin-like; [IPR016186] C-type lectin-like/link domain superfamily; [IPR016187] C-type lectin fold; [IPR018378] C-type lectin, conserved site; [IPR033989] CD209-like, C-type lectin-like domain	Vesicles (Supported); Additional: Cell Junctions	yes		yes		yes			MP:0010768 mortality/aging		OMIM ID:108360 Asialoglycoprotein receptor 1			Alkaline Phosphatase;Cholesterol;Cholesterol, LDL
ASGR2	7.66667	1.322e-08	2.59e-07	0.001238	4	2.0216	2.275e-05	9.2462e-05	0.322607	4	2.2966	0.00014447	0.00057679	0.552585	15	2.5025	433	symbol	H. sapiens	433	H. sapiens	ASGR2	ASGP-R2|ASGPR2|CLEC4H2|HBXBP|HL-2	protein-coding	asialoglycoprotein receptor 2	This gene encodes a subunit of the asialoglycoprotein receptor. This receptor is a transmembrane protein that plays a critical role in serum glycoprotein homeostasis by mediating the endocytosis and lysosomal degradation of glycoproteins with exposed terminal galactose or N-acetylgalactosamine residues. The asialoglycoprotein receptor may facilitate hepatic infection by multiple viruses including…	chr17:7115538-7101322	GO:0018279 protein N-linked glycosylation via asparagine;GO:0018196 peptidyl-asparagine modification;GO:0006487 protein N-linked glycosylation	[GO:0005575] cellular_component; [GO:0003674] molecular_function; [GO:0005737] cytoplasm; [GO:0005622] intracellular; [GO:0008150] biological_process; [GO:0044403] symbiotic process; [GO:0006810] transport; [GO:0016192] vesicle-mediated transport; [GO:0005886] plasma membrane; [GO:0007165] signal transduction; [GO:0009058] biosynthetic process; [GO:0006464] cellular protein modification process; …	GO:0044322 endoplasmic reticulum quality control compartment;GO:0048471 perinuclear region of cytoplasm;GO:0044432 endoplasmic reticulum part	GO:0004873 asialoglycoprotein receptor activity;GO:0038024 cargo receptor activity;GO:0030246 carbohydrate binding		Predicted intracellular proteins	[IPR001304] C-type lectin-like; [IPR016186] C-type lectin-like/link domain superfamily; [IPR016187] C-type lectin fold; [IPR018378] C-type lectin, conserved site; [IPR033989] CD209-like, C-type lectin-like domain	Endoplasmic reticulum;Plasma membrane (Supported)			yes	yes	yes	yes		MP:0010768 mortality/aging		OMIM ID:108361 Asialoglycoprotein receptor 2		Platelet Function Tests	Bronchodilator Agents;Forced Expiratory Volume
VPS18	22.3333	3.5357e-06	1.2173e-05	0.033239	7	1.3395	0.0001391	0.00055244	0.459105	23	1.6749	0.00031904	0.0011818	0.552585	37	1.385	57617	symbol	H. sapiens	57617	H. sapiens	VPS18	PEP3	protein-coding	VPS18 core subunit of CORVET and HOPS complexes	Vesicle mediated protein sorting plays an important role in segregation of intracellular molecules into distinct organelles. Genetic studies in yeast have identified more than 40 vacuolar protein sorting (VPS) genes involved in vesicle transport to vacuoles. This gene encodes the human homolog of yeast class C Vps18 protein. The mammalian class C Vps proteins are predominantly associated with lat…	chr15:40894410-40903975	GO:0035542 regulation of SNARE complex assembly;GO:0035493 SNARE complex assembly;GO:0031338 regulation of vesicle fusion	[GO:0008150] biological_process; [GO:0006810] transport; [GO:0015031] protein transport; [GO:0016192] vesicle-mediated transport; [GO:0003674] molecular_function; [GO:0005575] cellular_component; [GO:0043167] ion binding; [GO:0005737] cytoplasm; [GO:0005622] intracellular; [GO:0043226] organelle; [GO:0031410] cytoplasmic vesicle; [GO:0005768] endosome; [GO:0005773] vacuole; [GO:0005764] lysosome;…	GO:0033263 CORVET complex;GO:0030123 AP-3 adaptor complex;GO:0030897 HOPS complex	GO:0019905 syntaxin binding;GO:0000149 SNARE binding;GO:0030674 protein binding, bridging		Predicted intracellular proteins	[IPR000547] Clathrin, heavy chain/VPS, 7-fold repeat; [IPR007810] Pep3/Vps18/deep orange								principal1	MP:0010768 mortality/aging; MP:0005376 homeostasis/metabolism phenotype; MP:0005384 cellular phenotype; MP:0005378 growth/size/body region phenotype; MP:0003631 nervous system phenotype		OMIM ID:608551 Vps18 core subunit of corvet and hops complexes			Subcutaneous Fat, Abdominal
ACVR1	23.6667	0.00020658	0.00078451	0.499835	30	0.99687	3.671e-05	0.00014167	0.329208	8	1.6171	0.00029351	0.0010891	0.552585	33	1.9608	90	symbol	H. sapiens	90	H. sapiens	ACVR1	ACTRI|ACVR1A|ACVRLK2|ALK2|FOP|SKR1|TSRI	protein-coding	activin A receptor type 1	Activins are dimeric growth and differentiation factors which belong to the transforming growth factor-beta (TGF-beta) superfamily of structurally related signaling proteins. Activins signal through a heteromeric complex of receptor serine kinases which include at least two type I ( I and IB) and two type II (II and IIB) receptors. These receptors are all transmembrane proteins, composed of a lig…	chr2:157876330-157736446	GO:0060957 endocardial cell fate commitment;GO:0061445 endocardial cushion cell fate commitment;GO:2000017 positive regulation of determination of dorsal identity	[GO:0003674] molecular_function; [GO:0043167] ion binding; [GO:0005575] cellular_component; [GO:0008150] biological_process; [GO:0006464] cellular protein modification process; [GO:0016301] kinase activity; [GO:0007165] signal transduction; [GO:0048870] cell motility; [GO:0040011] locomotion; [GO:0034641] cellular nitrogen compound metabolic process; [GO:0009058] biosynthetic process; [GO:0048856…	GO:0070724 BMP receptor complex;GO:0048179 activin receptor complex;GO:1902554 serine/threonine protein kinase complex	GO:0005025 transforming growth factor beta receptor activity, type I;GO:0016361 activin receptor activity, type I;GO:0017002 activin-activated receptor activity	TKL Ser/Thr protein kinase family	Kinases:TKL Ser/Thr protein kinases; Disease related genes; ENZYME proteins:Transferases; Enzymes; Potential drug targets; Cancer-related genes; Predicted intracellular proteins	[IPR000333] Ser/Thr protein kinase, TGFB receptor; [IPR000472] Activin types I and II receptor domain; [IPR000719] Protein kinase domain; [IPR001245] Serine-threonine/tyrosine-protein kinase, catalytic domain; [IPR003605] GS domain; [IPR008271] Serine/threonine-protein kinase, active site; [IPR011009] Protein kinase-like domain superfamily; [IPR017441] Protein kinase, ATP binding site	Nucleoli (Uncertain); Additional: Cytosol			yes	yes	yes		principal1	MP:0010768 mortality/aging	[ORPHA:337] FIBRODYSPLASIA OSSIFICANS PROGRESSIVA	OMIM ID:102576 Activin a receptor, type i	Adenocarcinoma of stomach; Brainstem glioma; Progressive myositis ossificans; Inborn genetic diseases	Blood Urea Nitrogen;Body Height;Hemoglobin A, Glycosylated;Platelet Function Tests;Vital Capacity	Death, Sudden, Cardiac;Depressive Disorder;Serotonin Uptake Inhibitors;Sleep	[135100] FIBRODYSPLASIA OSSIFICANS PROGRESSIVA
UVRAG	28	2.0464e-06	6.993e-06	0.025578	5	1.5875	0.00015505	0.00061046	0.466733	25	1.8889	0.00051773	0.0018992	0.672259	54	2.014	7405	symbol	H. sapiens	7405	H. sapiens	UVRAG	DHTX|VPS38|p63	protein-coding	UV radiation resistance associated	This gene complements the ultraviolet sensitivity of xeroderma pigmentosum group C cells and encodes a protein with a C2 domain. The protein activates the Beclin1-PI(3)KC3 complex, promoting autophagy and suppressing the proliferation and tumorigenicity of human colon cancer cells. Chromosomal aberrations involving this gene are associated with left-right axis malformation and mutations in this g…	chr11:75815189-76144232	GO:0051684 maintenance of Golgi location;GO:0097680 double-strand break repair via classical nonhomologous end joining;GO:1901098 positive regulation of autophagosome maturation	[GO:0005575] cellular_component; [GO:0005737] cytoplasm; [GO:0005622] intracellular; [GO:0043226] organelle; [GO:0005783] endoplasmic reticulum; [GO:0031410] cytoplasmic vesicle; [GO:0005768] endosome; [GO:0005694] chromosome; [GO:0008150] biological_process; [GO:0006950] response to stress; [GO:0034641] cellular nitrogen compound metabolic process; [GO:0006259] DNA metabolic process; [GO:0003674…	GO:0070418 DNA-dependent protein kinase complex;GO:0000421 autophagosome membrane;GO:1902554 serine/threonine protein kinase complex	GO:0000149 SNARE binding;GO:0017124 SH3 domain binding;GO:0019904 protein domain specific binding		Disease related genes; Predicted intracellular proteins	[IPR000008] C2 domain; [IPR018791] UV radiation resistance protein/autophagy-related protein 14; [IPR035892] C2 domain superfamily									MP:0005385 cardiovascular system phenotype; MP:0005369 muscle phenotype; MP:0005376 homeostasis/metabolism phenotype; MP:0005384 cellular phenotype; MP:0005378 growth/size/body region phenotype; MP:0005387 immune system phenotype		OMIM ID:602493 Uv radiation resistance-associated gene		Body Weight;Cholesterol, LDL
EP300	29.3333	0.000377	0.0013875	0.615072	41	1.0042	0.00011766	0.00046231	0.420792	21	1.797	0.00026282	0.00097875	0.552585	26	2.1645	2033	symbol	H. sapiens	2033	H. sapiens	EP300	KAT3B|MKHK2|RSTS2|p300	protein-coding	E1A binding protein p300	This gene encodes the adenovirus E1A-associated cellular p300 transcriptional co-activator protein. It functions as histone acetyltransferase that regulates transcription via chromatin remodeling and is important in the processes of cell proliferation and differentiation. It mediates cAMP-gene regulation by binding specifically to phosphorylated CREB protein. This gene has also been identified as…	chr22:41092592-41180077	GO:0036268 swimming;GO:0061921 peptidyl-lysine propionylation;GO:0140067 peptidyl-lysine butyrylation	[GO:0003674] molecular_function; [GO:0043167] ion binding; [GO:0008150] biological_process; [GO:0034641] cellular nitrogen compound metabolic process; [GO:0009058] biosynthetic process; [GO:0005575] cellular_component; [GO:0005622] intracellular; [GO:0043226] organelle; [GO:0005634] nucleus; [GO:0016746] transferase activity, transferring acyl groups; [GO:0051276] chromosome organization; [GO:000…	GO:0000123 histone acetyltransferase complex;GO:0031248 protein acetyltransferase complex;GO:1902493 acetyltransferase complex	GO:0061920 protein propionyltransferase activity;GO:0140065 peptide butyryltransferase activity;GO:0140064 peptide crotonyltransferase activity		Predicted intracellular proteins; Disease related genes; Cancer-related genes:Mutational cancer driver genes; Enzymes; Potential drug targets; ENZYME proteins:Transferases; Cancer-related genes:Mutated cancer genes	[IPR000197] Zinc finger, TAZ-type; [IPR000433] Zinc finger, ZZ-type; [IPR001487] Bromodomain; [IPR003101] Coactivator CBP, KIX domain; [IPR009110] Nuclear receptor coactivator, interlocking; [IPR010303] CREB-binding protein/p300, atypical RING domain; [IPR013083] Zinc finger, RING/FYVE/PHD-type; [IPR013178] Histone acetyltransferase Rtt109/CBP; [IPR014744] Nuclear receptor coactivator, CREB-bp-li…	Nucleoplasm (reliability'])							principal2	MP:0005367 renal/urinary system phenotype; MP:0005385 cardiovascular system phenotype; MP:0010768 mortality/aging; MP:0005369 muscle phenotype; MP:0005376 homeostasis/metabolism phenotype; MP:0005384 cellular phenotype; MP:0005378 growth/size/body region phenotype; MP:0005381 digestive/alimentary phenotype; MP:0005387 immune system phenotype; MP:0003631 nervous system phenotype; MP:0005391 vision…	[ORPHA:353284] Rubinstein-Taybi syndrome due to EP300 haploinsufficiency	OMIM ID:602700 E1a-binding protein, 300-kd	Rubinstein-Taybi syndrome 2; Menke-Hennekam syndrome 2; Colorectal cancer; Rubinstein-Taybi syndrome; Microcephaly; Rubinstein-Taybi syndrome 1; Carcinoma of colon; Inborn genetic diseases; Carcinoma of esophagus; Squamous cell lung carcinoma; Squamous cell carcinoma of the head and neck; Medulloblastoma; Uterine cervical neoplasms; Transitional cell carcinoma of the bladder; intellectual deficie…	Erythrocyte Indices;Insulin-Like Growth Factor Binding Protein 1		[613684] RUBINSTEIN-TAYBI SYNDROME TYPE 2
SETD9	39	0.0013236	0.0047513	0.832228	103	1.1644	5.8589e-05	0.00023388	0.329208	12	2.0975	6.6926e-06	2.6677e-05	0.25495	2	2.136	133383	symbol	H. sapiens	133383	H. sapiens	SETD9	C5orf35	protein-coding	SET domain containing 9		chr5:56909260-56928900	GO:1901796 regulation of signal transduction by p53 class mediator;GO:0072331 signal transduction by p53 class mediator;GO:0032259 methylation	[GO:0003674] molecular_function; [GO:0008168] methyltransferase activity; [GO:0008150] biological_process; [GO:0005575] cellular_component; [GO:0005622] intracellular; [GO:0043226] organelle; [GO:0005634] nucleus; [GO:0005654] nucleoplasm; [GO:0007165] signal transduction	GO:0005654 nucleoplasm;GO:0031981 nuclear lumen;GO:0044428 nuclear part	GO:0016278 lysine N-methyltransferase activity;GO:0008170 N-methyltransferase activity;GO:0008757 S-adenosylmethionine-dependent methyltransferase activity		Predicted intracellular proteins	[IPR001214] SET domain; [IPR040415] SET domain-containing protein 9	Nucleoplasm (reliability'])												Platelet Function Tests	Breast Neoplasms
PPP1R21	39.6667	8.0266e-05	0.00032452	0.363861	17	0.92115	0.00067973	0.002482	0.746307	63	1.6253	0.00032489	0.0012015	0.552585	39	2.0194	129285	symbol	H. sapiens	129285	H. sapiens	PPP1R21	CCDC128|KLRAQ1	protein-coding	protein phosphatase 1 regulatory subunit 21		chr2:48440766-48515386		[GO:0005575] cellular_component; [GO:0005737] cytoplasm; [GO:0005622] intracellular; [GO:0043226] organelle; [GO:0031410] cytoplasmic vesicle; [GO:0005768] endosome	GO:0005769 early endosome;GO:0005768 endosome;GO:0031410 cytoplasmic vesicle			Predicted intracellular proteins	[IPR019343] Uncharacterised domain KLRAQ/TTKRSYEDQ, N-terminal; [IPR019348] Uncharacterised domain KLRAQ/TTKRSYEDQ, C-terminal; [IPR040024] Protein phosphatase 1 regulatory subunit 21	Vesicles (reliability']); Additional: Nucleoplasm								MP:0010768 mortality/aging		OMIM ID:618159 Protein phosphatase 1, regulatory subunit 21	PPP1R21-related neurodevelopmental disorder	Lipids;Platelet Function Tests;Triglycerides	Age of Onset;Alzheimer Disease;Attention Deficit Disorder with Hyperactivity;Bipolar Disorder;Child Development Disorders, Pervasive;Depressive Disorder;Schizophrenia;Sex Hormone-Binding Globulin
SLC39A9	43.6667	0.00070877	0.0025887	0.7854	63	1.1192	0.00065632	0.0023939	0.746307	61	2.0165	3.1396e-05	0.00012043	0.324876	7	2.8421	55334	symbol	H. sapiens	55334	H. sapiens	SLC39A9	ZIP-9|ZIP9	protein-coding	solute carrier family 39 member 9		chr14:69398374-69462390	GO:0006829 zinc ion transport;GO:0000041 transition metal ion transport;GO:0070838 divalent metal ion transport	[GO:0005575] cellular_component; [GO:0008150] biological_process; [GO:0006810] transport; [GO:0055085] transmembrane transport; [GO:0003674] molecular_function; [GO:0022857] transmembrane transporter activity	GO:0016021 integral component of membrane;GO:0031224 intrinsic component of membrane;GO:0044425 membrane part	GO:0046873 metal ion transmembrane transporter activity;GO:0022890 inorganic cation transmembrane transporter activity;GO:0008324 cation transmembrane transporter activity		Transporters:Electrochemical Potential-driven transporters	[IPR003689] Zinc/iron permease	Endoplasmic reticulum (reliability'])			yes	yes	yes							Body Height;Echocardiography
SPCS1	59	0.00016693	0.00065034	0.443953	27	1.3918	2.5409e-05	0.00010127	0.322607	6	2.1931	0.0017579	0.0062647	0.814107	144	2.0241	28972	symbol	H. sapiens	28972	H. sapiens	SPCS1	HSPC033|SPC1|SPC12|YJR010C-A	protein-coding	signal peptidase complex subunit 1		chr3:52706106-52711148	GO:0019082 viral protein processing;GO:0006465 signal peptide processing;GO:0019068 virion assembly	[GO:0005575] cellular_component; [GO:0003674] molecular_function; [GO:0008233] peptidase activity; [GO:0008150] biological_process; [GO:0034641] cellular nitrogen compound metabolic process; [GO:0051604] protein maturation; [GO:0043226] organelle; [GO:0032991] protein-containing complex; [GO:0005737] cytoplasm; [GO:0005622] intracellular; [GO:0005783] endoplasmic reticulum; [GO:0006810] transport…	GO:0005787 signal peptidase complex;GO:1905368 peptidase complex;GO:0030176 integral component of endoplasmic reticulum membrane	GO:0008233 peptidase activity;GO:0140096 catalytic activity, acting on a protein;GO:0016787 hydrolase activity			[IPR009542] Microsomal signal peptidase 12kDa subunit; [IPR037713] Signal peptidase complex subunit Spc1	Golgi apparatus;Vesicles (reliability'])			yes	yes	yes					OMIM ID:610358 Signal peptidase complex, subunit 1
PIK3C3	73.3333	3.1696e-09	2.59e-07	0.001238	2	1.5209	0.0011223	0.0040645	0.746307	96	1.2408	0.001482	0.0052869	0.799389	122	1.4234	5289	symbol	H. sapiens	5289	H. sapiens	PIK3C3	VPS34|Vps34|hVps34	protein-coding	phosphatidylinositol 3-kinase catalytic subunit type 3		chr18:41955226-42087830	GO:0030242 autophagy of peroxisome;GO:0034497 protein localization to phagophore assembly site;GO:0043201 response to leucine	[GO:0003674] molecular_function; [GO:0008150] biological_process; [GO:0016301] kinase activity; [GO:0006629] lipid metabolic process; [GO:0007165] signal transduction; [GO:0005575] cellular_component; [GO:0043167] ion binding; [GO:0007049] cell cycle; [GO:0005737] cytoplasm; [GO:0005622] intracellular; [GO:0043226] organelle; [GO:0031410] cytoplasmic vesicle; [GO:0005768] endosome; [GO:0051301] c…	GO:0034271 phosphatidylinositol 3-kinase complex, class III, type I;GO:0034272 phosphatidylinositol 3-kinase complex, class III, type II;GO:0035032 phosphatidylinositol 3-kinase complex, class III	GO:0016303 1-phosphatidylinositol-3-kinase activity;GO:0035004 phosphatidylinositol 3-kinase activity;GO:0052742 phosphatidylinositol kinase activity		ENZYME proteins:Transferases; Predicted intracellular proteins; Enzymes	[IPR000403] Phosphatidylinositol 3-/4-kinase, catalytic domain; [IPR001263] Phosphoinositide 3-kinase, accessory (PIK) domain; [IPR002420] Phosphatidylinositol 3-kinase, C2 domain; [IPR011009] Protein kinase-like domain superfamily; [IPR015433] Phosphatidylinositol kinase; [IPR016024] Armadillo-type fold; [IPR018936] Phosphatidylinositol 3/4-kinase, conserved site; [IPR035892] C2 domain superfami…								principal1	MP:0005370 liver/biliary system phenotype; MP:0005385 cardiovascular system phenotype; MP:0010768 mortality/aging; MP:0005369 muscle phenotype; MP:0005376 homeostasis/metabolism phenotype; MP:0005384 cellular phenotype; MP:0005378 growth/size/body region phenotype; MP:0005386 behavior/neurological phenotype; MP:0005387 immune system phenotype; MP:0003631 nervous system phenotype; MP:0005391 visio…		OMIM ID:602609 Phosphatidylinositol 3-kinase, class 3		Angiography;Blood Pressure;Cholesterol, LDL;Diabetes Mellitus;Echocardiography;Exercise Test;Hemoglobin A, Glycosylated
OR5K2	75	0.00062253	0.00228	0.751366	58	0.85192	0.0013664	0.0048953	0.746307	124	1.4008	0.00035092	0.001287	0.552585	43	1.5542	402135	symbol	H. sapiens	402135	H. sapiens	OR5K2	OR3-9	protein-coding	olfactory receptor family 5 subfamily K member 2	Olfactory receptors interact with odorant molecules in the nose, to initiate a neuronal response that triggers the perception of a smell. The olfactory receptor proteins are members of a large family of G-protein-coupled receptors (GPCR) arising from single coding-exon genes. Olfactory receptors share a 7-transmembrane domain structure with many neurotransmitter and hormone receptors and are resp…	chr3:98497681-98498631	GO:0050911 detection of chemical stimulus involved in sensory perception of smell;GO:0007608 sensory perception of smell;GO:0050907 detection of chemical stimulus involved in sensory perception	[GO:0007165] signal transduction; [GO:0008150] biological_process; [GO:0005575] cellular_component; [GO:0003674] molecular_function; [GO:0050877] nervous system process; [GO:0005886] plasma membrane	GO:0016021 integral component of membrane;GO:0031224 intrinsic component of membrane;GO:0005886 plasma membrane	GO:0005549 odorant binding;GO:0004984 olfactory receptor activity;GO:0004930 G protein-coupled receptor activity		G-protein coupled receptors:Odorant/olfactory and gustatory receptors	[IPR000276] G protein-coupled receptor, rhodopsin-like; [IPR000725] Olfactory receptor; [IPR017452] GPCR, rhodopsin-like, 7TM				yes	yes	yes		principal1
C10orf82	84.3333	0.0011435	0.004137	0.832228	92	0.57722	0.0012861	0.0046265	0.746307	113	0.59096	0.00044631	0.0016382	0.650333	48	0.24903	143379	symbol	H. sapiens	143379	H. sapiens	C10orf82		protein-coding	chromosome 10 open reading frame 82		chr10:116670290-116662211		[GO:0003674] molecular_function				Predicted intracellular proteins	[IPR043246] C10orf82-like	Mitochondria (Approved)												Forced Expiratory Volume;Platelet Function Tests;Vital Capacity
AHSA1	91.3333	0.0016532	0.0059008	0.832228	132	0.34036	0.00079385	0.0028824	0.746307	69	1.3596	0.00081428	0.0029477	0.748168	73	1.441	10598	symbol	H. sapiens	10598	H. sapiens	AHSA1	AHA1|C14orf3|hAha1|p38	protein-coding	activator of HSP90 ATPase activity 1		chr14:77457867-77469472	GO:0032781 positive regulation of ATPase activity;GO:0043462 regulation of ATPase activity;GO:0006457 protein folding	[GO:0003674] molecular_function; [GO:0008150] biological_process; [GO:0030234] enzyme regulator activity; [GO:0005737] cytoplasm; [GO:0005622] intracellular; [GO:0005575] cellular_component; [GO:0005829] cytosol; [GO:0005783] endoplasmic reticulum; [GO:0043226] organelle; [GO:0044403] symbiotic process; [GO:0006457] protein folding; [GO:0005576] extracellular region; [GO:0005615] extracellular sp…	GO:0005783 endoplasmic reticulum;GO:0070062 extracellular exosome;GO:1903561 extracellular vesicle	GO:0001671 ATPase activator activity;GO:0051879 Hsp90 protein binding;GO:0060590 ATPase regulator activity		Predicted intracellular proteins	[IPR013538] Activator of Hsp90 ATPase homologue 1-like; [IPR023393] START-like domain superfamily; [IPR039981] Activator of 90kDa heat shock protein ATPase-like; [IPR015310] Activator of Hsp90 ATPase, N-terminal; [IPR036338] Activator of Hsp90 ATPase, Aha1	Cytosol (Supported)						yes		MP:0005391 vision/eye phenotype		OMIM ID:608466 Activator of heat-shock 90-kd protein atpase 1
MIOS	99.3333	0.0011373	0.0041106	0.832228	90	0.78847	0.0014674	0.0052398	0.753034	133	1.589	0.00082378	0.0029808	0.748168	75	1.998	54468	symbol	H. sapiens	54468	H. sapiens	MIOS	MIO|Sea4|Yulink	protein-coding	meiosis regulator for oocyte development		chr7:7566875-7609144	GO:0034629 cellular protein-containing complex localization;GO:0032008 positive regulation of TOR signaling;GO:0034198 cellular response to amino acid starvation	[GO:0003674] molecular_function; [GO:0005575] cellular_component; [GO:0005622] intracellular; [GO:0043226] organelle; [GO:0005634] nucleus; [GO:0005654] nucleoplasm; [GO:0005737] cytoplasm; [GO:0005829] cytosol; [GO:0005773] vacuole; [GO:0005764] lysosome; [GO:0008150] biological_process; [GO:0006950] response to stress; [GO:0007165] signal transduction; [GO:0032991] protein-containing complex	GO:0061700 GATOR2 complex;GO:0035859 Seh1-associated complex;GO:0005765 lysosomal membrane	GO:0005515 protein binding;GO:0005488 binding;GO:0003674 molecular_function		Predicted intracellular proteins	[IPR001680] WD40 repeat; [IPR015943] WD40/YVTN repeat-like-containing domain superfamily; [IPR031488] WD repeat protein mio, zinc-ribbon like domain; [IPR036322] WD40-repeat-containing domain superfamily; [IPR037593] MIOS/Sea4	Nucleoplasm (reliability']); Additional: Cytosol										OMIM ID:615359 Meiosis regulator for oocyte development		Blood Sedimentation;Gastrointestinal Neoplasms;Pulse
ST6GAL1	110.333	0.0027542	0.0097624	0.832228	214	0.99289	0.0011184	0.0040525	0.746307	95	1.2808	0.0002437	0.0009109	0.552585	22	2.2969	6480	symbol	H. sapiens	6480	H. sapiens	ST6GAL1	SIAT1|ST6GalI|ST6N	protein-coding	ST6 beta-galactoside alpha-2,6-sialyltransferase 1	This gene encodes a member of glycosyltransferase family 29. The encoded protein is a type II membrane protein that catalyzes the transfer of sialic acid from CMP-sialic acid to galactose-containing substrates. The protein, which is normally found in the Golgi but can be proteolytically processed to a soluble form, is involved in the generation of the cell-surface carbohydrate determinants and di…	chr3:186930526-187078553	GO:0006054 N-acetylneuraminate metabolic process;GO:0097503 sialylation;GO:0018279 protein N-linked glycosylation via asparagine	[GO:0008150] biological_process; [GO:0006464] cellular protein modification process; [GO:0009058] biosynthetic process; [GO:0003674] molecular_function; [GO:0016757] transferase activity, transferring glycosyl groups; [GO:0005575] cellular_component; [GO:0005737] cytoplasm; [GO:0005622] intracellular; [GO:0043226] organelle; [GO:0005794] Golgi apparatus; [GO:0005576] extracellular region; [GO:000…	GO:0032580 Golgi cisterna membrane;GO:0031985 Golgi cisterna;GO:0005795 Golgi stack	GO:0003835 beta-galactoside alpha-2,6-sialyltransferase activity;GO:0008373 sialyltransferase activity;GO:0016757 transferase activity, transferring glycosyl groups		Predicted secreted proteins; ENZYME proteins:Transferases; Predicted intracellular proteins; Enzymes	[IPR001675] Glycosyl transferase family 29; [IPR012163] Sialyltransferase; [IPR038578] GT29-like superfamiliy		yes	yes	yes		yes			MP:0005381 digestive/alimentary phenotype; MP:0005387 immune system phenotype; MP:0005397 hematopoietic system phenotype		OMIM ID:109675 St6 beta-galactosamide alpha-2,6-sialyltransferase 1		Choice Behavior;Personality	Carcinoma, Squamous Cell;Chemical and Drug Induced Liver Injury;Diabetes Mellitus, Type 2;Esophageal Neoplasms;Glomerulonephritis, IGA;Immunoglobulins;Methylphenidate
TMEM102	111.333	0.00023679	0.00088655	0.519502	32	0.7847	0.00021591	0.00081714	0.524907	29	1.1373	0.0036139	0.012714	0.841926	273	1.2882	284114	symbol	H. sapiens	284114	H. sapiens	TMEM102	CBAP	protein-coding	transmembrane protein 102		chr17:7435435-7437679	GO:0010820 positive regulation of T cell chemotaxis;GO:0010819 regulation of T cell chemotaxis;GO:0140131 positive regulation of lymphocyte chemotaxis	[GO:0008150] biological_process; [GO:0008219] cell death; [GO:0005575] cellular_component; [GO:0005737] cytoplasm; [GO:0005622] intracellular; [GO:0043226] organelle; [GO:0005739] mitochondrion; [GO:0007165] signal transduction; [GO:0005886] plasma membrane; [GO:0003674] molecular_function; [GO:0032991] protein-containing complex; [GO:0040011] locomotion; [GO:0002376] immune system process; [GO:0…	GO:0009986 cell surface;GO:0005739 mitochondrion;GO:0016021 integral component of membrane	GO:0005515 protein binding;GO:0005488 binding;GO:0003674 molecular_function		Predicted intracellular proteins	[IPR024806] Transmembrane protein 102; [IPR024810] Mab-21 domain	Vesicles (reliability'])			yes				principal1	MP:0005384 cellular phenotype; MP:0005387 immune system phenotype; MP:0005397 hematopoietic system phenotype		OMIM ID:613936 Transmembrane protein 102
HAVCR1	121	0.002449	0.008743	0.832228	185	0.86384	0.0010318	0.0037288	0.746307	92	1.3634	0.0010233	0.0036946	0.799389	86	1.4581	26762	symbol	H. sapiens	26762	H. sapiens	HAVCR1	CD365|HAVCR|HAVCR-1|KIM-1|KIM1|TIM|TIM-1|TIM1|TIMD-1|TIMD1	protein-coding	hepatitis A virus cellular receptor 1	The protein encoded by this gene is a membrane receptor for both human hepatitis A virus (HHAV) and TIMD4. The encoded protein may be involved in the moderation of asthma and allergic diseases. The reference genome represents an allele that retains a MTTVP amino acid segment that confers protection against atopy in HHAV seropositive individuals. Alternative splicing of this gene results in multip…	chr5:157069633-157028383	GO:0033005 positive regulation of mast cell activation;GO:0033003 regulation of mast cell activation;GO:0045576 mast cell activation	[GO:0005575] cellular_component; [GO:0008150] biological_process; [GO:0044403] symbiotic process; [GO:0006810] transport; [GO:0016192] vesicle-mediated transport; [GO:0061024] membrane organization; [GO:0003674] molecular_function; [GO:0043167] ion binding; [GO:0008289] lipid binding; [GO:0002376] immune system process; [GO:0043226] organelle; [GO:0005929] cilium	GO:0031514 motile cilium;GO:0005929 cilium;GO:0009986 cell surface	GO:0001786 phosphatidylserine binding;GO:0001618 virus receptor activity;GO:0104005 hijacked molecular function		Predicted intracellular proteins	[IPR003006] Immunoglobulin/major histocompatibility complex, conserved site; [IPR003599] Immunoglobulin subtype; [IPR007110] Immunoglobulin-like domain; [IPR013106] Immunoglobulin V-set domain; [IPR013783] Immunoglobulin-like fold; [IPR036179] Immunoglobulin-like domain superfamily	Vesicles (reliability'])			yes	yes	yes		principal3	MP:0005378 growth/size/body region phenotype; MP:0005387 immune system phenotype; MP:0005397 hematopoietic system phenotype; MP:0005388 respiratory system phenotype		OMIM ID:606518 Hepatitis a virus cellular receptor 1			Cholesterol;Cholesterol, LDL;Triglycerides;dimethylarginine
LIPK	123	0.001658	0.0059137	0.832228	133	0.8675	0.0018773	0.0066793	0.788745	160	1.873	0.00082914	0.0030005	0.748168	76	2.3516	643414	symbol	H. sapiens	643414	H. sapiens	LIPK	LIPL2|bA186O14.2	protein-coding	lipase family member K		chr10:88706225-88753092	GO:0070268 cornification;GO:0031424 keratinization;GO:0030216 keratinocyte differentiation	[GO:0003674] molecular_function; [GO:0008150] biological_process; [GO:0006629] lipid metabolic process; [GO:0005575] cellular_component; [GO:0005576] extracellular region; [GO:0009056] catabolic process; [GO:0005622] intracellular; [GO:0043226] organelle; [GO:0008219] cell death; [GO:0030154] cell differentiation; [GO:0048856] anatomical structure development	GO:0005576 extracellular region;GO:0043231 intracellular membrane-bounded organelle;GO:0043227 membrane-bounded organelle	GO:0016788 hydrolase activity, acting on ester bonds;GO:0016787 hydrolase activity;GO:0003824 catalytic activity		Predicted secreted proteins	[IPR000073] Alpha/beta hydrolase fold-1; [IPR025483] Lipase, eukaryotic; [IPR029058] Alpha/Beta hydrolase fold		yes	yes					principal1			OMIM ID:613922 Lipase family, member k		Platelet Function Tests
RHOU	127.333	0.0016054	0.005734	0.832228	127	0.69488	0.00023406	0.00087878	0.524907	32	1.4317	0.002945	0.010434	0.841926	223	1.2969	58480	symbol	H. sapiens	58480	H. sapiens	RHOU	ARHU|CDC42L1|G28K|WRCH1|hG28K	protein-coding	ras homolog family member U	This gene encodes a member of the Rho family of GTPases. This protein can activate PAK1 and JNK1, and can induce filopodium formation and stress fiber dissolution. It may also mediate the effects of WNT1 signaling in the regulation of cell morphology, cytoskeletal organization, and cell proliferation. A non-coding transcript variant of this gene results from naturally occurring read-through trans…	chr1:228644647-228746669	GO:0032488 Cdc42 protein signal transduction;GO:1903955 positive regulation of protein targeting to mitochondrion;GO:0016601 Rac protein signal transduction	[GO:0003674] molecular_function; [GO:0043167] ion binding; [GO:0003924] GTPase activity; [GO:0007165] signal transduction; [GO:0008150] biological_process; [GO:0005575] cellular_component; [GO:0005886] plasma membrane; [GO:0005737] cytoplasm; [GO:0005622] intracellular; [GO:0043226] organelle; [GO:0005794] Golgi apparatus; [GO:0007049] cell cycle; [GO:0000278] mitotic cell cycle; [GO:0048856] ana…	GO:0002102 podosome;GO:0005925 focal adhesion;GO:0005924 cell-substrate adherens junction	GO:0003924 GTPase activity;GO:0005525 GTP binding;GO:0032550 purine ribonucleoside binding		Predicted intracellular proteins	[IPR001806] Small GTPase; [IPR003578] Small GTPase Rho; [IPR005225] Small GTP-binding protein domain; [IPR027417] P-loop containing nucleoside triphosphate hydrolase									MP:0005376 homeostasis/metabolism phenotype; MP:0005397 hematopoietic system phenotype		OMIM ID:606366 Ras homolog gene family, member u			Diabetes Mellitus, Type 2;Leukemia, Lymphocytic, Chronic, B-Cell
C1GALT1C1	131.333	0.0031734	0.011227	0.832228	255	0.22462	0.0015484	0.0055221	0.784562	134	1.7239	2.9626e-05	0.00011681	0.324876	5	2.3674	29071	symbol	H. sapiens	29071	H. sapiens	C1GALT1C1	C1GALT2|C38H2-L1|COSMC|HSPC067|MST143|TNPS	protein-coding	C1GALT1 specific chaperone 1	This gene encodes a type II transmembrane protein that is similar to the core 1 beta1,3-galactosyltransferase 1, which catalyzes the synthesis of the core-1 structure, also known as Thomsen-Friedenreich antigen, on O-linked glycans. This gene product lacks the galactosyltransferase activity itself, but instead acts as a molecular chaperone required for the folding, stability and full activity of …	chrX:120630054-120625674	GO:0016267 O-glycan processing, core 1;GO:0036344 platelet morphogenesis;GO:0016266 O-glycan processing	[GO:0005575] cellular_component; [GO:0003674] molecular_function; [GO:0043226] organelle; [GO:0005576] extracellular region; [GO:0005615] extracellular space; [GO:0005737] cytoplasm; [GO:0005622] intracellular; [GO:0005794] Golgi apparatus; [GO:0008150] biological_process; [GO:0009058] biosynthetic process; [GO:0006464] cellular protein modification process; [GO:0016757] transferase activity, tra…	GO:0000139 Golgi membrane;GO:0098791 Golgi subcompartment;GO:0044431 Golgi apparatus part	GO:0016263 glycoprotein-N-acetylgalactosamine 3-beta-galactosyltransferase activity;GO:0048531 beta-1,3-galactosyltransferase activity;GO:0140103 catalytic activity, acting on a glycoprotein		Disease related genes	[IPR026731] C1GALT1-specific chaperone 1	Vesicles (Approved)			yes	yes	yes		principal1	MP:0010768 mortality/aging		OMIM ID:300611 C1galt1-specific chaperone 1	Polyagglutinable erythrocyte syndrome		Alpha Rhythm;Anti-Neutrophil Cytoplasmic Antibody-Associated Vasculitis;Brain Waves;Immunoglobulin A
PTS	137.333	0.0019154	0.0068295	0.832228	153	0.29039	0.0014435	0.0051621	0.747487	132	1.1302	0.0015006	0.0053496	0.799389	127	1.5283	5805	symbol	H. sapiens	5805	H. sapiens	PTS	PTPS	protein-coding	6-pyruvoyltetrahydropterin synthase	The enzyme encoded by this gene catalyzes the elimination of inorganic triphosphate from dihydroneopterin triphosphate, which is the second and irreversible step in the biosynthesis of tetrahydrobiopterin from GTP. Tetrahydrobiopterin, also known as BH(4), is an essential cofactor and regulator of various enzyme activities, including enzymes involved in serotonin biosynthesis and NO synthase acti…	chr11:112226428-112233973	GO:0006729 tetrahydrobiopterin biosynthetic process;GO:0046146 tetrahydrobiopterin metabolic process;GO:0042559 pteridine-containing compound biosynthetic process	[GO:0003674] molecular_function; [GO:0043167] ion binding; [GO:0016829] lyase activity; [GO:0008150] biological_process; [GO:0034641] cellular nitrogen compound metabolic process; [GO:0009058] biosynthetic process; [GO:0044281] small molecule metabolic process; [GO:0051186] cofactor metabolic process; [GO:0005575] cellular_component; [GO:0005737] cytoplasm; [GO:0005622] intracellular; [GO:0043226…	GO:0005739 mitochondrion;GO:0005829 cytosol;GO:0044444 cytoplasmic part	GO:0003874 6-pyruvoyltetrahydropterin synthase activity;GO:0016838 carbon-oxygen lyase activity, acting on phosphates;GO:0016835 carbon-oxygen lyase activity		Predicted intracellular proteins; Disease related genes; ENZYME proteins:Lyases; Enzymes; Potential drug targets	[IPR007115] 6-pyruvoyl tetrahydropterin synthase/QueD family; [IPR022469] 6-pyruvoyl tetrahydropterin synthase, histidine active site; [IPR022470] 6-pyruvoyl tetrahydropterin synthase, cysteine active site; [IPR038418] 6-pyruvoyl tetrahydropterin synthase/QueD superfamily	Cytosol (reliability'])							principal1	MP:0005385 cardiovascular system phenotype; MP:0010768 mortality/aging; MP:0005369 muscle phenotype; MP:0005376 homeostasis/metabolism phenotype; MP:0005378 growth/size/body region phenotype; MP:0005386 behavior/neurological phenotype; MP:0005381 digestive/alimentary phenotype; MP:0005389 reproductive system phenotype; MP:0003631 nervous system phenotype; MP:0005379 endocrine/exocrine gland pheno…	[ORPHA:13] 6-pyruvoyl-tetrahydropterin synthase deficiency	OMIM ID:612719 6-pyruvoyl-tetrahydropterin synthase	BH4-deficient hyperphenylalaninemia A; Hyperphenylalaninemia, bh4-deficient, a, due to partial pts deficiency			[261640] 6-Pyruvoyltetrahydropterin Synthase Deficiency
TRIQK	140.333	0.003446	0.012144	0.832228	270	0.90747	7.0315e-05	0.00028205	0.359406	15	1.9292	0.0016057	0.0057345	0.805948	136	1.792	286144	symbol	H. sapiens	286144	H. sapiens	TRIQK	C8orf83|PRO0845|UPF0599	protein-coding	triple QxxK/R motif containing		chr8:92966150-92883530		[GO:0005575] cellular_component; [GO:0043226] organelle; [GO:0005737] cytoplasm; [GO:0005622] intracellular; [GO:0005783] endoplasmic reticulum	GO:0005789 endoplasmic reticulum membrane;GO:0098827 endoplasmic reticulum subcompartment;GO:0042175 nuclear outer membrane-endoplasmic reticulum membrane network			Predicted intracellular proteins	[IPR024842] Triple repetitive-sequence of QXXK/R protein				yes	yes	yes		principal1					Echocardiography;Hemoglobin A, Glycosylated;Mental Competency;Parkinson Disease
CLRN3	146.667	0.0036176	0.012724	0.832228	284	0.66829	0.00030708	0.0011352	0.593658	36	1.5353	0.001457	0.0052046	0.799389	120	1.4242	119467	symbol	H. sapiens	119467	H. sapiens	CLRN3	TMEM12|USH3AL1	protein-coding	clarin 3		chr10:127892946-127877841		[GO:0005575] cellular_component; [GO:0043226] organelle; [GO:0005576] extracellular region; [GO:0005615] extracellular space	GO:0070062 extracellular exosome;GO:1903561 extracellular vesicle;GO:0043230 extracellular organelle			Transporters	[IPR026748] Clarin				yes	yes	yes								Parkinson Disease
BOD1	153	0.0018555	0.0066089	0.832228	148	0.92548	0.0018099	0.0064317	0.788745	153	1.6986	0.0019155	0.0068295	0.822238	158	1.7927	91272	symbol	H. sapiens	91272	H. sapiens	BOD1	FAM44B	protein-coding	biorientation of chromosomes in cell division 1		chr5:173617072-173607145	GO:1990758 mitotic sister chromatid biorientation;GO:0031134 sister chromatid biorientation;GO:0071962 mitotic sister chromatid cohesion, centromeric	[GO:0005737] cytoplasm; [GO:0005622] intracellular; [GO:0005575] cellular_component; [GO:0008150] biological_process; [GO:0007049] cell cycle; [GO:0043226] organelle; [GO:0005856] cytoskeleton; [GO:0051301] cell division; [GO:0005694] chromosome; [GO:0003674] molecular_function; [GO:0030234] enzyme regulator activity; [GO:0006464] cellular protein modification process; [GO:0005815] microtubule or…	GO:0000940 condensed chromosome outer kinetochore;GO:0005876 spindle microtubule;GO:0000777 condensed chromosome kinetochore	GO:0051721 protein phosphatase 2A binding;GO:0004864 protein phosphatase inhibitor activity;GO:0019212 phosphatase inhibitor activity		Predicted intracellular proteins	[IPR026955] Biorientation of chromosomes in cell division protein 1-like									MP:0010768 mortality/aging		OMIM ID:616745 Biorientation of chromosomes in cell division 1		Chlorine;Magnesium;Platelet Function Tests	Adiponectin;Alcoholism;Body Height;Body Mass Index;Crohn Disease;Crown-Rump Length;Disease-Free Survival;Hip;Overweight;Prostatic Neoplasms;Rectal Neoplasms;Stroke;Uric Acid
HORMAD1	156.667	0.0022203	0.007951	0.832228	168	1.027	0.00059282	0.0021691	0.729125	56	1.3964	0.0032604	0.011529	0.841926	246	1.0457	84072	symbol	H. sapiens	84072	H. sapiens	HORMAD1	CT46|NOHMA	protein-coding	HORMA domain containing 1	This gene encodes a HORMA domain-containing protein. HORMA domains are involved in chromatin binding and play a role in cell cycle regulation. The encoded protein may play a role in meiosis, and expression of this gene is a potential marker for cancer. A pseudogene of this gene is located on the long arm of chromosome 6. Alternatively spliced transcript variants encoding multiple isoforms have be…	chr1:150720910-150698060	GO:0060629 regulation of homologous chromosome segregation;GO:0051598 meiotic recombination checkpoint;GO:0033313 meiotic cell cycle checkpoint	[GO:0005575] cellular_component; [GO:0005622] intracellular; [GO:0043226] organelle; [GO:0005634] nucleus; [GO:0005694] chromosome; [GO:0008150] biological_process; [GO:0030154] cell differentiation; [GO:0003674] molecular_function; [GO:0007049] cell cycle; [GO:0000003] reproduction; [GO:0051276] chromosome organization; [GO:0007059] chromosome segregation; [GO:0022607] cellular component assembl…	GO:0000795 synaptonemal complex;GO:0099086 synaptonemal structure;GO:0000794 condensed nuclear chromosome	GO:0005515 protein binding;GO:0005488 binding;GO:0003674 molecular_function		Predicted intracellular proteins	[IPR003511] HORMA domain; [IPR036570] HORMA domain superfamily	Nucleoplasm (reliability']); Additional: Nucleoli								MP:0005376 homeostasis/metabolism phenotype; MP:0005384 cellular phenotype; MP:0005389 reproductive system phenotype; MP:0005379 endocrine/exocrine gland phenotype; MP:0005380 embryo phenotype		OMIM ID:609824 Horma domain-containing protein 1
NLRP9	171	0.0010578	0.0038334	0.832228	84	0.7844	0.0020729	0.0073998	0.788745	178	0.78972	0.0033306	0.011757	0.841926	251	1.3244	338321	symbol	H. sapiens	338321	H. sapiens	NLRP9	CLR19.1|NALP9|NOD6|PAN12	protein-coding	NLR family pyrin domain containing 9	The protein encoded by this gene belongs to the NALP protein family. Members of the NALP protein family typically contain a NACHT domain, a NACHT-associated domain (NAD), a C-terminal leucine-rich repeat (LRR) region, and an N-terminal pyrin domain (PYD). This protein may play a regulatory role in the innate immune system as similar family members belong to the signal-induced multiprotein complex…	chr19:55738402-55708438	GO:0032741 positive regulation of interleukin-18 production;GO:0032661 regulation of interleukin-18 production;GO:0032621 interleukin-18 production	[GO:0003674] molecular_function; [GO:0005575] cellular_component; [GO:0005737] cytoplasm; [GO:0005622] intracellular; [GO:0043167] ion binding; [GO:0008150] biological_process; [GO:0006950] response to stress; [GO:0002376] immune system process; [GO:0032991] protein-containing complex; [GO:0005829] cytosol; [GO:0008219] cell death	GO:0061702 inflammasome complex;GO:0044445 cytosolic part;GO:0005829 cytosol	GO:0005524 ATP binding;GO:0032559 adenyl ribonucleotide binding;GO:0030554 adenyl nucleotide binding		Predicted intracellular proteins	[IPR001611] Leucine-rich repeat; [IPR004020] DAPIN domain; [IPR007111] NACHT nucleoside triphosphatase; [IPR011029] Death-like domain superfamily; [IPR027417] P-loop containing nucleoside triphosphate hydrolase; [IPR032675] Leucine-rich repeat domain superfamily; [IPR041075] NOD2, winged helix domain; [IPR041267] NLRC, helical domain HD2									MP:0005385 cardiovascular system phenotype; MP:0010768 mortality/aging; MP:0005384 cellular phenotype; MP:0005378 growth/size/body region phenotype; MP:0005381 digestive/alimentary phenotype; MP:0005387 immune system phenotype; MP:0005389 reproductive system phenotype; MP:0005397 hematopoietic system phenotype; MP:0005379 endocrine/exocrine gland phenotype		OMIM ID:609663 Nlr family, pyrin domain-containing 9		Heart Failure	Depressive Disorder
C1GALT1	182	0.0067314	0.023031	0.848392	503	1.002	0.00027767	0.0010311	0.579645	34	2.0397	4.8702e-05	0.00019088	0.405391	9	2.4152	56913	symbol	H. sapiens	56913	H. sapiens	C1GALT1	C1GALT|T-synthase	protein-coding	core 1 synthase, glycoprotein-N-acetylgalactosamine 3-beta-galactosyltransferase 1	The protein encoded by this gene generates the common core 1 O-glycan structure, Gal-beta-1-3GalNAc-R, by the transfer of Gal from UDP-Gal to GalNAc-alpha-1-R. Core 1 is a precursor for many extended mucin-type O-glycans on cell surface and secreted glycoproteins. Studies in mice suggest that this gene plays a key role in thrombopoiesis and kidney homeostasis.[provided by RefSeq, Sep 2010]	chr7:7182544-7248616	GO:0016267 O-glycan processing, core 1;GO:0016266 O-glycan processing;GO:0006493 protein O-linked glycosylation	[GO:0005575] cellular_component; [GO:0003674] molecular_function; [GO:0016757] transferase activity, transferring glycosyl groups; [GO:0008150] biological_process; [GO:0009058] biosynthetic process; [GO:0006464] cellular protein modification process; [GO:0043167] ion binding; [GO:0048856] anatomical structure development; [GO:0030154] cell differentiation; [GO:0048646] anatomical structure format…	GO:0000139 Golgi membrane;GO:0098791 Golgi subcompartment;GO:0044431 Golgi apparatus part	GO:0016263 glycoprotein-N-acetylgalactosamine 3-beta-galactosyltransferase activity;GO:0048531 beta-1,3-galactosyltransferase activity;GO:0140103 catalytic activity, acting on a glycoprotein		ENZYME proteins:Transferases; Enzymes; Predicted intracellular proteins	[IPR003378] Fringe-like; [IPR026842] Glycoprotein-N-acetylgalactosamine 3-beta-galactosyltransferase 1	Cytosol;Nuclear bodies (Approved)			yes		yes			MP:0010768 mortality/aging		OMIM ID:610555 Core 1 synthase, glycoprotein-n-acetylgalactosamine 3-beta-galactosyltransferase, 1		Behcet Syndrome;Bipolar Disorder;Blood Pressure;Lipids	Immunoglobulin A;Lung Volume Measurements;Multiple Sclerosis;Polychlorinated Biphenyls;Sleep;dimethylarginine
MIA2	185	0.0045349	0.015779	0.84431	357	0.17177	0.00052839	0.0019355	0.70108	51	1.981	0.0017739	0.0063198	0.814107	147	1.5531	4253	symbol	H. sapiens	4253	H. sapiens	MIA2	CTAGE5|MEA6|MGEA|MGEA11|MGEA6|TALI	protein-coding	MIA SH3 domain ER export factor 2	This gene encodes s receptor in the endoplasmic reticulum, which plays a role in the export of large pre-chylomicrons and pre-very low density lipoproteins (pre-VLDLs). Three major classes of transcripts are generated from this gene- melanoma inhibitory activity 2-specific transcripts, cTAGE family member 5-specific transcripts and transcripts that include exons from both these transcript species…	chr14:39233915-39388522	GO:0035459 cargo loading into vesicle;GO:0006888 ER to Golgi vesicle-mediated transport;GO:0048193 Golgi vesicle transport	[GO:0003674] molecular_function; [GO:0005575] cellular_component; [GO:0005737] cytoplasm; [GO:0005622] intracellular; [GO:0043226] organelle; [GO:0005783] endoplasmic reticulum; [GO:0008150] biological_process; [GO:0006810] transport; [GO:0016192] vesicle-mediated transport; [GO:0015031] protein transport	GO:0070971 endoplasmic reticulum exit site;GO:0005789 endoplasmic reticulum membrane;GO:0098827 endoplasmic reticulum subcompartment	GO:0005515 protein binding;GO:0005488 binding;GO:0003674 molecular_function		Disease related genes; Predicted intracellular proteins	[IPR001452] SH3 domain; [IPR036028] SH3-like domain superfamily; [IPR035555] MIA2, SH3 domain	Endoplasmic reticulum (reliability'])			yes	yes	yes	yes		MP:0005370 liver/biliary system phenotype; MP:0010768 mortality/aging; MP:0005376 homeostasis/metabolism phenotype; MP:0005378 growth/size/body region phenotype		OMIM ID:602132 Mia sh3 domain er export factor 2		Asthma;Obesity;Platelet Count;Platelet Function Tests
STK11	187.667	0.0041161	0.0144	0.833684	328	0.69673	0.0025998	0.0092429	0.814547	216	1.8346	0.00019555	0.00074203	0.552585	19	2.2581	6794	symbol	H. sapiens	6794	H. sapiens	STK11	LKB1|PJS|hLKB1	protein-coding	serine/threonine kinase 11	This gene, which encodes a member of the serine/threonine kinase family, regulates cell polarity and functions as a tumor suppressor. Mutations in this gene have been associated with Peutz-Jeghers syndrome, an autosomal dominant disorder characterized by the growth of polyps in the gastrointestinal tract, pigmented macules on the skin and mouth, and other neoplasms. Alternate transcriptional spli…	chr19:1205778-1228431	GO:1901610 positive regulation of vesicle transport along microtubule;GO:1901608 regulation of vesicle transport along microtubule;GO:0060770 negative regulation of epithelial cell proliferation involved in prostate gland development	[GO:0003674] molecular_function; [GO:0043167] ion binding; [GO:0008150] biological_process; [GO:0006464] cellular protein modification process; [GO:0016301] kinase activity; [GO:0040007] growth; [GO:0030234] enzyme regulator activity; [GO:0042592] homeostatic process; [GO:0007165] signal transduction; [GO:0005575] cellular_component; [GO:0005622] intracellular; [GO:0043226] organelle; [GO:0005634…	GO:0005739 mitochondrion;GO:0070062 extracellular exosome;GO:1903561 extracellular vesicle	GO:0030275 LRR domain binding;GO:0002039 p53 binding;GO:0030295 protein kinase activator activity	CAMK Ser/Thr protein kinase family	Predicted intracellular proteins; Disease related genes; Cancer-related genes:Mutational cancer driver genes; Enzymes; Potential drug targets; ENZYME proteins:Transferases; Kinases:CAMK Ser/Thr protein kinases; Cancer-related genes:Mutated cancer genes	[IPR000719] Protein kinase domain; [IPR008271] Serine/threonine-protein kinase, active site; [IPR011009] Protein kinase-like domain superfamily; [IPR017441] Protein kinase, ATP binding site; [IPR039154] Serine/Threonine kinase LKB1, catalytic domain	Nucleoplasm (reliability']); Additional: Cytosol								MP:0005367 renal/urinary system phenotype; MP:0005370 liver/biliary system phenotype; MP:0005385 cardiovascular system phenotype; MP:0010768 mortality/aging; MP:0005369 muscle phenotype; MP:0005376 homeostasis/metabolism phenotype; MP:0005384 cellular phenotype; MP:0005378 growth/size/body region phenotype; MP:0005386 behavior/neurological phenotype; MP:0005381 digestive/alimentary phenotype; MP:…	[ORPHA:2869] Peutz-Jeghers Syndrome	OMIM ID:602216 Serine/threonine protein kinase 11	Peutz-Jeghers syndrome; Intestinal polyposis; Lip hyperpigmentation; Hamartomatous stomach polyps; Hereditary cancer-predisposing syndrome; not specified; Squamous cell lung carcinoma; Neoplasm; Non-small cell lung cancer; Pancreatic Neoplasms; Lung adenocarcinoma; Inborn genetic diseases; Cutaneous malignant melanoma 1; Carcinoma of pancreas; Cutaneous melanoma; Malignant tumor of testis		Alzheimer Disease;Depression;Electrocardiography;Trypanosoma cruzi
TERT	197.667	0.0034607	0.0122	0.832228	272	0.99939	0.0011811	0.004266	0.746307	104	0.90949	0.0028591	0.010132	0.841926	217	0.86715	7015	symbol	H. sapiens	7015	H. sapiens	TERT	CMM9|DKCA2|DKCB4|EST2|PFBMFT1|TCS1|TP2|TRT|hEST2|hTRT	protein-coding	telomerase reverse transcriptase	Telomerase is a ribonucleoprotein polymerase that maintains telomere ends by addition of the telomere repeat TTAGGG. The enzyme consists of a protein component with reverse transcriptase activity, encoded by this gene, and an RNA component which serves as a template for the telomere repeat. Telomerase expression plays a role in cellular senescence, as it is normally repressed in postnatal somatic…	chr5:1295068-1253167	GO:1903618 regulation of transdifferentiation;GO:1903620 positive regulation of transdifferentiation;GO:1903704 negative regulation of production of siRNA involved in RNA interference	[GO:0003674] molecular_function; [GO:0003677] DNA binding; [GO:0016779] nucleotidyltransferase activity; [GO:0008150] biological_process; [GO:0034641] cellular nitrogen compound metabolic process; [GO:0009058] biosynthetic process; [GO:0006259] DNA metabolic process; [GO:0006950] response to stress; [GO:0007568] aging; [GO:0005575] cellular_component; [GO:0005622] intracellular; [GO:0043226] orga…	GO:1990572 TERT-RMRP complex;GO:0000333 telomerase catalytic core complex;GO:0031379 RNA-directed RNA polymerase complex	GO:0098680 template-free RNA nucleotidyltransferase;GO:0003721 telomerase RNA reverse transcriptase activity;GO:0003968 RNA-directed 5'-3' RNA polymerase activity		Disease related genes; Cancer-related genes:Candidate cancer biomarkers; Enzymes; Potential drug targets; ENZYME proteins:Transferases	[IPR000477] Reverse transcriptase domain; [IPR003545] Telomerase reverse transcriptase; [IPR021891] Telomerase ribonucleoprotein complex - RNA-binding domain	Nucleoplasm (reliability']); Additional: Cytosol;Nuclear speckles				yes				MP:0005370 liver/biliary system phenotype; MP:0010768 mortality/aging; MP:0005376 homeostasis/metabolism phenotype; MP:0005384 cellular phenotype; MP:0005378 growth/size/body region phenotype; MP:0005381 digestive/alimentary phenotype; MP:0005387 immune system phenotype; MP:0002006 neoplasm; MP:0005389 reproductive system phenotype; MP:0003631 nervous system phenotype; MP:0005390 skeleton phenoty…	[ORPHA:457246] Clear cell sarcoma of kidney; [ORPHA:1775] Dyskeratosis congenita; [ORPHA:618] Familial melanoma; [ORPHA:3322] HOYERAAL-HREIDARSSON SYNDROME; [ORPHA:88] Idiopathic aplastic anemia; [ORPHA:2032] Idiopathic pulmonary fibrosis	OMIM ID:187270 Telomerase reverse transcriptase	Dyskeratosis congenita, autosomal dominant, 2; Idiopathic fibrosing alveolitis, chronic form; Acute myeloid leukemia; Macrocytic anemia; Interstitial pulmonary abnormality; Premature graying of hair; Short telomere length; Inherited Immunodeficiency Diseases; Pulmonary fibrosis and/or bone marrow failure, telomere-related, 1; Dyskeratosis congenita; not specified; Hepatocellular carcinoma; Aplast…	Lung Diseases, Interstitial;Pancreatic Neoplasms	Adenocarcinoma of lung;Breast Neoplasms;Carcinoma, Endometrioid;Carcinoma, Non-Small-Cell Lung;Colorectal Neoplasms;Erythrocyte Count;Erythrocyte Indices;Glioblastoma;Glioma;Idiopathic Pulmonary Fibrosis;Leukemia, Lymphocytic, Chronic, B-Cell;Lung Neoplasms;Melanoma;Ovarian Neoplasms;Pancreatic Carcinoma;Prostatic Neoplasms;Telomere;Testicular Neoplasms;Thyroid Neoplasms;Triple Negative Breast Ne…	[No disease mim] DYSKERATOSIS CONGENITA AUTOSOMAL RECESSIVE 4
OR2F1	198.667	0.0056315	0.019421	0.848392	423	0.59901	0.0013735	0.0049197	0.746307	126	0.80459	0.00043604	0.0015936	0.648094	47	1.0989	26211	symbol	H. sapiens	26211	H. sapiens	OR2F1	7M1-2|OLF3|OR14-60|OR2F3|OR2F3P|OR2F4|OR2F5|OR7-139|OR7-140	protein-coding	olfactory receptor family 2 subfamily F member 1	Olfactory receptors interact with odorant molecules in the nose, to initiate a neuronal response that triggers the perception of a smell. The olfactory receptor proteins are members of a large family of G-protein-coupled receptors (GPCR) arising from single coding-exon genes. Olfactory receptors share a 7-transmembrane domain structure with many neurotransmitter and hormone receptors and are resp…	chr7:143907152-143964360	GO:0050911 detection of chemical stimulus involved in sensory perception of smell;GO:0007608 sensory perception of smell;GO:0050907 detection of chemical stimulus involved in sensory perception	[GO:0007165] signal transduction; [GO:0008150] biological_process; [GO:0005575] cellular_component; [GO:0003674] molecular_function; [GO:0050877] nervous system process; [GO:0005886] plasma membrane	GO:0016021 integral component of membrane;GO:0031224 intrinsic component of membrane;GO:0005886 plasma membrane	GO:0004984 olfactory receptor activity;GO:0004930 G protein-coupled receptor activity;GO:0004888 transmembrane signaling receptor activity		G-protein coupled receptors:Odorant/olfactory and gustatory receptors	[IPR000276] G protein-coupled receptor, rhodopsin-like; [IPR000725] Olfactory receptor; [IPR017452] GPCR, rhodopsin-like, 7TM				yes	yes	yes		principal1			OMIM ID:608497 Olfactory receptor, family 2, subfamily f, member 1
KCTD15	201.667	0.0024397	0.0087124	0.832228	184	0.17213	0.0020611	0.0073568	0.788745	174	0.92144	0.0032729	0.011571	0.841926	247	1.0989	79047	symbol	H. sapiens	79047	H. sapiens	KCTD15		protein-coding	potassium channel tetramerization domain containing 15		chr19:33795540-33815761	GO:0051260 protein homooligomerization;GO:0051259 protein complex oligomerization;GO:0065003 protein-containing complex assembly	[GO:0008150] biological_process; [GO:0065003] protein-containing complex assembly; [GO:0022607] cellular component assembly; [GO:0003674] molecular_function; [GO:0048856] anatomical structure development		GO:0042802 identical protein binding;GO:0005515 protein binding;GO:0005488 binding		Predicted intracellular proteins	[IPR003131] Potassium channel tetramerisation-type BTB domain; [IPR011333] SKP1/BTB/POZ domain superfamily; [IPR000210] BTB/POZ domain	Golgi apparatus;Nucleoplasm (reliability'])								MP:0010768 mortality/aging; MP:0005376 homeostasis/metabolism phenotype; MP:0005378 growth/size/body region phenotype; MP:0005386 behavior/neurological phenotype; MP:0005387 immune system phenotype; MP:0005397 hematopoietic system phenotype; MP:0005380 embryo phenotype		OMIM ID:615240 Potassium channel tetramerization domain-containing protein 15		monocyte chemoattractant protein 1 (66-77)	Body Mass Index;Body Weight;Depressive Disorder;Energy Intake
CALCR	202.667	0.0072249	0.024609	0.848392	547	0.44651	5.4514e-05	0.00021471	0.329208	9	1.3455	0.00048998	0.0017977	0.660796	52	1.458	799	symbol	H. sapiens	799	H. sapiens	CALCR	CRT|CT-R|CTR|CTR1	protein-coding	calcitonin receptor	This gene encodes a high affinity receptor for the peptide hormone calcitonin and belongs to a subfamily of seven transmembrane-spanning G protein-coupled receptors. The encoded protein is involved in maintaining calcium homeostasis and in regulating osteoclast-mediated bone resorption. Polymorphisms in this gene have been associated with variations in bone mineral density and onset of osteoporos…	chr7:93574730-93424486	GO:0038041 cross-receptor inhibition within G protein-coupled receptor heterodimer;GO:1905665 positive regulation of calcium ion import across plasma membrane;GO:1905664 regulation of calcium ion import across plasma membrane	[GO:0007165] signal transduction; [GO:0008150] biological_process; [GO:0005575] cellular_component; [GO:0003674] molecular_function; [GO:0005886] plasma membrane; [GO:0042592] homeostatic process; [GO:0030154] cell differentiation; [GO:0048856] anatomical structure development; [GO:0002376] immune system process; [GO:0034641] cellular nitrogen compound metabolic process; [GO:0009056] catabolic pr…	GO:0150056 amylin receptor complex 1;GO:0150057 amylin receptor complex 2;GO:0150058 amylin receptor complex 3	GO:0032841 calcitonin binding;GO:0004948 calcitonin receptor activity;GO:0001635 calcitonin gene-related peptide receptor activity		Predicted intracellular proteins	[IPR000832] GPCR, family 2, secretin-like; [IPR001688] GPCR, family 2, calcitonin receptor; [IPR001879] GPCR, family 2, extracellular hormone receptor domain; [IPR003287] GPCR, family 2, calcitonin receptor family; [IPR017981] GPCR, family 2-like; [IPR017983] GPCR, family 2, secretin-like, conserved site; [IPR036445] GPCR family 2, extracellular hormone receptor domain superfamily				yes	yes	yes		principal1	MP:0010768 mortality/aging; MP:0005376 homeostasis/metabolism phenotype; MP:0005387 immune system phenotype; MP:0005371 limbs/digits/tail phenotype; MP:0005390 skeleton phenotype; MP:0005397 hematopoietic system phenotype		OMIM ID:114131 Calcitonin receptor		Body Mass Index;Body Weight;Cholesterol, HDL;Eosinophils;Fetal Hemoglobin;Hypertrophy, Left Ventricular;Myocardial Infarction;Transferrin	Hip
LRCH1	214.333	0.00010088	0.00040222	0.372412	20	0.75008	0.005872	0.020199	0.842333	454	1.228	0.0021235	0.0075889	0.8377	169	1.469	23143	symbol	H. sapiens	23143	H. sapiens	LRCH1	CHDC1|NP81	protein-coding	leucine rich repeats and calponin homology domain containing 1	This gene encodes a protein with a leucine-rich repeat and a calponin homology domain. Polymorphism in this gene may be associated with susceptibililty to knee osteoarthritis. Alternative splicing results in multiple transcript variants encoding different isoforms. [provided by RefSeq, Mar 2010]	chr13:46553170-46753041	GO:2000405 negative regulation of T cell migration;GO:2000402 negative regulation of lymphocyte migration;GO:2000404 regulation of T cell migration	[GO:0003674] molecular_function; [GO:0005575] cellular_component; [GO:0005737] cytoplasm; [GO:0005622] intracellular; [GO:0008150] biological_process; [GO:0040011] locomotion; [GO:0002376] immune system process; [GO:0048870] cell motility	GO:0005737 cytoplasm;GO:0044424 intracellular part;GO:0005622 intracellular	GO:0005515 protein binding;GO:0005488 binding;GO:0003674 molecular_function		Predicted intracellular proteins	[IPR001611] Leucine-rich repeat; [IPR001715] Calponin homology domain; [IPR003591] Leucine-rich repeat, typical subtype; [IPR032675] Leucine-rich repeat domain superfamily; [IPR036872] CH domain superfamily	Actin filaments;Cytosol (reliability']); Additional: Nucleoli				yes	yes			MP:0005384 cellular phenotype; MP:0005387 immune system phenotype; MP:0005397 hematopoietic system phenotype		OMIM ID:610368 Leucine-rich repeats and calponin homology domain-containing 1		Albumins;Blood Pressure;Erythrocyte Count;Platelet Function Tests	Electrocardiography;Trans Fatty Acids
C19orf81	222	0.0082494	0.027823	0.848392	614	0.75104	0.00020115	0.0007612	0.519625	28	1.3821	0.00025115	0.00093628	0.552585	24	1.3	342918	symbol	H. sapiens	342918	H. sapiens	C19orf81		protein-coding	chromosome 19 open reading frame 81		chr19:50649445-50659306						Predicted intracellular proteins	[IPR031746] Protein of unknown function DUF4732	Aggresome;Vesicles (Approved)							principal1	MP:0010771 integument phenotype				Platelet Function Tests	Chemical and Drug Induced Liver Injury;Nitrofurantoin
IRF6	222.667	0.001863	0.0066301	0.832228	149	0.34411	0.0034879	0.012295	0.819903	279	1.2533	0.0031734	0.011227	0.841926	240	1.8264	3664	symbol	H. sapiens	3664	H. sapiens	IRF6	LPS|OFC6|PIT|PPS|PPS1|VWS|VWS1	protein-coding	interferon regulatory factor 6	This gene encodes a member of the interferon regulatory transcription factor (IRF) family. Family members share a highly-conserved N-terminal helix-turn-helix DNA-binding domain and a less conserved C-terminal protein-binding domain. The encoded protein may be a transcriptional activator. Mutations in this gene can cause van der Woude syndrome and popliteal pterygium syndrome. Mutations in this g…	chr1:209806142-209785617	GO:0060644 mammary gland epithelial cell differentiation;GO:0043616 keratinocyte proliferation;GO:0061180 mammary gland epithelium development	[GO:0008150] biological_process; [GO:0034641] cellular nitrogen compound metabolic process; [GO:0009058] biosynthetic process; [GO:0003674] molecular_function; [GO:0003700] DNA-binding transcription factor activity; [GO:0003677] DNA binding; [GO:0005575] cellular_component; [GO:0005622] intracellular; [GO:0043226] organelle; [GO:0005634] nucleus; [GO:0005737] cytoplasm; [GO:0005654] nucleoplasm; …	GO:0030054 cell junction;GO:0000790 nuclear chromatin;GO:0000785 chromatin	GO:0000981 DNA-binding transcription factor activity, RNA polymerase II-specific;GO:0000976 transcription regulatory region sequence-specific DNA binding;GO:0044212 transcription regulatory region DNA binding		Transcription factors:Helix-turn-helix domains; Disease related genes; Predicted intracellular proteins; Cancer-related genes:Mutated cancer genes	[IPR001346] Interferon regulatory factor DNA-binding domain; [IPR008984] SMAD/FHA domain superfamily; [IPR017855] SMAD-like domain superfamily; [IPR019471] Interferon regulatory factor-3; [IPR019817] Interferon regulatory factor, conserved site; [IPR036388] Winged helix-like DNA-binding domain superfamily; [IPR036390] Winged helix DNA-binding domain superfamily	Cytosol (reliability']); Additional: Nucleoplasm								MP:0010768 mortality/aging; MP:0005384 cellular phenotype; MP:0005378 growth/size/body region phenotype; MP:0005381 digestive/alimentary phenotype; MP:0005377 hearing/vestibular/ear phenotype; MP:0005371 limbs/digits/tail phenotype; MP:0005390 skeleton phenotype; MP:0010771 integument phenotype; MP:0005380 embryo phenotype; MP:0005382 craniofacial phenotype	[ORPHA:1300] Autosomal dominant popliteal pterygium syndrome; [ORPHA:141291] Cleft lip and alveolus; [ORPHA:199306] Cleft lip/palate; [ORPHA:199302] Isolated cleft lip; [ORPHA:99798] Oligodontia; [ORPHA:888] Van der Woude syndrome; [ORPHA:2227] NON RARE IN EUROPE: Hypodontia	OMIM ID:607199 Interferon regulatory factor 6	Popliteal pterygium syndrome; Van der Woude syndrome; Orofacial cleft 6, susceptibility to; Cleft palate		Alzheimer Disease;Cleft Lip;Cleft Palate;Crohn Disease;GRN protein, human;Inflammatory Bowel Diseases;Mouth Abnormalities	[119500] POPLITEAL PTERYGIUM SYNDROME; [119300] Van der Woude syndrome
CYP2C9	225.667	0.002036	0.0072662	0.832228	161	0.75668	0.00054693	0.0020013	0.70108	52	1.2421	0.0061728	0.021213	0.841926	464	0.97103	1559	symbol	H. sapiens	1559	H. sapiens	CYP2C9	CPC9|CYP2C|CYP2C10|CYPIIC9|P450IIC9	protein-coding	cytochrome P450 family 2 subfamily C member 9	This gene encodes a member of the cytochrome P450 superfamily of enzymes. The cytochrome P450 proteins are monooxygenases which catalyze many reactions involved in drug metabolism and synthesis of cholesterol, steroids and other lipids. This protein localizes to the endoplasmic reticulum and its expression is induced by rifampin. The enzyme is known to metabolize many xenobiotics, including pheny…	chr10:94938658-94990091	GO:0016098 monoterpenoid metabolic process;GO:0097267 omega-hydroxylase P450 pathway;GO:0019627 urea metabolic process	[GO:0008150] biological_process; [GO:0003674] molecular_function; [GO:0043167] ion binding; [GO:0016491] oxidoreductase activity; [GO:0005575] cellular_component; [GO:0005737] cytoplasm; [GO:0005622] intracellular; [GO:0043226] organelle; [GO:0005783] endoplasmic reticulum; [GO:0006629] lipid metabolic process; [GO:0044281] small molecule metabolic process; [GO:0009056] catabolic process; [GO:000…	GO:0005789 endoplasmic reticulum membrane;GO:0098827 endoplasmic reticulum subcompartment;GO:0042175 nuclear outer membrane-endoplasmic reticulum membrane network	GO:0018675 (S)-limonene 6-monooxygenase activity;GO:0019113 limonene monooxygenase activity;GO:0018676 (S)-limonene 7-monooxygenase activity		ENZYME proteins:Oxidoreductases; Predicted intracellular proteins; Enzymes	[IPR001128] Cytochrome P450; [IPR002401] Cytochrome P450, E-class, group I; [IPR036396] Cytochrome P450 superfamily; [IPR017972] Cytochrome P450, conserved site										[ORPHA:413681] Oral antidiabetic drugs toxicity or dose selection; [ORPHA:413674] Vitamin K antagonists toxicity or dose selection	OMIM ID:601130 Cytochrome p450, subfamily iic, polypeptide 9	Warfarin response	Echocardiography;Platelet Function Tests	Anticoagulants;Depressive Disorder;Metabolism;Serotonin Uptake Inhibitors
PRKAA2	230.667	0.00098719	0.0035698	0.832228	79	0.94886	0.0042734	0.014918	0.842333	336	1.1209	0.0036449	0.012823	0.841926	277	-0.078314	5563	symbol	H. sapiens	5563	H. sapiens	PRKAA2	AMPK|AMPK2|AMPKa2|PRKAA	protein-coding	protein kinase AMP-activated catalytic subunit alpha 2	The protein encoded by this gene is a catalytic subunit of the AMP-activated protein kinase (AMPK). AMPK is a heterotrimer consisting of an alpha catalytic subunit, and non-catalytic beta and gamma subunits. AMPK is an important energy-sensing enzyme that monitors cellular energy status. In response to cellular metabolic stresses, AMPK is activated, and thus phosphorylates and inactivates acetyl-…	chr1:56645314-56715335	GO:0062028 regulation of stress granule assembly;GO:1904428 negative regulation of tubulin deacetylation;GO:0090043 regulation of tubulin deacetylation	[GO:0003674] molecular_function; [GO:0043167] ion binding; [GO:0008150] biological_process; [GO:0006464] cellular protein modification process; [GO:0016301] kinase activity; [GO:0042592] homeostatic process; [GO:0005575] cellular_component; [GO:0005622] intracellular; [GO:0043226] organelle; [GO:0005634] nucleus; [GO:0005737] cytoplasm; [GO:0005654] nucleoplasm; [GO:0005794] Golgi apparatus; [GO:…	GO:0010494 cytoplasmic stress granule;GO:0036464 cytoplasmic ribonucleoprotein granule;GO:0035770 ribonucleoprotein granule	GO:0047322 [hydroxymethylglutaryl-CoA reductase (NADPH)] kinase activity;GO:0050405 [acetyl-CoA carboxylase] kinase activity;GO:0035174 histone serine kinase activity	CAMK Ser/Thr protein kinase family	Transporters:Accessory Factors Involved in Transport; Kinases:CAMK Ser/Thr protein kinases; ENZYME proteins:Transferases; Enzymes	[IPR000719] Protein kinase domain; [IPR008271] Serine/threonine-protein kinase, active site; [IPR011009] Protein kinase-like domain superfamily; [IPR017441] Protein kinase, ATP binding site; [IPR028375] KA1 domain/Ssp2, C-terminal; [IPR032270] AMPK, C-terminal adenylate sensor domain; [IPR039148] 5'-AMP-activated protein kinase catalytic subunit alpha-2, C-terminal	Nuclear speckles (reliability']); Additional: Golgi apparatus				yes			principal2	MP:0005367 renal/urinary system phenotype; MP:0005385 cardiovascular system phenotype; MP:0005369 muscle phenotype; MP:0005376 homeostasis/metabolism phenotype; MP:0005384 cellular phenotype; MP:0005378 growth/size/body region phenotype; MP:0005386 behavior/neurological phenotype; MP:0005387 immune system phenotype; MP:0003631 nervous system phenotype; MP:0005397 hematopoietic system phenotype; M…		OMIM ID:600497 Protein kinase, amp-activated, catalytic, alpha-2		Blood Pressure;Triglycerides	Lymphocyte Count
GATA1	231.333	0.0009187	0.0033211	0.832228	74	0.23587	0.0035133	0.012382	0.819903	285	1.5888	0.0043779	0.015257	0.841926	335	1.2551	2623	symbol	H. sapiens	2623	H. sapiens	GATA1	ERYF1|GATA-1|GF-1|GF1|NF-E1|NFE1|XLANP|XLTDA|XLTT	protein-coding	GATA binding protein 1	This gene encodes a protein which belongs to the GATA family of transcription factors. The protein plays an important role in erythroid development by regulating the switch of fetal hemoglobin to adult hemoglobin. Mutations in this gene have been associated with X-linked dyserythropoietic anemia and thrombocytopenia. [provided by RefSeq, Jul 2008]	chrX:48786540-48794311	GO:0010725 regulation of primitive erythrocyte differentiation;GO:0030221 basophil differentiation;GO:0035854 eosinophil fate commitment	[GO:0003674] molecular_function; [GO:0043167] ion binding; [GO:0008150] biological_process; [GO:0034641] cellular nitrogen compound metabolic process; [GO:0009058] biosynthetic process; [GO:0005575] cellular_component; [GO:0005622] intracellular; [GO:0043226] organelle; [GO:0005634] nucleus; [GO:0003700] DNA-binding transcription factor activity; [GO:0003677] DNA binding; [GO:0030154] cell differ…	GO:0017053 transcriptional repressor complex;GO:0032993 protein-DNA complex;GO:0005667 transcription factor complex	GO:0070742 C2H2 zinc finger domain binding;GO:0002039 p53 binding;GO:0031490 chromatin DNA binding		Predicted intracellular proteins; Disease related genes; Transcription factors:Zinc-coordinating DNA-binding domains; Cancer-related genes	[IPR000679] Zinc finger, GATA-type; [IPR013088] Zinc finger, NHR/GATA-type; [IPR029524] Transcription factor GATA-1; [IPR039355] Transcription factor GATA; [IPR016374] Transcription factor, GATA-2/3	Nucleoplasm (reliability'])								MP:0005370 liver/biliary system phenotype; MP:0005385 cardiovascular system phenotype; MP:0010768 mortality/aging; MP:0005376 homeostasis/metabolism phenotype; MP:0005384 cellular phenotype; MP:0005378 growth/size/body region phenotype; MP:0005387 immune system phenotype; MP:0005390 skeleton phenotype; MP:0005397 hematopoietic system phenotype; MP:0010771 integument phenotype; MP:0005380 embryo p…	[ORPHA:86849] Acute basophilic leukemia; [ORPHA:99887] Acute megakaryoblastic leukemia in Down syndrome; [ORPHA:231393] Beta-thalassemia-X-linked thrombocytopenia syndrome; [ORPHA:124] Blackfan-Diamond anemia; [ORPHA:79277] Congenital erythropoietic porphyria; [ORPHA:67044] Thrombocytopenia with congenital dyserythropoietic anemia; [ORPHA:420611] Transient myeloproliferative syndrome; [ORPHA:3637…	OMIM ID:305371 Gata-binding protein 1	Diamond-Blackfan anemia; gene sequencing; Anemia; Thrombocytopenia; Macrothrombocytopenia; GATA-1-related thrombocytopenia with dyserythropoiesis; Anemia without thromobocytopenia, X-linked; Thrombocytopenia, platelet dysfunction, hemolysis, and imbalanced globin synthesis; Acute megakaryoblastic leukemia; Dyserythropoietic anemia with thrombocytopenia; Leukemia, megakaryoblastic, of Down syndrom…
CMAS	231.333	0.0030669	0.010833	0.832228	242	0.61615	0.00031013	0.0011492	0.593658	37	1.4789	0.0054058	0.01867	0.841926	415	1.499	55907	symbol	H. sapiens	55907	H. sapiens	CMAS	CSS	protein-coding	cytidine monophosphate N-acetylneuraminic acid synthetase	This gene encodes an enzyme that converts N-acetylneuraminic acid (NeuNAc) to cytidine 5'-monophosphate N-acetylneuraminic acid (CMP-NeuNAc). This process is important in the formation of sialylated glycoprotein and glycolipids. This modification plays a role in cell-cell communications and immune responses. Alternative splicing results in multiple transcript variants. [provided by RefSeq, Feb 20…	chr12:22046218-22065668	GO:0006054 N-acetylneuraminate metabolic process;GO:0006040 amino sugar metabolic process;GO:0016999 antibiotic metabolic process	[GO:0005575] cellular_component; [GO:0005622] intracellular; [GO:0043226] organelle; [GO:0005634] nucleus; [GO:0003674] molecular_function; [GO:0016779] nucleotidyltransferase activity; [GO:0005654] nucleoplasm; [GO:0008150] biological_process; [GO:0044281] small molecule metabolic process	GO:0005654 nucleoplasm;GO:0031981 nuclear lumen;GO:0044428 nuclear part	GO:0008781 N-acylneuraminate cytidylyltransferase activity;GO:0070567 cytidylyltransferase activity;GO:0016779 nucleotidyltransferase activity		ENZYME proteins:Transferases; Predicted intracellular proteins; Enzymes	[IPR003329] Acylneuraminate cytidylyltransferase; [IPR023214] HAD superfamily; [IPR029044] Nucleotide-diphospho-sugar transferases; [IPR036412] HAD-like superfamily	Cytosol (reliability']); Additional: Nucleoli						yes		MP:0005367 renal/urinary system phenotype; MP:0005385 cardiovascular system phenotype; MP:0010768 mortality/aging; MP:0005376 homeostasis/metabolism phenotype; MP:0005378 growth/size/body region phenotype; MP:0005387 immune system phenotype		OMIM ID:603316 Cytidine 5-prime-monophosphate n-acetylneuraminic acid synthetase		Personality
CDKN2AIP	236.667	0.0044175	0.015373	0.839172	350	0.66314	0.0021546	0.0077039	0.788745	183	1.438	0.002194	0.0078495	0.8377	177	1.2791	55602	symbol	H. sapiens	55602	H. sapiens	CDKN2AIP	CARF	protein-coding	CDKN2A interacting protein	The protein encoded by this gene regulates the DNA damage response through several different signaling pathways. One such pathway is the p53-HDM2-p21(WAF1) pathway, which is critical to the DNA damage response. Two transcript variants encoding different isoforms have been found for this gene. [provided by RefSeq, Nov 2015]	chr4:183444636-183449064	GO:0030307 positive regulation of cell growth;GO:0030308 negative regulation of cell growth;GO:0045926 negative regulation of growth	[GO:0005575] cellular_component; [GO:0005622] intracellular; [GO:0043226] organelle; [GO:0005634] nucleus; [GO:0003674] molecular_function; [GO:0003723] RNA binding; [GO:0005654] nucleoplasm; [GO:0008150] biological_process; [GO:0006950] response to stress; [GO:0005730] nucleolus; [GO:0040007] growth; [GO:0007165] signal transduction	GO:0001652 granular component;GO:0044452 nucleolar part;GO:0005730 nucleolus	GO:0002039 p53 binding;GO:0003723 RNA binding;GO:0003676 nucleic acid binding		Predicted intracellular proteins	[IPR014720] Double-stranded RNA-binding domain; [IPR021859] XRN2-binding (XTBD) domain	Nucleoplasm (reliability'])							principal3			OMIM ID:615914 Cyclin-dependent kinase inhibitor 2a-interacting protein		Blood Pressure	Gout
TNFAIP8L3	237.333	0.0036984	0.013006	0.832228	294	0.45815	0.0019709	0.0070196	0.788745	169	1.135	0.0033005	0.011658	0.841926	249	1.4851	388121	symbol	H. sapiens	388121	H. sapiens	TNFAIP8L3	TIPE3	protein-coding	TNF alpha induced protein 8 like 3		chr15:51105276-51056601	GO:0043552 positive regulation of phosphatidylinositol 3-kinase activity;GO:0090218 positive regulation of lipid kinase activity;GO:0120009 intermembrane lipid transfer	[GO:0008150] biological_process; [GO:0008219] cell death; [GO:0005575] cellular_component; [GO:0005737] cytoplasm; [GO:0005622] intracellular; [GO:0043226] organelle; [GO:0005634] nucleus; [GO:0005654] nucleoplasm; [GO:0005829] cytosol; [GO:0005886] plasma membrane; [GO:0006629] lipid metabolic process; [GO:0006810] transport; [GO:0003674] molecular_function; [GO:0061024] membrane organization; […	GO:0005654 nucleoplasm;GO:0005829 cytosol;GO:0031981 nuclear lumen	GO:0008526 phosphatidylinositol transporter activity;GO:0005548 phospholipid transporter activity;GO:0005319 lipid transporter activity		Predicted intracellular proteins	[IPR008477] Tumor necrosis factor alpha-induced protein 8-like; [IPR038355] TNFAIP8 superfamily	Cytosol (reliability']); Additional: Nucleoplasm							principal1	MP:0005376 homeostasis/metabolism phenotype; MP:0002006 neoplasm		OMIM ID:616438 Tumor necrosis factor-alpha-induced protein 8-like 3		Platelet Function Tests	Cholesterol, HDL;Fenofibrate;Neuropsychological Tests;Respiratory System
ABCA6	241.667	0.00060453	0.0022095	0.751366	56	0.90223	0.00018143	0.00069541	0.492299	27	1.3556	0.008469	0.028526	0.841926	642	1.4897	23460	symbol	H. sapiens	23460	H. sapiens	ABCA6	EST155051	protein-coding	ATP binding cassette subfamily A member 6	The membrane-associated protein encoded by this gene is a member of the superfamily of ATP-binding cassette (ABC) transporters. ABC proteins transport various molecules across extra- and intracellular membranes. ABC genes are divided into seven distinct subfamilies (ABC1, MDR/TAP, MRP, ALD, OABP, GCN20, and White). This encoded protein is a member of the ABC1 subfamily. Members of the ABC1 subfam…	chr17:69141927-69062044	GO:0006869 lipid transport;GO:0010876 lipid localization;GO:0055085 transmembrane transport	[GO:0005575] cellular_component; [GO:0003674] molecular_function; [GO:0043167] ion binding; [GO:0008150] biological_process; [GO:0006810] transport; [GO:0055085] transmembrane transport; [GO:0022857] transmembrane transporter activity; [GO:0016887] ATPase activity; [GO:0005886] plasma membrane; [GO:0005622] intracellular; [GO:0043226] organelle; [GO:0005634] nucleus; [GO:0005654] nucleoplasm	GO:0005654 nucleoplasm;GO:0031981 nuclear lumen;GO:0044428 nuclear part	GO:0042626 ATPase activity, coupled to transmembrane movement of substances;GO:0015405 P-P-bond-hydrolysis-driven transmembrane transporter activity;GO:0015399 primary active transmembrane transporter activity		Transporters:Primary Active Transporters; Predicted intracellular proteins	[IPR003439] ABC transporter-like; [IPR003593] AAA+ ATPase domain; [IPR026082] ABC transporter A; [IPR027417] P-loop containing nucleoside triphosphate hydrolase; [IPR030368] ATP-binding cassette subfamily A member 6	Nucleoplasm (Enhanced)			yes	yes	yes			MP:0005397 hematopoietic system phenotype		OMIM ID:612504 Atp-binding cassette, subfamily a, member 6			Cholesterol;Cholesterol, LDL;DNA Methylation;Smoking
SALL2	256	0.0067834	0.023196	0.848392	506	1.1484	0.0030468	0.010769	0.818109	250	1.8016	0.00013579	0.00054001	0.552585	12	1.4882	6297	symbol	H. sapiens	6297	H. sapiens	SALL2	COLB|HSAL2|Sal-2|ZNF795	protein-coding	spalt like transcription factor 2	This gene encodes a protein containing multiple zinc finger domains. The encoded protein functions in optical fissure closure during development of the eye in the embryo. Mutations in this gene are associated with ocular coloboma. [provided by RefSeq, Jul 2016]	chr14:21537142-21521080	GO:0021915 neural tube development;GO:0001654 eye development;GO:0150063 visual system development	[GO:0003674] molecular_function; [GO:0005575] cellular_component; [GO:0005622] intracellular; [GO:0043226] organelle; [GO:0005634] nucleus; [GO:0043167] ion binding; [GO:0003677] DNA binding; [GO:0008150] biological_process; [GO:0034641] cellular nitrogen compound metabolic process; [GO:0009058] biosynthetic process; [GO:0003700] DNA-binding transcription factor activity; [GO:0048856] anatomical …	GO:0005634 nucleus;GO:0043231 intracellular membrane-bounded organelle;GO:0043227 membrane-bounded organelle	GO:0001228 DNA-binding transcription activator activity, RNA polymerase II-specific;GO:0044877 protein-containing complex binding;GO:0000977 RNA polymerase II regulatory region sequence-specific DNA binding		Disease related genes; Transcription factors:Zinc-coordinating DNA-binding domains; Predicted intracellular proteins	[IPR013087] Zinc finger C2H2-type; [IPR036236] Zinc finger C2H2 superfamily	Vesicles (reliability']); Additional: Nucleoplasm							principal3	MP:0010768 mortality/aging; MP:0003631 nervous system phenotype; MP:0005380 embryo phenotype	[ORPHA:98942] Coloboma of choroid and retina; [ORPHA:98943] Coloboma of eye lens; [ORPHA:98946] Coloboma of eyelid; [ORPHA:98944] Coloboma of iris; [ORPHA:98945] Coloboma of macula; [ORPHA:98947] Coloboma of optic disc; [ORPHA:99861] Precursor T-cell acute lymphoblastic leukemia	OMIM ID:602219 Sal-like 2	Ocular coloboma, autosomal recessive	Cholesterol, HDL;Platelet Function Tests;Uric Acid	Cell Survival;homoharringtonine
USP27X	261.333	0.0091563	0.030752	0.848392	679	0.57073	0.00034648	0.0012704	0.600071	40	1.3622	0.0006777	0.0024737	0.727418	65	1.7346	389856	symbol	H. sapiens	389856	H. sapiens	USP27X	MRX105|USP22L|USP27	protein-coding	ubiquitin specific peptidase 27 X-linked	This gene encodes a member of the peptidase protein family. The encoded protein functions as a deubiquitinase that is involved in upregulation of the pro-apoptotic Bim protein. This protein may act as a tumor suppressor by increasing levels of Bim to counteract anti-apoptotic signals in cancer cells. Mutations in this gene have been associated with X-linked cognitive disability. [provided by RefS…	chrX:49879484-49882558	GO:0070536 protein K63-linked deubiquitination;GO:0071108 protein K48-linked deubiquitination;GO:0050821 protein stabilization	[GO:0008150] biological_process; [GO:0009056] catabolic process; [GO:0003674] molecular_function; [GO:0008233] peptidase activity; [GO:0006464] cellular protein modification process; [GO:0005575] cellular_component; [GO:0005622] intracellular; [GO:0043226] organelle; [GO:0005634] nucleus; [GO:0005737] cytoplasm; [GO:0005829] cytosol; [GO:0008219] cell death	GO:0005829 cytosol;GO:0005634 nucleus;GO:0044444 cytoplasmic part	GO:0061578 Lys63-specific deubiquitinase activity;GO:1990380 Lys48-specific deubiquitinase activity;GO:0004843 thiol-dependent ubiquitin-specific protease activity		Predicted intracellular proteins; Disease related genes; Peptidases:Cysteine-type peptidases; ENZYME proteins:Hydrolases; Enzymes; Potential drug targets	[IPR001394] Peptidase C19, ubiquitin carboxyl-terminal hydrolase; [IPR018200] Ubiquitin specific protease, conserved site; [IPR028889] Ubiquitin specific protease domain; [IPR038765] Papain-like cysteine peptidase superfamily	Vesicles (reliability']); Additional: Nucleoplasm					yes		principal1		[ORPHA:777] X-linked non-syndromic intellectual disability	OMIM ID:300975 Ubiquitin-specific protease 27, x-linked	Intellectual disability; Mental retardation, X-linked 105	Macular Degeneration		[616579] Intellectual disability
FAM46B	266.333	0.0093092	0.031256	0.848392	691	0.61406	2.2826e-05	9.298e-05	0.322607	5	1.1876	0.0012371	0.0044623	0.799389	103	1.199	115572	gene_synonym	H. sapiens	115572	H. sapiens	TENT5B	FAM46B	protein-coding	terminal nucleotidyltransferase 5B		chr1:27012850-27005020	GO:0048255 mRNA stabilization;GO:0043489 RNA stabilization;GO:1902373 negative regulation of mRNA catabolic process	[GO:0003674] molecular_function; [GO:0016779] nucleotidyltransferase activity; [GO:0008150] biological_process; [GO:0034641] cellular nitrogen compound metabolic process; [GO:0009056] catabolic process; [GO:0034655] nucleobase-containing compound catabolic process		GO:1990817 RNA adenylyltransferase activity;GO:0004652 polynucleotide adenylyltransferase activity;GO:0070566 adenylyltransferase activity		Predicted secreted proteins	[IPR012937] Terminal nucleotidyltransferase			yes					principal1
HNF1A	268.333	0.010279	0.034312	0.848392	759	0.50054	0.00010091	0.00040222	0.420792	18	1.5189	0.00027077	0.0010057	0.552585	28	1.5122	6927	symbol	H. sapiens	6927	H. sapiens	HNF1A	HNF-1A|HNF1|HNF4A|IDDM20|LFB1|MODY3|TCF-1|TCF1	protein-coding	HNF1 homeobox A	The protein encoded by this gene is a transcription factor required for the expression of several liver-specific genes. The encoded protein functions as a homodimer and binds to the inverted palindrome 5'-GTTAATNATTAAC-3'. Defects in this gene are a cause of maturity onset diabetes of the young type 3 (MODY3) and also can result in the appearance of hepatic adenomas. Alternative splicing results …	chr12:120977683-121002512	GO:0035623 renal glucose absorption;GO:0035565 regulation of pronephros size;GO:0072114 pronephros morphogenesis	[GO:0003674] molecular_function; [GO:0003677] DNA binding; [GO:0005575] cellular_component; [GO:0005622] intracellular; [GO:0043226] organelle; [GO:0005634] nucleus; [GO:0008150] biological_process; [GO:0034641] cellular nitrogen compound metabolic process; [GO:0009058] biosynthetic process; [GO:0048856] anatomical structure development; [GO:0006810] transport; [GO:0007267] cell-cell signaling; […	GO:0000790 nuclear chromatin;GO:0000785 chromatin;GO:0044454 nuclear chromosome part	GO:0001228 DNA-binding transcription activator activity, RNA polymerase II-specific;GO:0046983 protein dimerization activity;GO:0000977 RNA polymerase II regulatory region sequence-specific DNA binding		Predicted intracellular proteins; Cancer-related genes	[IPR001356] Homeobox domain; [IPR006897] Hepatocyte nuclear factor 1, beta isoform, C-terminal; [IPR006898] Hepatocyte nuclear factor 1, alpha isoform C-terminal; [IPR006899] Hepatocyte nuclear factor 1, N-terminal; [IPR009057] Homeobox-like domain superfamily; [IPR010982] Lambda repressor-like, DNA-binding domain superfamily; [IPR023219] Hepatocyte nuclear factor 1, N-terminal domain superfamily…	Nucleoplasm (reliability'])								MP:0005367 renal/urinary system phenotype; MP:0005370 liver/biliary system phenotype; MP:0010768 mortality/aging; MP:0005369 muscle phenotype; MP:0005376 homeostasis/metabolism phenotype; MP:0005384 cellular phenotype; MP:0005378 growth/size/body region phenotype; MP:0005386 behavior/neurological phenotype; MP:0005381 digestive/alimentary phenotype; MP:0005389 reproductive system phenotype; MP:00…	[ORPHA:319303] Chromophobe renal cell carcinoma; [ORPHA:404511] Clear cell papillary renal cell carcinoma; [ORPHA:324575] Hyperinsulinism due to HNF1A deficiency; [ORPHA:552] MODY	OMIM ID:142410 Hnf1 homeobox a	Maturity-onset diabetes of the young, type 3; Polycystic kidney dysplasia; Mild hypermetropia; Proteinuria; Multiple renal cysts; Macroscopic hematuria; Maturity onset diabetes mellitus in young; Diabetes mellitus; Diabetes mellitus type 2; Diabetes mellitus, insulin-dependent, 20; Renal cell carcinoma, nonpapillary; Diabetes mellitus type 1; Hepatic adenomas, familial; Monogenic diabetes; Clear …	Pancreatic Neoplasms;Platelet Function Tests	C-Reactive Protein;Cholesterol;Cholesterol, LDL;Coronary Disease;Diabetes Mellitus, Type 2;Pancreatic Carcinoma;Polysaccharides;Uric Acid;alpha 1-Antitrypsin;gamma-Glutamyltransferase
PLP1	270	0.0086109	0.028989	0.848392	638	0.74337	0.00022715	0.00085495	0.524907	31	1.5591	0.0016901	0.0060261	0.814107	141	1.5567	5354	symbol	H. sapiens	5354	H. sapiens	PLP1	GPM6C|HLD1|MMPL|PLP|PLP/DM20|PMD|SPG2	protein-coding	proteolipid protein 1	This gene encodes a transmembrane proteolipid protein that is the predominant component of myelin. The encoded protein may play a role in the compaction, stabilization, and maintenance of myelin sheaths, as well as in oligodendrocyte development and axonal survival. Mutations in this gene cause Pelizaeus-Merzbacher disease and spastic paraplegia type 2. Alternatively splicing results in multiple …	chrX:103776506-103792619	GO:0022010 central nervous system myelination;GO:0032291 axon ensheathment in central nervous system;GO:0042759 long-chain fatty acid biosynthetic process	[GO:0005575] cellular_component; [GO:0005886] plasma membrane; [GO:0003674] molecular_function; [GO:0008150] biological_process; [GO:0048856] anatomical structure development; [GO:0030154] cell differentiation; [GO:0007267] cell-cell signaling; [GO:0005198] structural molecule activity; [GO:0006950] response to stress; [GO:0009058] biosynthetic process; [GO:0044281] small molecule metabolic proce…	GO:0043209 myelin sheath;GO:0045202 synapse;GO:0016021 integral component of membrane	GO:0019911 structural constituent of myelin sheath;GO:0005198 structural molecule activity;GO:0005515 protein binding		Cancer-related genes:Candidate cancer biomarkers; Disease related genes	[IPR001614] Myelin proteolipid protein PLP; [IPR018237] Myelin proteolipid protein PLP, conserved site				yes	yes	yes			MP:0010768 mortality/aging; MP:0005376 homeostasis/metabolism phenotype; MP:0005384 cellular phenotype; MP:0005378 growth/size/body region phenotype; MP:0005386 behavior/neurological phenotype; MP:0005387 immune system phenotype; MP:0005389 reproductive system phenotype; MP:0003631 nervous system phenotype; MP:0005391 vision/eye phenotype; MP:0005390 skeleton phenotype; MP:0005397 hematopoietic s…	[ORPHA:280234] Null syndrome; [ORPHA:280229] Pelizaeus-Merzbacher disease in female carriers; [ORPHA:280219] Pelizaeus-Merzbacher disease classic form; [ORPHA:280210] Pelizaeus-Merzbacher disease connatal form; [ORPHA:280224] Pelizaeus-Merzbacher disease transitional form; [ORPHA:99015] Spastic paraplegia type 2	OMIM ID:300401 Proteolipid protein 1	CNS disorder; Neurodevelopmental disorder; Movement disorder; Abnormality of the eye; Neuromuscular disorder; Hereditary spastic paraplegia 2; Pelizaeus-Merzbacher disease; Inborn genetic diseases; Pelizaeus-Merzbacher disease, connatal; Pelizaeus-Merzbacher disease, atypical; Pelizaeus-Merzbacher disease, mild			[312080] LEUKODYSTROPHY HYPOMYELINATING TYPE 1; [312920] SPASTIC PARAPLEGIA X-LINKED TYPE 2
DRICH1	272.667	0.00043531	0.0015926	0.647672	47	1.0948	0.0048146	0.016734	0.842333	365	1.1163	0.0052961	0.018317	0.841926	406	1.3709	51233	symbol	H. sapiens	51233	H. sapiens	DRICH1	C22orf43|KB-208E9.1	protein-coding	aspartate rich 1		chr22:23637732-23580872		[GO:0003674] molecular_function		GO:0005515 protein binding;GO:0005488 binding;GO:0003674 molecular_function		Predicted intracellular proteins	[IPR042865] Aspartate-rich protein 1-like	Nucleoli;Nucleoplasm (reliability'])							principal1					Blood Pressure;Cholesterol;Personality;Platelet Function Tests
MYO16	280	0.0097969	0.032808	0.848392	733	0.75247	0.00074509	0.0027109	0.746307	66	1.141	0.00034512	0.0012688	0.552585	41	1.6285	23026	symbol	H. sapiens	23026	H. sapiens	MYO16	MYAP3|MYR8|Myo16b|NYAP3|PPP1R107	protein-coding	myosin XVI	This gene encodes an unconventional myosin protein. The encoded protein has been proposed to act as a serine/threonine phosphatase-1 targeting or regulatory subunit. Studies in a rat cell line suggest that this protein may regulate cell cycle progression. A variant within this gene may be associated with susceptibility to schizophrenia and elevated expression of this gene has been observed in the…	chr13:108495729-109208005	GO:0021549 cerebellum development;GO:0022037 metencephalon development;GO:2000134 negative regulation of G1/S transition of mitotic cell cycle	[GO:0003674] molecular_function; [GO:0043167] ion binding; [GO:0005575] cellular_component; [GO:0005622] intracellular; [GO:0043226] organelle; [GO:0032991] protein-containing complex; [GO:0005856] cytoskeleton; [GO:0008150] biological_process; [GO:0007049] cell cycle; [GO:0000278] mitotic cell cycle; [GO:0005737] cytoplasm; [GO:0008092] cytoskeletal protein binding; [GO:0005634] nucleus; [GO:000…	GO:0016459 myosin complex;GO:0015629 actin cytoskeleton;GO:0048471 perinuclear region of cytoplasm	GO:0003774 motor activity;GO:0019903 protein phosphatase binding;GO:0019902 phosphatase binding		Predicted intracellular proteins	[IPR000048] IQ motif, EF-hand binding site; [IPR001609] Myosin head, motor domain; [IPR002110] Ankyrin repeat; [IPR020683] Ankyrin repeat-containing domain; [IPR027417] P-loop containing nucleoside triphosphate hydrolase; [IPR036042] Class XVI myosin, motor domain; [IPR036770] Ankyrin repeat-containing domain superfamily; [IPR039482] Neuronal tyrosine-phosphorylated phosphoinositide-3-kinase adap…	Vesicles (reliability'])							alternative2			OMIM ID:615479 Myosin xvi	MYO16-associated developmental delay	Apolipoproteins B;Arteries;Blood Pressure;Cholesterol;Cholesterol, HDL;Coronary Artery Disease;Creatinine;Erythrocyte Indices;Heart Failure;Lipoproteins, VLDL;Macular Degeneration;Monocytes;Platelet Function Tests;Receptors, Tumor Necrosis Factor;Respiratory Function Tests;Stroke	3-hydroxy-1-methylpropylmercapturic acid;Age of Onset;Alzheimer Disease;Antibodies, Antiphospholipid;Dental Caries;Maximal Midexpiratory Flow Rate;Seasonal Affective Disorder;Smoking;Urine
JAG1	288.667	0.0016368	0.0058521	0.832228	130	0.87447	0.0024038	0.008584	0.804286	203	0.97227	0.0070167	0.023933	0.841926	533	1.3509	182	symbol	H. sapiens	182	H. sapiens	JAG1	AGS|AGS1|AHD|AWS|CD339|DCHE|HJ1|JAGL1	protein-coding	jagged canonical Notch ligand 1	The jagged 1 protein encoded by JAG1 is the human homolog of the Drosophilia jagged protein. Human jagged 1 is the ligand for the receptor notch 1, the latter is involved in signaling processes. Mutations that alter the jagged 1 protein cause Alagille syndrome. Jagged 1 signalling through notch 1 has also been shown to play a role in hematopoiesis. [provided by RefSeq, Nov 2019]	chr20:10673999-10637684	GO:0061444 endocardial cushion cell development;GO:0061443 endocardial cushion cell differentiation;GO:0061073 ciliary body morphogenesis	[GO:0005575] cellular_component; [GO:0003674] molecular_function; [GO:0043167] ion binding; [GO:0008150] biological_process; [GO:0048856] anatomical structure development; [GO:0007165] signal transduction; [GO:0034641] cellular nitrogen compound metabolic process; [GO:0009058] biosynthetic process; [GO:0005576] extracellular region; [GO:0005886] plasma membrane; [GO:0048646] anatomical structure …	GO:0016324 apical plasma membrane;GO:0045177 apical part of cell;GO:0005912 adherens junction	GO:0005112 Notch binding;GO:0008083 growth factor activity;GO:0005543 phospholipid binding		CD markers; Disease related genes; Predicted intracellular proteins	[IPR000152] EGF-type aspartate/asparagine hydroxylation site; [IPR000742] EGF-like domain; [IPR001007] VWFC domain; [IPR001774] Delta/Serrate/lag-2 (DSL) protein; [IPR001881] EGF-like calcium-binding domain; [IPR009030] Growth factor receptor cysteine-rich domain superfamily; [IPR011651] Notch ligand, N-terminal domain; [IPR013032] EGF-like, conserved site; [IPR018097] EGF-like calcium-binding, c…	Golgi apparatus;Plasma membrane (reliability'])			yes	yes	yes	yes		MP:0005367 renal/urinary system phenotype; MP:0005370 liver/biliary system phenotype; MP:0005385 cardiovascular system phenotype; MP:0010768 mortality/aging; MP:0005369 muscle phenotype; MP:0005376 homeostasis/metabolism phenotype; MP:0005384 cellular phenotype; MP:0005378 growth/size/body region phenotype; MP:0005386 behavior/neurological phenotype; MP:0005381 digestive/alimentary phenotype; MP:…	[ORPHA:261600] Alagille syndrome due to 20p12 microdeletion; [ORPHA:261619] Alagille syndrome due to a JAG1 point mutation; [ORPHA:3303] Tetralogy of Fallot	OMIM ID:601920 Jagged 1	Alagille syndrome 1; Pulmonic stenosis (disease); Visual impairment; Hearing impairment; Ventricular septal defect; Retinal dystrophy; Midaortic syndrome; Arteriohepatic dysplasia; Inborn genetic diseases; not specified; Anemia; Elevated hepatic transaminases; Pulmonary artery stenosis; Cholestasis; Metabolic acidosis; Increased serum lactate; Abnormal facial shape; Heart murmur; Lethargy; Rare g…	Platelet Function Tests	Bone Density	[118450] Alagille Syndrome
SLC22A3	289	6.4257e-05	0.00026029	0.331683	15	0.90182	0.0018819	0.0066969	0.788745	161	0.96824	0.0091864	0.030858	0.849894	691	0.91253	6581	symbol	H. sapiens	6581	H. sapiens	SLC22A3	EMT|EMTH|OCT3	protein-coding	solute carrier family 22 member 3	Polyspecific organic cation transporters in the liver, kidney, intestine, and other organs are critical for elimination of many endogenous small organic cations as well as a wide array of drugs and environmental toxins. This gene is one of three similar cation transporter genes located in a cluster on chromosome 6. The encoded protein contains twelve putative transmembrane domains and is a plasma…	chr6:160348378-160454982	GO:0051625 epinephrine uptake;GO:0051615 histamine uptake;GO:0001692 histamine metabolic process	[GO:0005575] cellular_component; [GO:0003674] molecular_function; [GO:0022857] transmembrane transporter activity; [GO:0008150] biological_process; [GO:0006810] transport; [GO:0055085] transmembrane transport; [GO:0005886] plasma membrane; [GO:0034641] cellular nitrogen compound metabolic process	GO:0098793 presynapse;GO:0044456 synapse part;GO:0045202 synapse	GO:0005330 dopamine:sodium symporter activity;GO:0019534 toxin transmembrane transporter activity;GO:0008504 monoamine transmembrane transporter activity		Transporters:Electrochemical Potential-driven transporters	[IPR004749] Organic cation transport protein/SVOP; [IPR005829] Sugar transporter, conserved site; [IPR011701] Major facilitator superfamily; [IPR020846] Major facilitator superfamily domain; [IPR036259] MFS transporter superfamily	Cytosol;Vesicles (reliability']); Additional: Nucleoplasm			yes	yes	yes		principal1	MP:0005376 homeostasis/metabolism phenotype; MP:0005384 cellular phenotype; MP:0003631 nervous system phenotype		OMIM ID:604842 Solute carrier family 22 (extraneuronal monoamine transporter), member 3		Child Development Disorders, Pervasive;Coronary Artery Disease;Lipoprotein(a);Muscle, Skeletal;lipoprotein A-I	Apolipoprotein A-I;Colorectal Neoplasms;Coronary Disease;Hepatitis C, Chronic;Monocytes;Prostatic Neoplasms;Waist Circumference
OTUD5	294	0.0063183	0.021672	0.848392	470	0.52643	0.0013545	0.0048544	0.746307	122	1.1138	0.0037501	0.013178	0.841926	290	0.8951	55593	symbol	H. sapiens	55593	H. sapiens	OTUD5	DUBA	protein-coding	OTU deubiquitinase 5	This gene encodes a member of the OTU (ovarian tumor) domain-containing cysteine protease superfamily. The OTU domain confers deubiquitinase activity and the encoded protein has been shown to suppress the type I interferon-dependent innate immune response by cleaving the polyubiquitin chain from an essential type I interferon adaptor protein. Cleavage results in disassociation of the adaptor prot…	chrX:48960783-48922024	GO:0070536 protein K63-linked deubiquitination;GO:0071108 protein K48-linked deubiquitination;GO:0032480 negative regulation of type I interferon production	[GO:0008150] biological_process; [GO:0006464] cellular protein modification process; [GO:0003674] molecular_function; [GO:0008233] peptidase activity; [GO:0005575] cellular_component; [GO:0005737] cytoplasm; [GO:0005622] intracellular; [GO:0005829] cytosol	GO:0005829 cytosol;GO:0044444 cytoplasmic part;GO:0005737 cytoplasm	GO:0061578 Lys63-specific deubiquitinase activity;GO:1990380 Lys48-specific deubiquitinase activity;GO:0004843 thiol-dependent ubiquitin-specific protease activity		ENZYME proteins:Hydrolases; Peptidases:Cysteine-type peptidases; Predicted intracellular proteins; Enzymes	[IPR003323] OTU domain; [IPR031084] OTU domain-containing protein 5; [IPR038765] Papain-like cysteine peptidase superfamily	Cytosol (reliability']); Additional: Nucleoli fibrillar center;Nucleoplasm								MP:0010768 mortality/aging; MP:0005376 homeostasis/metabolism phenotype; MP:0005381 digestive/alimentary phenotype; MP:0005387 immune system phenotype; MP:0005397 hematopoietic system phenotype; MP:0005379 endocrine/exocrine gland phenotype; MP:0005380 embryo phenotype		OMIM ID:300713 Otu domain-containing protein 5
RGS2	294.333	0.0078632	0.026599	0.848392	586	0.69293	0.00035458	0.0012994	0.600071	41	1.3542	0.0033883	0.011946	0.841926	256	1.2186	5997	symbol	H. sapiens	5997	H. sapiens	RGS2	G0S8	protein-coding	regulator of G protein signaling 2	Regulator of G protein signaling (RGS) family members are regulatory molecules that act as GTPase activating proteins (GAPs) for G alpha subunits of heterotrimeric G proteins. RGS proteins are able to deactivate G protein subunits of the Gi alpha, Go alpha and Gq alpha subtypes. They drive G proteins into their inactive GDP-bound forms. Regulator of G protein signaling 2 belongs to this family. T…	chr1:192809039-192812275	GO:0140194 negative regulation of adenylate cyclase-inhibiting adrenergic receptor signaling pathway involved in heart process;GO:0086096 adenylate cyclase-inhibiting adrenergic receptor signaling pathway involved in heart process;GO:0140193 regulation of adenylate cyclase-inhibiting adrenergic receptor signaling pathway involved in heart process	[GO:0003674] molecular_function; [GO:0030234] enzyme regulator activity; [GO:0008150] biological_process; [GO:0007165] signal transduction; [GO:0003013] circulatory system process; [GO:0006464] cellular protein modification process; [GO:0005575] cellular_component; [GO:0005622] intracellular; [GO:0043226] organelle; [GO:0005634] nucleus; [GO:0005737] cytoplasm; [GO:0007049] cell cycle; [GO:000582…	GO:0009898 cytoplasmic side of plasma membrane;GO:0098562 cytoplasmic side of membrane;GO:0098552 side of membrane	GO:0001965 G-protein alpha-subunit binding;GO:0048487 beta-tubulin binding;GO:0005516 calmodulin binding		Predicted intracellular proteins	[IPR016137] RGS domain; [IPR024066] RGS, subdomain 1/3; [IPR034947] Regulator of G-protein signalling 2; [IPR036305] RGS domain superfamily	Cytosol (reliability'])						yes		MP:0005367 renal/urinary system phenotype; MP:0005385 cardiovascular system phenotype; MP:0005369 muscle phenotype; MP:0005384 cellular phenotype; MP:0005378 growth/size/body region phenotype; MP:0005386 behavior/neurological phenotype; MP:0005387 immune system phenotype; MP:0003631 nervous system phenotype; MP:0005390 skeleton phenotype; MP:0005397 hematopoietic system phenotype; MP:0005382 cran…		OMIM ID:600861 Regulator of g protein signaling 2		Blood Coagulation Factors;Blood Pressure;C-Reactive Protein;Cholesterol, HDL;Hip;Parkinson Disease;Receptors, Tumor Necrosis Factor;Triglycerides	Vascular Calcification
PCDH11X	294.333	0.0055998	0.019307	0.848392	420	0.84263	0.00073705	0.0026892	0.746307	65	1.5397	0.005163	0.017857	0.841926	398	1.4814	27328	symbol	H. sapiens	27328	H. sapiens	PCDH11X	PCDH-X|PCDH-Y|PCDH11|PCDH11Y|PCDH22|PCDHX|PPP1R119	protein-coding	protocadherin 11 X-linked	This gene belongs to the protocadherin gene family, a subfamily of the cadherin superfamily. The encoded protein consists of an extracellular domain containing 7 cadherin repeats, a transmembrane domain and a cytoplasmic tail that differs from those of the classical cadherins. The gene is located in a major X/Y block of homology and its Y homolog, despite divergence leading to coding region chang…	chrX:91779310-92623230	GO:0010923 negative regulation of phosphatase activity;GO:0035305 negative regulation of dephosphorylation;GO:0007156 homophilic cell adhesion via plasma membrane adhesion molecules	[GO:0005886] plasma membrane; [GO:0005575] cellular_component; [GO:0003674] molecular_function; [GO:0043167] ion binding; [GO:0008150] biological_process; [GO:0007155] cell adhesion	GO:0005887 integral component of plasma membrane;GO:0031226 intrinsic component of plasma membrane;GO:0044459 plasma membrane part	GO:0005509 calcium ion binding;GO:0046872 metal ion binding;GO:0043169 cation binding			[IPR002126] Cadherin-like; [IPR013164] Cadherin, N-terminal; [IPR013585] Protocadherin; [IPR015919] Cadherin-like superfamily; [IPR020894] Cadherin conserved site				yes	yes	yes					OMIM ID:300246 Protocadherin 11, x-linked		Blood Cells;Memory	Alzheimer Disease;Anti-Neutrophil Cytoplasmic Antibody-Associated Vasculitis
LXN	297.333	0.0018956	0.0067555	0.832228	151	0.96107	0.0071495	0.024378	0.842333	537	0.67189	0.0026043	0.0092605	0.841926	204	1.1884	56925	symbol	H. sapiens	56925	H. sapiens	LXN	ECI|TCI	protein-coding	latexin	This gene encodes the only known protein inhibitor of zinc-dependent metallocarboxypeptidases. The encoded protein, latexin, downregulates the population size of hematopoietic stem cells. This protein is found to be downregulated in cancer cells because of promoter hypermethylation. [provided by RefSeq, Jul 2020]	chr3:158672722-158666414	GO:0050965 detection of temperature stimulus involved in sensory perception of pain;GO:0050961 detection of temperature stimulus involved in sensory perception;GO:0016048 detection of temperature stimulus	[GO:0005575] cellular_component; [GO:0005737] cytoplasm; [GO:0005622] intracellular; [GO:0008150] biological_process; [GO:0003674] molecular_function; [GO:0043167] ion binding; [GO:0006950] response to stress; [GO:0005576] extracellular region; [GO:0005615] extracellular space; [GO:0030234] enzyme regulator activity; [GO:0050877] nervous system process	GO:0005615 extracellular space;GO:0044421 extracellular region part;GO:0005576 extracellular region	GO:0008191 metalloendopeptidase inhibitor activity;GO:0008201 heparin binding;GO:0004866 endopeptidase inhibitor activity		Predicted intracellular proteins	[IPR009684] Proteinase inhibitor I47, latexin	Cytosol;Nucleoplasm (reliability'])							principal1	MP:0005386 behavior/neurological phenotype; MP:0010771 integument phenotype		OMIM ID:609305 Latexin		Platelet Function Tests
APOA1BP	297.667	0.0030764	0.010863	0.832228	244	1.2543	0.0026813	0.0095029	0.814547	220	1.2998	0.0056632	0.019523	0.841926	429	1.7575	128240	gene_synonym	H. sapiens	128240	H. sapiens	NAXE	AIBP|APOA1BP|PEBEL|YJEFN1	protein-coding	NAD(P)HX epimerase	The product of this gene interacts with apolipoprotein A-I (apoA-I), the major apolipoprotein of high-density lipoproteins (HDLs). It is secreted into some bodily fluids, and its synthesis and secretion are stimulated in vitro by incubating cells with apoA-I. The human genome contains related pseudogenes. [provided by RefSeq, Jul 2008]	chr1:156591776-156599818	GO:0031580 membrane raft distribution;GO:0051665 membrane raft localization;GO:0034356 NAD biosynthesis via nicotinamide riboside salvage pathway	[GO:0005622] intracellular; [GO:0005575] cellular_component; [GO:0043226] organelle; [GO:0005634] nucleus; [GO:0005654] nucleoplasm; [GO:0005737] cytoplasm; [GO:0005829] cytosol; [GO:0008150] biological_process; [GO:0006810] transport; [GO:0005576] extracellular region; [GO:0005615] extracellular space; [GO:0003674] molecular_function; [GO:0043167] ion binding; [GO:0016853] isomerase activity; [G…	GO:0005759 mitochondrial matrix;GO:0044429 mitochondrial part;GO:0005739 mitochondrion	GO:0052856 NADHX epimerase activity;GO:0052857 NADPHX epimerase activity;GO:0016854 racemase and epimerase activity		Disease related genes; Enzymes; ENZYME proteins:Isomerase; Predicted secreted proteins; Potential drug targets	[IPR004443] YjeF N-terminal domain; [IPR032976] YjeF N-terminal domain-containing protein, eukaryotes; [IPR036652] YjeF N-terminal domain superfamily	Nucleoplasm (Approved); Additional: Cytosol;Vesicles	yes	yes						MP:0005386 behavior/neurological phenotype	[ORPHA:555407] NADPHX epimerase deficiency	OMIM ID:608862 Nad(p)hx epimerase	Encephalopathy, progressive, early-onset, with brain edema and/or leukoencephalopathy 1; Infantile encephalopathy			[No disease mim] Lethal Neurometabolic Disorder of Early Childhood
STOX1	303.667	0.0025566	0.0090942	0.832228	194	0.63673	0.0072144	0.024579	0.842333	544	1.3302	0.0021705	0.0077637	0.8377	173	1.5161	219736	symbol	H. sapiens	219736	H. sapiens	STOX1	C10orf24	protein-coding	storkhead box 1	The protein encoded by this gene may function as a DNA binding protein. Mutations in this gene are associated with pre-eclampsia/eclampsia 4 (PEE4). Alternatively spliced transcript variants encoding different isoforms have been found for this gene. [provided by RefSeq, Sep 2009]	chr10:68827531-68895942	GO:1904118 regulation of otic vesicle morphogenesis;GO:1904120 positive regulation of otic vesicle morphogenesis;GO:0071500 cellular response to nitrosative stress	[GO:0008150] biological_process; [GO:0034641] cellular nitrogen compound metabolic process; [GO:0009058] biosynthetic process; [GO:0005575] cellular_component; [GO:0005622] intracellular; [GO:0043226] organelle; [GO:0005634] nucleus; [GO:0005737] cytoplasm; [GO:0007049] cell cycle; [GO:0005654] nucleoplasm; [GO:0005829] cytosol; [GO:0005856] cytoskeleton; [GO:0005730] nucleolus; [GO:0003674] mole…	GO:0001650 fibrillar center;GO:0044452 nucleolar part;GO:0005938 cell cortex	GO:0000977 RNA polymerase II regulatory region sequence-specific DNA binding;GO:0001012 RNA polymerase II regulatory region DNA binding;GO:0000976 transcription regulatory region sequence-specific DNA binding		Disease related genes; Predicted intracellular proteins	[IPR019391] Storkhead-box protein, winged-helix domain; [IPR040126] Storkhead-box protein 1/2	Nucleoplasm (reliability']); Additional: Cytosol;Nucleoli fibrillar center									[ORPHA:275555] Preeclampsia	OMIM ID:609397 Storkhead box 1		Blood Pressure;Lipids	Intervertebral disc disease
WFDC11	310.667	0.0057903	0.019921	0.848392	434	0.16337	0.00021993	0.00083216	0.524907	30	1.5596	0.0062272	0.021389	0.841926	468	1.3814	259239	symbol	H. sapiens	259239	H. sapiens	WFDC11	WAP11	protein-coding	WAP four-disulfide core domain 11	This gene encodes a member of the WAP-type four-disulfide core (WFDC) domain family. The WFDC domain, or WAP signature motif, contains eight cysteines forming four disulfide bonds at the core of the protein, and functions as a protease inhibitor. Most WFDC gene members are localized to chromosome 20q12-q13 in two clusters: centromeric and telomeric. This gene belongs to the telomeric cluster. [pr…	chr20:45670239-45648563	GO:0019731 antibacterial humoral response;GO:0019730 antimicrobial humoral response;GO:0010951 negative regulation of endopeptidase activity	[GO:0005575] cellular_component; [GO:0005576] extracellular region; [GO:0008150] biological_process; [GO:0005615] extracellular space; [GO:0006950] response to stress; [GO:0002376] immune system process; [GO:0003674] molecular_function; [GO:0030234] enzyme regulator activity	GO:0005615 extracellular space;GO:0044421 extracellular region part;GO:0005576 extracellular region	GO:0004867 serine-type endopeptidase inhibitor activity;GO:0004866 endopeptidase inhibitor activity;GO:0030414 peptidase inhibitor activity		Predicted secreted proteins			yes	yes			yes		principal1						3-hydroxy-1-methylpropylmercapturic acid;Smoking
VPS33A	314	1.7819e-05	7.2261e-05	0.115099	12	1.2384	0.012003	0.039674	0.866653	874	0.89101	0.00054179	0.0019816	0.676307	56	1.2641	65082	symbol	H. sapiens	65082	H. sapiens	VPS33A	MPSPS	protein-coding	VPS33A core subunit of CORVET and HOPS complexes	This gene encodes a tethering protein and a core subunit of the homotypic fusion and protein sorting (HOPS) complex. The HOPS complex and a second endosomal tethering complex called the class C core vacuole/endosome tethering (CORVET) complex, perform diverse functions in endocytosis including membrane tethering, RabGTPase interaction, activation and proofreading of synaptic-soluble N-ethylmaleim…	chr12:122266494-122229564	GO:0035751 regulation of lysosomal lumen pH;GO:0048070 regulation of developmental pigmentation;GO:0030220 platelet formation	[GO:0008150] biological_process; [GO:0006810] transport; [GO:0016192] vesicle-mediated transport; [GO:0005575] cellular_component; [GO:0015031] protein transport; [GO:0005737] cytoplasm; [GO:0005622] intracellular; [GO:0043226] organelle; [GO:0031410] cytoplasmic vesicle; [GO:0005768] endosome; [GO:0005773] vacuole; [GO:0005764] lysosome; [GO:0003674] molecular_function; [GO:0009056] catabolic pr…	GO:0033263 CORVET complex;GO:0071439 clathrin complex;GO:0030123 AP-3 adaptor complex	GO:0005515 protein binding;GO:0005488 binding;GO:0003674 molecular_function		Disease related genes; Predicted intracellular proteins	[IPR001619] Sec1-like protein; [IPR027121] Vacuolar protein sorting-associated protein 33; [IPR027482] Sec1-like, domain 2; [IPR036045] Sec1-like superfamily; [IPR043127] Sec1-like, domain 3a; [IPR043154] Sec1-like, domain 1; [IPR043155] Vacuolar protein sorting-associated protein 33, domain 3b	Nucleoplasm (reliability'])							principal1	MP:0005367 renal/urinary system phenotype; MP:0010768 mortality/aging; MP:0005376 homeostasis/metabolism phenotype; MP:0005391 vision/eye phenotype; MP:0005397 hematopoietic system phenotype; MP:0010771 integument phenotype; MP:0001186 pigmentation phenotype	[ORPHA:505248] Mucopolysaccharidosis-like syndrome with congenital heart defects and hematopoietic disorders	OMIM ID:610034 Vps33a core subunit of corvet and hops complexes	Mucopolysaccharidosis-plus syndrome
GATA6	314.333	0.00097118	0.0035143	0.832228	78	0.4775	0.009133	0.030689	0.848913	689	0.60433	0.0021792	0.0077899	0.8377	176	1.6773	2627	symbol	H. sapiens	2627	H. sapiens	GATA6		protein-coding	GATA binding protein 6	This gene is a member of a small family of zinc finger transcription factors that play an important role in the regulation of cellular differentiation and organogenesis during vertebrate development. This gene is expressed during early embryogenesis and localizes to endo- and mesodermally derived cells during later embryogenesis and thereby plays an important role in gut, lung, and heart developm…	chr18:22169589-22202528	GO:0032912 negative regulation of transforming growth factor beta2 production;GO:0007493 endodermal cell fate determination;GO:0110024 positive regulation of cardiac muscle myoblast proliferation	[GO:0003674] molecular_function; [GO:0003677] DNA binding; [GO:0043167] ion binding; [GO:0008150] biological_process; [GO:0034641] cellular nitrogen compound metabolic process; [GO:0009058] biosynthetic process; [GO:0005575] cellular_component; [GO:0005622] intracellular; [GO:0043226] organelle; [GO:0005634] nucleus; [GO:0003700] DNA-binding transcription factor activity; [GO:0008219] cell death;…	GO:0031965 nuclear membrane;GO:0005667 transcription factor complex;GO:0005635 nuclear envelope	GO:0001103 RNA polymerase II repressing transcription factor binding;GO:0070491 repressing transcription factor binding;GO:0001085 RNA polymerase II transcription factor binding		Disease related genes; Transcription factors:Zinc-coordinating DNA-binding domains; Predicted intracellular proteins	[IPR000679] Zinc finger, GATA-type; [IPR008013] GATA-type transcription activator, N-terminal; [IPR013088] Zinc finger, NHR/GATA-type; [IPR016375] Transcription factor GATA-4/5/6; [IPR039355] Transcription factor GATA	Nucleoplasm (reliability'])								MP:0005370 liver/biliary system phenotype; MP:0005385 cardiovascular system phenotype; MP:0010768 mortality/aging; MP:0005376 homeostasis/metabolism phenotype; MP:0005384 cellular phenotype; MP:0005378 growth/size/body region phenotype; MP:0005389 reproductive system phenotype; MP:0005371 limbs/digits/tail phenotype; MP:0005380 embryo phenotype	[ORPHA:99103] Atrial septal defect ostium secundum type; [ORPHA:99067] Complete atrioventricular canal-ventricle hypoplasia syndrome; [ORPHA:2140] Congenital diaphragmatic hernia; [ORPHA:334] Familial atrial fibrillation; [ORPHA:2255] Pancreatic hypoplasia-diabetes-congenital heart disease syndrome; [ORPHA:1330] Partial atrioventricular canal; [ORPHA:3303] Tetralogy of Fallot	OMIM ID:601656 Gata-binding protein 6	Tetralogy of Fallot; Atrioventricular septal defect 5; Midaortic syndrome; Pancreatic agenesis and congenital heart disease; Congenital diaphragmatic hernia; Abnormality of cardiovascular system morphology; Persistent truncus arteriosus	Body Height;Diabetic Nephropathies;Lactate Dehydrogenases;Stroke	Cholesterol, LDL	[614475] Atrial septal defect 9; [614474] Atrioventricular septal defect 5; [600001] Pancreatic agenesis diaphragmatic hernia and congenital heart defects
MC2R	314.667	0.0084627	0.028504	0.848392	628	0.72782	0.002335	0.0083545	0.804286	197	0.036094	0.0014434	0.0051621	0.799389	119	0.04718	4158	symbol	H. sapiens	4158	H. sapiens	MC2R	ACTHR	protein-coding	melanocortin 2 receptor	MC2R encodes one member of the five-member G-protein associated melanocortin receptor family. Melanocortins (melanocyte-stimulating hormones and adrenocorticotropic hormone) are peptides derived from pro-opiomelanocortin (POMC). MC2R is selectively activated by adrenocorticotropic hormone, whereas the other four melanocortin receptors recognize a variety of melanocortin ligands. Mutations in MC2R…	chr18:13915707-13882042	GO:0007218 neuropeptide signaling pathway;GO:0007189 adenylate cyclase-activating G protein-coupled receptor signaling pathway;GO:0001890 placenta development	[GO:0007165] signal transduction; [GO:0008150] biological_process; [GO:0005575] cellular_component; [GO:0003674] molecular_function; [GO:0005886] plasma membrane; [GO:0005737] cytoplasm; [GO:0005622] intracellular; [GO:0000003] reproduction; [GO:0048856] anatomical structure development	GO:0005887 integral component of plasma membrane;GO:0031226 intrinsic component of plasma membrane;GO:0044459 plasma membrane part	GO:0004978 corticotropin receptor activity;GO:0004977 melanocortin receptor activity;GO:0008188 neuropeptide receptor activity		G-protein coupled receptors:GPCRs excl olfactory receptors; FDA approved drug targets:Small molecule drugs; Disease related genes; FDA approved drug targets:Biotech drugs; Transporters	[IPR000276] G protein-coupled receptor, rhodopsin-like; [IPR001168] Adrenocorticotrophin (ACTH) receptor; [IPR001671] Melanocortin/ACTH receptor; [IPR017452] GPCR, rhodopsin-like, 7TM				yes	yes	yes		principal1	MP:0005385 cardiovascular system phenotype; MP:0010768 mortality/aging; MP:0005376 homeostasis/metabolism phenotype; MP:0005378 growth/size/body region phenotype; MP:0005386 behavior/neurological phenotype; MP:0005387 immune system phenotype; MP:0003631 nervous system phenotype; MP:0005397 hematopoietic system phenotype; MP:0005379 endocrine/exocrine gland phenotype; MP:0005375 adipose tissue phe…	[ORPHA:361] Familial glucocorticoid deficiency	OMIM ID:607397 Melanocortin 2 receptor	ACTH resistance; Glucocorticoid Deficiency	Platelet Function Tests	Bronchodilator Agents;Forced Expiratory Volume;Pulmonary Disease, Chronic Obstructive	[202200] GLUCOCORTICOID DEFICIENCY 1
CPB2	315.333	4.106e-05	0.00015877	0.230905	13	1.1915	0.0088509	0.029779	0.842333	667	0.89808	0.0035074	0.012362	0.841926	266	1.4344	1361	symbol	H. sapiens	1361	H. sapiens	CPB2	CPU|PCPB|TAFI	protein-coding	carboxypeptidase B2	Carboxypeptidases are enzymes that hydrolyze C-terminal peptide bonds. The carboxypeptidase family includes metallo-, serine, and cysteine carboxypeptidases. According to their substrate specificity, these enzymes are referred to as carboxypeptidase A (cleaving aliphatic residues) or carboxypeptidase B (cleaving basic amino residues). The protein encoded by this gene is activated by trypsin and a…	chr13:46105033-46053066	GO:0003331 positive regulation of extracellular matrix constituent secretion;GO:2000346 negative regulation of hepatocyte proliferation;GO:0010757 negative regulation of plasminogen activation	[GO:0003674] molecular_function; [GO:0043167] ion binding; [GO:0008150] biological_process; [GO:0008233] peptidase activity; [GO:0005575] cellular_component; [GO:0005576] extracellular region; [GO:0006950] response to stress; [GO:0005615] extracellular space; [GO:0002376] immune system process; [GO:0043226] organelle; [GO:0006810] transport; [GO:0030198] extracellular matrix organization; [GO:005…	GO:0070062 extracellular exosome;GO:1903561 extracellular vesicle;GO:0043230 extracellular organelle	GO:0004181 metallocarboxypeptidase activity;GO:0004180 carboxypeptidase activity;GO:0008235 metalloexopeptidase activity		FDA approved drug targets:Biotech drugs; ENZYME proteins:Hydrolases; Predicted secreted proteins; Enzymes; Peptidases:Metallopeptidases	[IPR000834] Peptidase M14, carboxypeptidase A; [IPR003146] Carboxypeptidase, activation peptide; [IPR036990] Metallocarboxypeptidase-like, propeptide		yes	yes				yes		MP:0005367 renal/urinary system phenotype; MP:0010768 mortality/aging; MP:0005376 homeostasis/metabolism phenotype; MP:0005387 immune system phenotype; MP:0005388 respiratory system phenotype		OMIM ID:603101 Carboxypeptidase b2, plasma		Transferrin
TTYH1	315.667	0.0015646	0.0055806	0.832228	121	1.0575	0.00097123	0.0035143	0.746307	86	1.1788	0.010071	0.033657	0.856721	740	0.30343	57348	symbol	H. sapiens	57348	H. sapiens	TTYH1		protein-coding	tweety family member 1	This gene encodes a member of the tweety family of proteins. Members of this family function as chloride anion channels. The encoded protein functions as a calcium(2+)-independent, volume-sensitive large conductance chloride(-) channel. Three transcript variants encoding distinct isoforms have been identified for this gene. [provided by RefSeq, Jan 2011]	chr19:54415464-54436904	GO:0034755 iron ion transmembrane transport;GO:0046847 filopodium assembly;GO:0006826 iron ion transport	[GO:0005575] cellular_component; [GO:0005886] plasma membrane; [GO:0008150] biological_process; [GO:0006810] transport; [GO:0003674] molecular_function; [GO:0022857] transmembrane transporter activity; [GO:0032991] protein-containing complex; [GO:0055085] transmembrane transport; [GO:0007155] cell adhesion; [GO:0005737] cytoplasm; [GO:0005622] intracellular; [GO:0043226] organelle; [GO:0005783] e…	GO:0030868 smooth endoplasmic reticulum membrane;GO:0097425 smooth endoplasmic reticulum part;GO:0032433 filopodium tip	GO:0072320 volume-sensitive chloride channel activity;GO:0005225 volume-sensitive anion channel activity;GO:0005381 iron ion transmembrane transporter activity		Transporters:Transporter channels and pores	[IPR006990] Tweety				yes	yes	yes			MP:0010768 mortality/aging; MP:0005384 cellular phenotype; MP:0005380 embryo phenotype		OMIM ID:605784 Tweety, drosophila, homolog of, 1		Platelet Function Tests	Selenium
METTL7B	324	0.00056882	0.0020971	0.751366	52	0.98323	0.0087539	0.029472	0.842333	658	0.95668	0.0034732	0.012248	0.841926	262	1.6246	196410	symbol	H. sapiens	196410	H. sapiens	METTL7B	ALDI	protein-coding	methyltransferase like 7B		chr12:55681736-55684611	GO:0032259 methylation;GO:0008152 metabolic process;GO:0008150 biological_process	[GO:0003674] molecular_function; [GO:0008168] methyltransferase activity; [GO:0008150] biological_process		GO:0008168 methyltransferase activity;GO:0016741 transferase activity, transferring one-carbon groups;GO:0016740 transferase activity		Predicted intracellular proteins	[IPR013216] Methyltransferase type 11; [IPR029063] S-adenosyl-L-methionine-dependent methyltransferase	Microtubules (reliability']); Additional: Vesicles					yes		principal2	MP:0005376 homeostasis/metabolism phenotype; MP:0005386 behavior/neurological phenotype; MP:0010771 integument phenotype; MP:0001186 pigmentation phenotype					Drug Resistance
RGR	332.333	0.00057461	0.0021163	0.751366	53	0.83581	0.011121	0.036946	0.85864	819	0.7474	0.0014936	0.0053284	0.799389	125	1.2531	5995	symbol	H. sapiens	5995	H. sapiens	RGR	RP44	protein-coding	retinal G protein coupled receptor	This gene encodes a putative retinal G-protein coupled receptor. The gene is a member of the opsin subfamily of the 7 transmembrane, G-protein coupled receptor 1 family. Like other opsins which bind retinaldehyde, it contains a conserved lysine residue in the seventh transmembrane domain. The protein acts as a photoisomerase to catalyze the conversion of all-trans-retinal to 11-cis-retinal. The r…	chr10:84243741-84259960	GO:0018298 protein-chromophore linkage;GO:0007602 phototransduction;GO:0009584 detection of visible light	[GO:0007165] signal transduction; [GO:0008150] biological_process; [GO:0005575] cellular_component; [GO:0003674] molecular_function; [GO:0050877] nervous system process; [GO:0006464] cellular protein modification process; [GO:0005886] plasma membrane; [GO:0043226] organelle; [GO:0005929] cilium	GO:0001750 photoreceptor outer segment;GO:0097733 photoreceptor cell cilium;GO:0097731 9+0 non-motile cilium	GO:0008020 G protein-coupled photoreceptor activity;GO:0009881 photoreceptor activity;GO:0004930 G protein-coupled receptor activity		G-protein coupled receptors:GPCRs excl olfactory receptors; Predicted intracellular proteins; Disease related genes; Potential drug targets; G-protein coupled receptors:Opsins	[IPR001793] Retinal pigment epithelium GPCR; [IPR027430] Visual pigments (opsins) retinal binding site; [IPR000276] G protein-coupled receptor, rhodopsin-like; [IPR017452] GPCR, rhodopsin-like, 7TM				yes	yes	yes			MP:0005391 vision/eye phenotype	[ORPHA:791] Retinitis pigmentosa	OMIM ID:600342 G protein-coupled receptor, retinal	Retinitis pigmentosa	Neutrophils	Myopia
DENND6A	338.333	0.0010806	0.0039158	0.832228	87	1.0117	0.0062554	0.021481	0.842333	477	1.1548	0.0059959	0.020635	0.841926	451	1.3432	201627	symbol	H. sapiens	201627	H. sapiens	DENND6A	AFI1A|FAM116A	protein-coding	DENN domain containing 6A		chr3:57693118-57625454	GO:2000049 positive regulation of cell-cell adhesion mediated by cadherin;GO:2000047 regulation of cell-cell adhesion mediated by cadherin;GO:0044331 cell-cell adhesion mediated by cadherin	[GO:0003674] molecular_function; [GO:0019899] enzyme binding; [GO:0005575] cellular_component; [GO:0005737] cytoplasm; [GO:0005622] intracellular; [GO:0043226] organelle; [GO:0031410] cytoplasmic vesicle; [GO:0005768] endosome; [GO:0005829] cytosol; [GO:0008150] biological_process; [GO:0007155] cell adhesion	GO:0055037 recycling endosome;GO:0005768 endosome;GO:0031410 cytoplasmic vesicle	GO:0017112 Rab guanyl-nucleotide exchange factor activity;GO:0005088 Ras guanyl-nucleotide exchange factor activity;GO:0017137 Rab GTPase binding		Predicted intracellular proteins	[IPR018307] AVL9/DENND6 domain; [IPR024224] DENND6; [IPR037516] Tripartite DENN domain	Vesicles (reliability'])							principal1
FAM49A	340	0.0095772	0.032112	0.848392	711	0.77136	0.0027868	0.0098764	0.814547	227	1.3037	0.00090793	0.0032807	0.764731	82	1.8459	81553	gene_synonym	H. sapiens	81553	H. sapiens	CYRIA	CYRI-A|FAM49A	protein-coding	CYFIP related Rac1 interactor A		chr2:16665834-16549459	GO:0030833 regulation of actin filament polymerization;GO:0008064 regulation of actin polymerization or depolymerization;GO:0030832 regulation of actin filament length	[GO:0005575] cellular_component; [GO:0008150] biological_process; [GO:0065003] protein-containing complex assembly; [GO:0022607] cellular component assembly; [GO:0007010] cytoskeleton organization; [GO:0003674] molecular_function; [GO:0019899] enzyme binding; [GO:0005622] intracellular	GO:0016020 membrane;GO:0005622 intracellular;GO:0005623 cell	GO:0048365 Rac GTPase binding;GO:0017048 Rho GTPase binding;GO:0017016 Ras GTPase binding		Predicted intracellular proteins	[IPR009828] Protein of unknown function DUF1394; [IPR039789] Protein FAM49	Nucleoplasm (reliability'])							principal1					Blood Pressure;Blood Proteins;Body Height;Cardiovascular System;Carotid Arteries;Central Nervous System;Cholesterol, HDL;Echocardiography;Erythrocyte Count;Heart Failure;Mental Competency;Parkinson Disease;Platelet Function Tests;Sex Hormone-Binding Globulin;Social Behavior	Alzheimer Disease;Carcinoma, Basal Cell;Cleft Lip;Cleft Palate;Electrocardiography;GRN protein, human;HIV-1;Mouth Abnormalities;Peripheral Nervous System Diseases;Reverse Transcriptase Inhibitors;Trypanosoma cruzi
SLC4A2	344	0.0024255	0.0086612	0.832228	182	0.55946	0.0037243	0.013095	0.819903	302	1.1184	0.0072551	0.024707	0.841926	548	1.1223	6522	symbol	H. sapiens	6522	H. sapiens	SLC4A2	AE2|BND3L|EPB3L1|HKB3|NBND3	protein-coding	solute carrier family 4 member 2	This gene encodes a member of the anion exchanger family of membrane transport proteins. The encoded protein regulates intracellular pH, biliary bicarbonate secretion, and chloride uptake. Reduced expression of this gene may be associated with primary biliary cirrhosis (PBC) in human patients, while differential expression of this gene may be associated with malignant hepatocellular carcinoma, co…	chr7:151058200-151076527	GO:0015701 bicarbonate transport;GO:0051453 regulation of intracellular pH;GO:0030641 regulation of cellular pH	[GO:0005575] cellular_component; [GO:0003674] molecular_function; [GO:0022857] transmembrane transporter activity; [GO:0008150] biological_process; [GO:0006810] transport; [GO:0055085] transmembrane transport; [GO:0005886] plasma membrane; [GO:0042592] homeostatic process; [GO:0019899] enzyme binding; [GO:0000003] reproduction; [GO:0048856] anatomical structure development	GO:0016323 basolateral plasma membrane;GO:0016324 apical plasma membrane;GO:0005925 focal adhesion	GO:0005452 inorganic anion exchanger activity;GO:0015301 anion:anion antiporter activity;GO:0099516 ion antiporter activity		Transporters:Electrochemical Potential-driven transporters; Predicted intracellular proteins	[IPR002978] Anion exchange protein 2; [IPR003020] Bicarbonate transporter, eukaryotic; [IPR001717] Anion exchange protein; [IPR011531] Bicarbonate transporter, C-terminal; [IPR013769] Band 3 cytoplasmic domain; [IPR016152] Phosphotransferase/anion transporter; [IPR018241] Anion exchange, conserved site	Nuclear speckles;Plasma membrane (reliability']); Additional: Cytosol			yes	yes	yes			MP:0010768 mortality/aging; MP:0005384 cellular phenotype; MP:0005378 growth/size/body region phenotype; MP:0005386 behavior/neurological phenotype; MP:0005381 digestive/alimentary phenotype; MP:0005387 immune system phenotype; MP:0005389 reproductive system phenotype; MP:0005377 hearing/vestibular/ear phenotype; MP:0005390 skeleton phenotype; MP:0005397 hematopoietic system phenotype; MP:0005379…		OMIM ID:109280 Solute carrier family 4 (anion exchanger), member 2
GAPVD1	345.667	0.00045407	0.0016724	0.665945	48	0.97941	0.0072954	0.024836	0.842333	551	0.71719	0.0057542	0.019813	0.841926	438	0.63825	26130	symbol	H. sapiens	26130	H. sapiens	GAPVD1	GAPEX5|GAPex-5|RAP6	protein-coding	GTPase activating protein and VPS9 domains 1		chr9:125261794-125367207	GO:0043547 positive regulation of GTPase activity;GO:0043087 regulation of GTPase activity;GO:0051223 regulation of protein transport	[GO:0007165] signal transduction; [GO:0008150] biological_process; [GO:0005575] cellular_component; [GO:0005737] cytoplasm; [GO:0005622] intracellular; [GO:0005829] cytosol; [GO:0005886] plasma membrane; [GO:0043226] organelle; [GO:0031410] cytoplasmic vesicle; [GO:0005768] endosome; [GO:0003674] molecular_function; [GO:0019899] enzyme binding; [GO:0006810] transport; [GO:0016192] vesicle-mediate…	GO:0005768 endosome;GO:0031410 cytoplasmic vesicle;GO:0097708 intracellular vesicle	GO:0032794 GTPase activating protein binding;GO:0005085 guanyl-nucleotide exchange factor activity;GO:0005096 GTPase activator activity		Predicted intracellular proteins	[IPR001936] Ras GTPase-activating domain; [IPR008936] Rho GTPase activation protein; [IPR003123] VPS9 domain; [IPR037191] VPS9 domain superfamily; [IPR041545] RABX5, catalytic core helical domain	Cytosol;Plasma membrane (reliability'])								MP:0010768 mortality/aging	[ORPHA:656] Genetic steroid-resistant nephrotic syndrome	OMIM ID:611714 Gtpase-activating protein and vps9 domains 1		Platelet Function Tests;Potassium
PDK4	347.333	0.0055389	0.019123	0.848392	416	0.91811	0.0053723	0.018556	0.842333	414	0.76116	0.0028067	0.0099479	0.841926	212	1.1188	5166	symbol	H. sapiens	5166	H. sapiens	PDK4		protein-coding	pyruvate dehydrogenase kinase 4	This gene is a member of the PDK/BCKDK protein kinase family and encodes a mitochondrial protein with a histidine kinase domain. This protein is located in the matrix of the mitrochondria and inhibits the pyruvate dehydrogenase complex by phosphorylating one of its subunits, thereby contributing to the regulation of glucose metabolism. Expression of this gene is regulated by glucocorticoids, reti…	chr7:95596516-95583499	GO:1904183 negative regulation of pyruvate dehydrogenase activity;GO:0010510 regulation of acetyl-CoA biosynthetic process from pyruvate;GO:0050812 regulation of acyl-CoA biosynthetic process	[GO:0003674] molecular_function; [GO:0008150] biological_process; [GO:0006464] cellular protein modification process; [GO:0016301] kinase activity; [GO:0043167] ion binding; [GO:0005575] cellular_component; [GO:0005737] cytoplasm; [GO:0005622] intracellular; [GO:0043226] organelle; [GO:0005739] mitochondrion; [GO:0005975] carbohydrate metabolic process; [GO:0044281] small molecule metabolic proce…	GO:0005759 mitochondrial matrix;GO:0044429 mitochondrial part;GO:0005739 mitochondrion	GO:0004740 pyruvate dehydrogenase (acetyl-transferring) kinase activity;GO:0004674 protein serine/threonine kinase activity;GO:0004672 protein kinase activity	Atypical: PDK/BCKDK protein kinase family	Kinases:Atypical kinases; ENZYME proteins:Transferases; Predicted intracellular proteins; Enzymes	[IPR003594] Histidine kinase/HSP90-like ATPase; [IPR005467] Histidine kinase domain; [IPR018955] Branched-chain alpha-ketoacid dehydrogenase kinase/Pyruvate dehydrogenase kinase, N-terminal; [IPR036784] Alpha-ketoacid/pyruvate dehydrogenase kinase, N-terminal domain superfamily; [IPR036890] Histidine kinase/HSP90-like ATPase superfamily								principal1	MP:0005370 liver/biliary system phenotype; MP:0005376 homeostasis/metabolism phenotype; MP:0005384 cellular phenotype; MP:0005387 immune system phenotype; MP:0005390 skeleton phenotype; MP:0005397 hematopoietic system phenotype		OMIM ID:602527 Pyruvate dehydrogenase kinase, isoenzyme 4		Alcoholism;Platelet Function Tests
WNT9A	350.333	0.00029928	0.0011067	0.566832	36	0.84532	0.0096023	0.032189	0.852065	713	0.9242	0.003898	0.013648	0.841926	302	1.3545	7483	symbol	H. sapiens	7483	H. sapiens	WNT9A	WNT14	protein-coding	Wnt family member 9A	The WNT gene family consists of structurally related genes that encode secreted signaling proteins. These proteins have been implicated in oncogenesis and in several developmental processes, including regulation of cell fate and patterning during embryogenesis. This gene is a member of the WNT gene family. It is expressed in gastric cancer cell lines. The protein encoded by this gene shows 75% am…	chr1:227947932-227918656	GO:0061072 iris morphogenesis;GO:0061303 cornea development in camera-type eye;GO:0072498 embryonic skeletal joint development	[GO:0005575] cellular_component; [GO:0005576] extracellular region; [GO:0008150] biological_process; [GO:0048856] anatomical structure development; [GO:0003674] molecular_function; [GO:0007165] signal transduction; [GO:0007267] cell-cell signaling; [GO:0008283] cell population proliferation; [GO:0005615] extracellular space; [GO:0030154] cell differentiation; [GO:0009790] embryo development; [GO:…	GO:0005615 extracellular space;GO:0044421 extracellular region part;GO:0005576 extracellular region	GO:0005109 frizzled binding;GO:0005125 cytokine activity;GO:0001664 G protein-coupled receptor binding		Predicted secreted proteins	[IPR005817] Wnt; [IPR013303] Wnt-9a protein; [IPR018161] Wnt protein, conserved site; [IPR043158] Wnt, C-terminal domain		yes	yes			yes	yes	principal1	MP:0010768 mortality/aging; MP:0005390 skeleton phenotype; MP:0005382 craniofacial phenotype		OMIM ID:602863 Wingless-type mmtv integration site family, member 9a		Obesity
OLAH	352.667	0.0050737	0.017581	0.848392	383	0.76643	0.0049602	0.017203	0.842333	384	1.2952	0.0037863	0.013297	0.841926	291	1.657	55301	symbol	H. sapiens	55301	H. sapiens	OLAH	AURA1|SAST|TE2|THEDC1	protein-coding	oleoyl-ACP hydrolase		chr10:15032224-15073853	GO:0051792 medium-chain fatty acid biosynthetic process;GO:0051791 medium-chain fatty acid metabolic process;GO:0006633 fatty acid biosynthetic process	[GO:0003674] molecular_function; [GO:0008150] biological_process; [GO:0009058] biosynthetic process; [GO:0044281] small molecule metabolic process; [GO:0006629] lipid metabolic process; [GO:0016746] transferase activity, transferring acyl groups; [GO:0005575] cellular_component; [GO:0005737] cytoplasm; [GO:0005622] intracellular; [GO:0005829] cytosol	GO:0005829 cytosol;GO:0044444 cytoplasmic part;GO:0005737 cytoplasm	GO:0047381 dodecanoyl-[acyl-carrier-protein] hydrolase activity;GO:0004320 oleoyl-[acyl-carrier-protein] hydrolase activity;GO:0016297 acyl-[acyl-carrier-protein] hydrolase activity		ENZYME proteins:Hydrolases; Predicted intracellular proteins; Enzymes	[IPR001031] Thioesterase; [IPR012223] Thioesterase type II, NRPS/PKS/S-FAS; [IPR029058] Alpha/Beta hydrolase fold													Erythrocyte Count;Erythrocyte Indices;Platelet Function Tests	coenzyme Q10
TEF	355.333	0.011155	0.037049	0.848392	818	0.78616	0.00079808	0.0028969	0.746307	70	1.4411	0.0022115	0.0079101	0.8377	178	1.3742	7008	symbol	H. sapiens	7008	H. sapiens	TEF		protein-coding	TEF transcription factor, PAR bZIP family member	This gene encodes a member of the PAR (proline and acidic amino acid-rich) subfamily of basic region/leucine zipper (bZIP) transcription factors. It is expressed in a broad range of cells and tissues in adult animals, however, during embryonic development, TEF expression appears to be restricted to the developing anterior pituitary gland, coincident with the appearance of thyroid-stimulating horm…	chr22:41367455-41399326	GO:0048511 rhythmic process;GO:0045944 positive regulation of transcription by RNA polymerase II;GO:0045893 positive regulation of transcription, DNA-templated	[GO:0008150] biological_process; [GO:0034641] cellular nitrogen compound metabolic process; [GO:0009058] biosynthetic process; [GO:0005575] cellular_component; [GO:0005622] intracellular; [GO:0043226] organelle; [GO:0005634] nucleus; [GO:0003674] molecular_function; [GO:0003700] DNA-binding transcription factor activity; [GO:0003677] DNA binding; [GO:0005694] chromosome; [GO:0000228] nuclear chro…	GO:0000790 nuclear chromatin;GO:0000785 chromatin;GO:0044454 nuclear chromosome part	GO:0000977 RNA polymerase II regulatory region sequence-specific DNA binding;GO:0001012 RNA polymerase II regulatory region DNA binding;GO:0000981 DNA-binding transcription factor activity, RNA polymerase II-specific		Transcription factors:Basic domains; Predicted intracellular proteins	[IPR004827] Basic-leucine zipper domain; [IPR029832] Thyrotroph embryonic factor; [IPR040223] PAR basic leucine zipper protein							yes		MP:0005386 behavior/neurological phenotype; MP:0003631 nervous system phenotype		OMIM ID:188595 Thyrotroph embryonic factor			Vitiligo
GZMH	358.667	0.013246	0.043476	0.857278	964	0.2563	0.00055133	0.0020173	0.70108	55	-0.1801	0.00055131	0.0020168	0.676307	57	0.31287	2999	symbol	H. sapiens	2999	H. sapiens	GZMH	CCP-X|CGL-2|CSP-C|CTLA1|CTSGL2	protein-coding	granzyme H	This gene encodes a member of the peptidase S1 family of serine proteases. Alternative splicing results in multiple transcript variants, at least one of which encodes a preproprotein that is proteolytically processed to generate a chymotrypsin-like protease. This protein is reported to be constitutively expressed in the NK (natural killer) cells of the immune system and may play a role in the cyt…	chr14:24609763-24606480	GO:0019835 cytolysis;GO:0006508 proteolysis;GO:0006915 apoptotic process	[GO:0008150] biological_process; [GO:0003674] molecular_function; [GO:0008233] peptidase activity; [GO:0005575] cellular_component; [GO:0008219] cell death; [GO:0005737] cytoplasm; [GO:0005622] intracellular	GO:0016020 membrane;GO:0005737 cytoplasm;GO:0044424 intracellular part	GO:0004252 serine-type endopeptidase activity;GO:0008236 serine-type peptidase activity;GO:0017171 serine hydrolase activity		Peptidases:Serine-type peptidases; Predicted secreted proteins; Enzymes	[IPR001254] Serine proteases, trypsin domain; [IPR001314] Peptidase S1A, chymotrypsin family; [IPR009003] Peptidase S1, PA clan; [IPR018114] Serine proteases, trypsin family, histidine active site; [IPR033116] Serine proteases, trypsin family, serine active site			yes								OMIM ID:116831 Granzyme h
C14orf37	361	0.010886	0.036231	0.848392	796	0.963	0.0010416	0.0037661	0.746307	93	1.902	0.0023909	0.0085462	0.8377	194	1.8544	145407	gene_synonym	H. sapiens	145407	H. sapiens	ARMH4	C14orf37|UT2|c14_5376	protein-coding	armadillo like helical domain containing 4		chr14:58152305-57993536		[GO:0005575] cellular_component	GO:0016021 integral component of membrane;GO:0031224 intrinsic component of membrane;GO:0044425 membrane part			Predicted intracellular proteins	[IPR031524] Armadillo-like helical domain-containing protein 4	Plasma membrane (Approved)			yes	yes	yes			MP:0005397 hematopoietic system phenotype				Cholesterol;Cholesterol, HDL;Cholesterol, LDL;Glucose;Hip;Leukocyte Count;Myoglobin;Parathyroid Hormone;Platelet Function Tests;Triglycerides;Waist Circumference	Alzheimer Disease;Attention Deficit Disorder with Hyperactivity;Dementia;Gastrointestinal Microbiome;HIV-1;Lupus Erythematosus, Systemic;Lupus Nephritis;Microbiota;Respiratory Function Tests;Sleep
PEF1	362	0.0036976	0.013004	0.832228	293	0.49169	0.007947	0.02685	0.842333	598	1.0017	0.0024534	0.0087611	0.841926	195	1.0181	553115	symbol	H. sapiens	553115	H. sapiens	PEF1	ABP32|PEF1A	protein-coding	penta-EF-hand domain containing 1	This gene encodes a calcium-binding protein belonging to the penta-EF-hand protein family. The encoded protein has been shown to form a heterodimer with the programmed cell death 6 gene product and may modulate its function in Ca(2+) signaling. Alternative splicing results in multiple transcript variants and a pseudogene has been identified on chromosome 1.[provided by RefSeq, May 2010]	chr1:31644876-31629866	GO:1902527 positive regulation of protein monoubiquitination;GO:1902525 regulation of protein monoubiquitination;GO:0014029 neural crest formation	[GO:0003674] molecular_function; [GO:0043167] ion binding; [GO:0003723] RNA binding; [GO:0005575] cellular_component; [GO:0005737] cytoplasm; [GO:0005622] intracellular; [GO:0043226] organelle; [GO:0005783] endoplasmic reticulum; [GO:0031410] cytoplasmic vesicle; [GO:0008150] biological_process; [GO:0006464] cellular protein modification process; [GO:0005794] Golgi apparatus; [GO:0006810] transpo…	GO:0030127 COPII vesicle coat;GO:0031463 Cul3-RING ubiquitin ligase complex;GO:0030120 vesicle coat	GO:1990756 protein binding, bridging involved in substrate recognition for ubiquitination;GO:0048306 calcium-dependent protein binding;GO:0030674 protein binding, bridging		Predicted intracellular proteins	[IPR002048] EF-hand domain; [IPR011992] EF-hand domain pair; [IPR018247] EF-Hand 1, calcium-binding site	Cytosol;Nucleoplasm (reliability']); Additional: Vesicles							principal1			OMIM ID:610033 Penta-ef-hand domain-containing protein 1
DYNLT3	365.333	0.0032506	0.011492	0.832228	258	0.76725	0.0079252	0.026795	0.842333	596	1.0981	0.0032118	0.011355	0.841926	242	1.4289	6990	symbol	H. sapiens	6990	H. sapiens	DYNLT3	RP3|TCTE1L|TCTEX1L	protein-coding	dynein light chain Tctex-type 3	This gene encodes a member of a subclass of dynein light chains. The encoded protein homodimerizes and forms the light chain component of the cytoplasmic dynein motor protein complex. This protein may be important for binding dynein to specific cargos including the spindle checkpoint protein BUB3. This protein may also function independently of dynein as a transcriptional modulator. Pseudogenes o…	chrX:37847571-37838836	GO:0045931 positive regulation of mitotic cell cycle;GO:0045787 positive regulation of cell cycle;GO:0051301 cell division	[GO:0005575] cellular_component; [GO:0005622] intracellular; [GO:0043226] organelle; [GO:0005634] nucleus; [GO:0005737] cytoplasm; [GO:0008150] biological_process; [GO:0007049] cell cycle; [GO:0005856] cytoskeleton; [GO:0003674] molecular_function; [GO:0051301] cell division; [GO:0005694] chromosome; [GO:0032991] protein-containing complex; [GO:0000278] mitotic cell cycle	GO:0061673 mitotic spindle astral microtubule;GO:0000235 astral microtubule;GO:0005818 aster	GO:0003774 motor activity;GO:0017111 nucleoside-triphosphatase activity;GO:0016462 pyrophosphatase activity		Predicted intracellular proteins	[IPR005334] Dynein light chain Tctex-1 like; [IPR038586] Tctex-1-like superfamily								principal1			OMIM ID:300302 Dynein, light chain, tctex type, 3
GABRG1	371	0.0052785	0.018256	0.848392	401	0.71108	0.00062618	0.0022888	0.729125	60	1.4472	0.0085677	0.028842	0.842014	652	1.5467	2565	symbol	H. sapiens	2565	H. sapiens	GABRG1		protein-coding	gamma-aminobutyric acid type A receptor subunit gamma1	The protein encoded by this gene belongs to the ligand-gated ionic channel family. It is an integral membrane protein and plays an important role in inhibiting neurotransmission by binding to the benzodiazepine receptor and opening an integral chloride channel. This gene is clustered with three other family members on chromosome 4. [provided by RefSeq, Jul 2008]	chr4:46124054-46035769	GO:0007214 gamma-aminobutyric acid signaling pathway;GO:0051932 synaptic transmission, GABAergic;GO:1902476 chloride transmembrane transport	[GO:0005575] cellular_component; [GO:0008150] biological_process; [GO:0006810] transport; [GO:0003674] molecular_function; [GO:0022857] transmembrane transporter activity; [GO:0007165] signal transduction; [GO:0055085] transmembrane transport; [GO:0005886] plasma membrane; [GO:0032991] protein-containing complex; [GO:0007267] cell-cell signaling; [GO:0050877] nervous system process	GO:1902711 GABA-A receptor complex;GO:1902710 GABA receptor complex;GO:0032590 dendrite membrane	GO:0008503 benzodiazepine receptor activity;GO:0022851 GABA-gated chloride ion channel activity;GO:0005237 inhibitory extracellular ligand-gated ion channel activity		FDA approved drug targets:Small molecule drugs	[IPR005437] Gamma-aminobutyric-acid A receptor, gamma subunit; [IPR005438] Gamma-aminobutyric-acid A receptor, gamma 1 subunit; [IPR006028] Gamma-aminobutyric acid A receptor/Glycine receptor alpha; [IPR006029] Neurotransmitter-gated ion-channel transmembrane domain; [IPR006201] Neurotransmitter-gated ion-channel; [IPR006202] Neurotransmitter-gated ion-channel ligand-binding domain; [IPR018000] N…				yes	yes	yes		principal1			OMIM ID:137166 Gamma-aminobutyric acid receptor, gamma-1		Blood Pressure;Carotid Artery Diseases;Child Development Disorders, Pervasive;Cholesterol, LDL;Exercise Test;Mortality;Platelet Function Tests;Respiratory Function Tests	Adiponectin;Epilepsy;HIV
ZPBP2	372	0.012466	0.041119	0.848392	920	0.84808	0.00039383	0.001447	0.643219	43	1.9971	0.001863	0.0066301	0.822238	153	1.9144	124626	symbol	H. sapiens	124626	H. sapiens	ZPBP2	ZPBPL	protein-coding	zona pellucida binding protein 2		chr17:39868164-39877896	GO:0002638 negative regulation of immunoglobulin production;GO:0001675 acrosome assembly;GO:0002701 negative regulation of production of molecular mediator of immune response	[GO:0005575] cellular_component; [GO:0005576] extracellular region; [GO:0008150] biological_process; [GO:0000003] reproduction; [GO:0005622] intracellular; [GO:0043226] organelle; [GO:0005634] nucleus; [GO:0005737] cytoplasm; [GO:0031410] cytoplasmic vesicle; [GO:0022607] cellular component assembly; [GO:0030154] cell differentiation; [GO:0048856] anatomical structure development; [GO:0048646] an…	GO:0002199 zona pellucida receptor complex;GO:0001669 acrosomal vesicle;GO:0097223 sperm part			Predicted secreted proteins	[IPR007110] Immunoglobulin-like domain; [IPR010857] Zona-pellucida-binding; [IPR013783] Immunoglobulin-like fold		yes	yes						MP:0005384 cellular phenotype; MP:0005389 reproductive system phenotype		OMIM ID:608499 Zona pellucida-binding protein 2			Arthritis, Juvenile;Arthritis, Rheumatoid;Asthma;Autoantibodies;Autoimmune Diseases;Celiac Disease;Colitis, Ulcerative;Common Variable Immunodeficiency;Crohn Disease;Diabetes Mellitus, Type 1;Inflammatory Bowel Diseases;Lupus Erythematosus, Systemic;Nitric Oxide;Psoriasis;Spondylitis, Ankylosing;Subcutaneous Fat;Thyroid Diseases;Uterine Cervical Neoplasms
TNNC2	380	0.014337	0.046868	0.857278	1032	0.52369	0.00062561	0.0022877	0.729125	59	1.3621	0.0004526	0.0016672	0.650333	49	1.5443	7125	symbol	H. sapiens	7125	H. sapiens	TNNC2	CFAP85|FAP85	protein-coding	troponin C2, fast skeletal type	Troponin (Tn), a key protein complex in the regulation of striated muscle contraction, is composed of 3 subunits. The Tn-I subunit inhibits actomyosin ATPase, the Tn-T subunit binds tropomyosin and Tn-C, while the Tn-C subunit binds calcium and overcomes the inhibitory action of the troponin complex on actin filaments. The protein encoded by this gene is the Tn-C subunit. [provided by RefSeq, Jul…	chr20:45833329-45823214	GO:0030049 muscle filament sliding;GO:0033275 actin-myosin filament sliding;GO:0003009 skeletal muscle contraction	[GO:0003674] molecular_function; [GO:0043167] ion binding; [GO:0008092] cytoskeletal protein binding; [GO:0008150] biological_process; [GO:0005575] cellular_component; [GO:0005737] cytoplasm; [GO:0005622] intracellular; [GO:0043226] organelle; [GO:0032991] protein-containing complex; [GO:0005856] cytoskeleton; [GO:0005829] cytosol	GO:0005861 troponin complex;GO:0005865 striated muscle thin filament;GO:0036379 myofilament	GO:0048306 calcium-dependent protein binding;GO:0051015 actin filament binding;GO:0003779 actin binding		FDA approved drug targets:Small molecule drugs; Predicted intracellular proteins	[IPR002048] EF-hand domain; [IPR011992] EF-hand domain pair; [IPR018247] EF-Hand 1, calcium-binding site	Nucleoplasm (reliability']); Additional: Vesicles							principal1			OMIM ID:191039 Troponin c, fast
FAM228B	386	0.00023973	0.00089691	0.519502	33	1.2228	0.00036022	0.0013186	0.600071	42	1.8321	0.015433	0.050227	0.872706	1083	1.1642	375190	symbol	H. sapiens	375190	H. sapiens	FAM228B		protein-coding	family with sequence similarity 228 member B		chr2:24076833-24169638						Predicted intracellular proteins	[IPR040046] Protein FAM228	Golgi apparatus (reliability'])							principal3
PTAR1	386.333	0.0090665	0.030477	0.848392	667	0.83715	0.0029246	0.010353	0.814547	237	1.7345	0.0033698	0.011885	0.841926	255	1.8862	375743	symbol	H. sapiens	375743	H. sapiens	PTAR1		protein-coding	protein prenyltransferase alpha subunit repeat containing 1		chr9:69760044-69709525	GO:0018342 protein prenylation;GO:0097354 prenylation;GO:0006464 cellular protein modification process	[GO:0003674] molecular_function; [GO:0016765] transferase activity, transferring alkyl or aryl (other than methyl) groups; [GO:0008150] biological_process; [GO:0006464] cellular protein modification process; [GO:0005575] cellular_component; [GO:0005737] cytoplasm; [GO:0005622] intracellular	GO:0005737 cytoplasm;GO:0044424 intracellular part;GO:0005622 intracellular	GO:0008318 protein prenyltransferase activity;GO:0004659 prenyltransferase activity;GO:0016765 transferase activity, transferring alkyl or aryl (other than methyl) groups		Predicted intracellular proteins	[IPR002088] Protein prenyltransferase, alpha subunit	Centriolar satellite (reliability']); Additional: Rods & Rings							principal1					Leukocyte Count
TP53BP2	388	0.0002974	0.0011015	0.566832	35	0.66279	0.0028822	0.010214	0.814547	235	1.1364	0.01225	0.040452	0.858494	894	1.0718	7159	symbol	H. sapiens	7159	H. sapiens	TP53BP2	53BP2|ASPP2|BBP|P53BP2|PPP1R13A	protein-coding	tumor protein p53 binding protein 2	This gene encodes a member of the ASPP (apoptosis-stimulating protein of p53) family of p53 interacting proteins. The protein contains four ankyrin repeats and an SH3 domain involved in protein-protein interactions. It is localized to the perinuclear region of the cytoplasm, and regulates apoptosis and cell growth through interactions with other regulatory molecules including members of the p53 f…	chr1:223845954-223779893	GO:1900119 positive regulation of execution phase of apoptosis;GO:1900739 regulation of protein insertion into mitochondrial membrane involved in apoptotic signaling pathway;GO:1900740 positive regulation of protein insertion into mitochondrial membrane involved in apoptotic signaling pathway	[GO:0003674] molecular_function; [GO:0005575] cellular_component; [GO:0005737] cytoplasm; [GO:0005622] intracellular; [GO:0043226] organelle; [GO:0005739] mitochondrion; [GO:0005634] nucleus; [GO:0008150] biological_process; [GO:0007049] cell cycle; [GO:0005829] cytosol; [GO:0008219] cell death; [GO:0005654] nucleoplasm; [GO:0007165] signal transduction; [GO:0006810] transport; [GO:0007005] mitoc…	GO:0048471 perinuclear region of cytoplasm;GO:0030054 cell junction;GO:0005739 mitochondrion	GO:0051059 NF-kappaB binding;GO:0002039 p53 binding;GO:0017124 SH3 domain binding		Cancer-related genes:Candidate cancer biomarkers; Predicted intracellular proteins	[IPR001452] SH3 domain; [IPR002110] Ankyrin repeat; [IPR020683] Ankyrin repeat-containing domain; [IPR036028] SH3-like domain superfamily; [IPR036770] Ankyrin repeat-containing domain superfamily; [IPR029071] Ubiquitin-like domain superfamily	Cell Junctions;Cytosol (reliability'])								MP:0005367 renal/urinary system phenotype; MP:0005385 cardiovascular system phenotype; MP:0010768 mortality/aging; MP:0005369 muscle phenotype; MP:0005384 cellular phenotype; MP:0005378 growth/size/body region phenotype; MP:0005386 behavior/neurological phenotype; MP:0005381 digestive/alimentary phenotype; MP:0005387 immune system phenotype; MP:0002006 neoplasm; MP:0005389 reproductive system phe…		OMIM ID:602143 Tumor protein p53-binding protein 2			Cell Survival;triptolide
AHCYL2	388.333	0.0036448	0.012823	0.832228	289	0.0012068	0.0094459	0.031688	0.852065	702	0.32082	0.0021776	0.0077842	0.8377	174	0.39325	23382	symbol	H. sapiens	23382	H. sapiens	AHCYL2	ADOHCYASE3|IRBIT2	protein-coding	adenosylhomocysteinase like 2	The protein encoded by this gene acts as a homotetramer and may be involved in the conversion of S-adenosyl-L-homocysteine to L-homocysteine and adenosine. Several transcript variants encoding different isoforms have been found for this gene. [provided by RefSeq, Jun 2011]	chr7:129225030-129430211	GO:0033353 S-adenosylmethionine cycle;GO:0046498 S-adenosylhomocysteine metabolic process;GO:0046439 L-cysteine metabolic process	[GO:0003674] molecular_function; [GO:0005737] cytoplasm; [GO:0005622] intracellular; [GO:0005575] cellular_component; [GO:0005783] endoplasmic reticulum; [GO:0043226] organelle; [GO:0008150] biological_process; [GO:0044281] small molecule metabolic process; [GO:0005829] cytosol; [GO:0006790] sulfur compound metabolic process	GO:0043005 neuron projection;GO:0097458 neuron part;GO:0005783 endoplasmic reticulum	GO:0004013 adenosylhomocysteinase activity;GO:0016802 trialkylsulfonium hydrolase activity;GO:0016801 hydrolase activity, acting on ether bonds		Enzymes; Predicted intracellular proteins; ENZYME proteins:Hydrolases	[IPR000043] Adenosylhomocysteinase-like; [IPR015878] S-adenosyl-L-homocysteine hydrolase, NAD binding domain; [IPR020082] S-adenosyl-L-homocysteine hydrolase, conserved site; [IPR036291] NAD(P)-binding domain superfamily; [IPR042172] Adenosylhomocysteinase-like superfamily	Cytosol (Approved); Additional: Nucleoplasm										OMIM ID:616520 Adenosylhomocysteinase-like 2		Heart Failure;Tunica Media	Fenofibrate;Tuberculosis;White Matter
FAM45A	389.667	0.0088717	0.029846	0.848392	654	0.65979	0.0024597	0.0087844	0.805617	207	1.3666	0.0039738	0.013904	0.841926	308	1.3162	404636	gene_synonym	H. sapiens	404636	H. sapiens	DENND10	FAM45A	protein-coding	DENN domain containing 10		chr10:119104082-119137984	GO:2000641 regulation of early endosome to late endosome transport;GO:1903649 regulation of cytoplasmic transport;GO:0032509 endosome transport via multivesicular body sorting pathway	[GO:0008150] biological_process; [GO:0006810] transport; [GO:0015031] protein transport; [GO:0005575] cellular_component; [GO:0005737] cytoplasm; [GO:0005622] intracellular; [GO:0043226] organelle; [GO:0031410] cytoplasmic vesicle; [GO:0005768] endosome; [GO:0003674] molecular_function; [GO:0019899] enzyme binding; [GO:0016192] vesicle-mediated transport	GO:0005770 late endosome;GO:0005768 endosome;GO:0031410 cytoplasmic vesicle	GO:0005085 guanyl-nucleotide exchange factor activity;GO:0031267 small GTPase binding;GO:0051020 GTPase binding		Predicted intracellular proteins	[IPR037516] Tripartite DENN domain; [IPR042431] DENN domain-containing protein 10	Centrosome;Cytosol;Plasma membrane (reliability'])							alternative1
ABTB2	390	0.0082875	0.027946	0.848392	617	0.82913	0.002511	0.0089492	0.806861	212	1.1302	0.0044366	0.015437	0.841926	341	1.1268	25841	symbol	H. sapiens	25841	H. sapiens	ABTB2	ABTB2A|BTBD22	protein-coding	ankyrin repeat and BTB domain containing 2		chr11:34358010-34150987	GO:0097237 cellular response to toxic substance;GO:0009636 response to toxic substance;GO:0070887 cellular response to chemical stimulus	[GO:0003674] molecular_function; [GO:0005622] intracellular; [GO:0005575] cellular_component; [GO:0043226] organelle; [GO:0005634] nucleus; [GO:0005654] nucleoplasm; [GO:0008150] biological_process		GO:0046982 protein heterodimerization activity;GO:0046983 protein dimerization activity;GO:0005515 protein binding		Predicted intracellular proteins	[IPR000210] BTB/POZ domain; [IPR002110] Ankyrin repeat; [IPR009072] Histone-fold; [IPR011333] SKP1/BTB/POZ domain superfamily; [IPR020683] Ankyrin repeat-containing domain; [IPR036770] Ankyrin repeat-containing domain superfamily	Nucleoplasm (Supported); Additional: Vesicles								MP:0010768 mortality/aging				Arteries;Calcium;Erythrocyte Count;Myoglobin
AKR1C4	391.667	0.0039578	0.013846	0.832228	317	0.51773	0.0097578	0.032692	0.852065	725	0.71844	0.0015737	0.0056153	0.805948	133	1.4834	1109	symbol	H. sapiens	1109	H. sapiens	AKR1C4	3-alpha-HSD|C11|CDR|CHDR|DD-4|DD4|HAKRA	protein-coding	aldo-keto reductase family 1 member C4	This gene encodes a member of the aldo/keto reductase superfamily, which consists of more than 40 known enzymes and proteins. These enzymes catalyze the conversion of aldehydes and ketones to their corresponding alcohols by utilizing NADH and/or NADPH as cofactors. The enzymes display overlapping but distinct substrate specificity. This enzyme catalyzes the bioreduction of chlordecone, a toxic or…	chr10:5196837-5218949	GO:0009753 response to jasmonic acid;GO:0071395 cellular response to jasmonic acid stimulus;GO:0030638 polyketide metabolic process	[GO:0008150] biological_process; [GO:0003674] molecular_function; [GO:0016491] oxidoreductase activity; [GO:0005737] cytoplasm; [GO:0005622] intracellular; [GO:0005575] cellular_component; [GO:0006091] generation of precursor metabolites and energy; [GO:0005829] cytosol; [GO:0043226] organelle; [GO:0005576] extracellular region; [GO:0005615] extracellular space; [GO:0006629] lipid metabolic proce…	GO:0070062 extracellular exosome;GO:1903561 extracellular vesicle;GO:0043230 extracellular organelle	GO:0047743 chlordecone reductase activity;GO:0035410 dihydrotestosterone 17-beta-dehydrogenase activity;GO:0030283 testosterone dehydrogenase [NAD(P)] activity		ENZYME proteins:Oxidoreductases; Disease related genes; Enzymes; Potential drug targets; Predicted intracellular proteins	[IPR018170] Aldo/keto reductase, conserved site; [IPR020471] Aldo/keto reductase; [IPR023210] NADP-dependent oxidoreductase domain; [IPR036812] NADP-dependent oxidoreductase domain superfamily	Cytosol;Nucleoplasm (Approved); Additional: Endoplasmic reticulum;Nucleoli fibrillar center						yes	principal1		[ORPHA:443087] 46XY disorder of sex development due to testicular 1720-desmolase deficiency	OMIM ID:600451 Aldo-keto reductase family 1, member c4		Autistic Disorder;Child Development Disorders, Pervasive;Cholesterol, LDL	Metabolism;Triglycerides
ARPIN	392.667	0.0030847	0.010896	0.832228	246	0.64248	0.0012504	0.0045032	0.746307	110	1.3526	0.011165	0.037075	0.856721	822	1.1426	348110	symbol	H. sapiens	348110	H. sapiens	ARPIN	C15orf38	protein-coding	actin related protein 2/3 complex inhibitor		chr15:89912952-89895006	GO:2000393 negative regulation of lamellipodium morphogenesis;GO:0033058 directional locomotion;GO:1902744 negative regulation of lamellipodium organization	[GO:0008150] biological_process; [GO:0007010] cytoskeleton organization; [GO:0065003] protein-containing complex assembly; [GO:0022607] cellular component assembly; [GO:0005575] cellular_component; [GO:0003674] molecular_function; [GO:0048870] cell motility; [GO:0040011] locomotion; [GO:0048856] anatomical structure development; [GO:0000902] cell morphogenesis	GO:0030027 lamellipodium;GO:0031252 cell leading edge;GO:0120025 plasma membrane bounded cell projection	GO:0005515 protein binding;GO:0005488 binding;GO:0003674 molecular_function		Predicted intracellular proteins	[IPR018889] Arpin									MP:0005390 skeleton phenotype		OMIM ID:615543 Actin-related protein 2/3 complex inhibitor			Personality
SVIP	395	0.0065222	0.022331	0.848392	484	0.54528	0.0059478	0.020468	0.842333	460	0.80933	0.003195	0.011301	0.841926	241	1.384	258010	symbol	H. sapiens	258010	H. sapiens	SVIP		protein-coding	small VCP interacting protein	Endoplasmic reticulum-associated degradation (ERAD) is the pathway by which misfolded proteins in the endoplasmic reticulum are targeted to the proteasome for degradation. Multiple specialized proteins interact with one another during ERAD to complete this process. The protein encoded by this gene is an inhibitor of ERAD, functioning to disrupt the interaction of these protein components. This do…	chr11:22829865-22812429	GO:1904210 VCP-NPL4-UFD1 AAA ATPase complex assembly;GO:1904239 regulation of VCP-NPL4-UFD1 AAA ATPase complex assembly;GO:1904240 negative regulation of VCP-NPL4-UFD1 AAA ATPase complex assembly	[GO:0005575] cellular_component; [GO:0005737] cytoplasm; [GO:0005622] intracellular; [GO:0043226] organelle; [GO:0005783] endoplasmic reticulum; [GO:0005886] plasma membrane; [GO:0005794] Golgi apparatus; [GO:0003674] molecular_function; [GO:0005576] extracellular region; [GO:0005615] extracellular space; [GO:0008150] biological_process; [GO:0009056] catabolic process; [GO:0006914] autophagy; [GO…	GO:0030868 smooth endoplasmic reticulum membrane;GO:0097425 smooth endoplasmic reticulum part;GO:0005790 smooth endoplasmic reticulum	GO:0043621 protein self-association;GO:0051117 ATPase binding;GO:0019899 enzyme binding		Predicted intracellular proteins	[IPR031632] Small VCP/p97-interacting protein								principal1						Renal Insufficiency, Chronic
RUFY2	398.667	0.0017472	0.0062271	0.832228	138	0.90029	0.0081089	0.027382	0.842333	611	1.1854	0.0059419	0.020446	0.841926	447	1.5714	55680	symbol	H. sapiens	55680	H. sapiens	RUFY2	RABIP4R|ZFYVE13	protein-coding	RUN and FYVE domain containing 2		chr10:68407302-68341112	GO:0030100 regulation of endocytosis;GO:0060627 regulation of vesicle-mediated transport;GO:0006897 endocytosis	[GO:0003674] molecular_function; [GO:0043167] ion binding; [GO:0005575] cellular_component; [GO:0005622] intracellular; [GO:0043226] organelle; [GO:0005634] nucleus; [GO:0005737] cytoplasm; [GO:0031410] cytoplasmic vesicle; [GO:0005768] endosome; [GO:0008150] biological_process; [GO:0006810] transport; [GO:0016192] vesicle-mediated transport	GO:0005768 endosome;GO:0031410 cytoplasmic vesicle;GO:0097708 intracellular vesicle	GO:0017124 SH3 domain binding;GO:0019904 protein domain specific binding;GO:0046872 metal ion binding		Predicted intracellular proteins	[IPR013083] Zinc finger, RING/FYVE/PHD-type; [IPR000306] FYVE zinc finger; [IPR004012] RUN domain; [IPR011011] Zinc finger, FYVE/PHD-type; [IPR017455] Zinc finger, FYVE-related; [IPR037213] RUN domain superfamily	Nucleoplasm (reliability'])										OMIM ID:610328 Run and fyve domains-containing protein 2
ATP6V0E1	401	0.0027018	0.0095718	0.832228	209	0.26076	0.0070205	0.023942	0.842333	529	1.4643	0.006174	0.021217	0.841926	465	1.3229	8992	symbol	H. sapiens	8992	H. sapiens	ATP6V0E1	ATP6H|ATP6V0E|M9.2|Vma21|Vma21p	protein-coding	ATPase H+ transporting V0 subunit e1	This gene encodes a component of vacuolar ATPase (V-ATPase), a multisubunit enzyme that mediates acidification of eukaryotic intracellular organelles. V-ATPase dependent organelle acidification is necessary for such intracellular processes as protein sorting, zymogen activation, receptor-mediated endocytosis, and synaptic vesicle proton gradient generation. V-ATPase is composed of a cytosolic V1 …	chr5:172983771-173035445	GO:0007035 vacuolar acidification;GO:0090383 phagosome acidification;GO:0015682 ferric iron transport	[GO:0003674] molecular_function; [GO:0022857] transmembrane transporter activity; [GO:0008150] biological_process; [GO:0006810] transport; [GO:0055085] transmembrane transport; [GO:0005575] cellular_component; [GO:0032991] protein-containing complex; [GO:0005737] cytoplasm; [GO:0005622] intracellular; [GO:0031410] cytoplasmic vesicle; [GO:0043226] organelle; [GO:0005768] endosome; [GO:0042592] ho…	GO:0033179 proton-transporting V-type ATPase, V0 domain;GO:0033177 proton-transporting two-sector ATPase complex, proton-transporting domain;GO:0033176 proton-transporting V-type ATPase complex	GO:0046961 proton-transporting ATPase activity, rotational mechanism;GO:0036442 proton-exporting ATPase activity;GO:0044769 ATPase activity, coupled to transmembrane movement of ions, rotational mechanism			[IPR008389] ATPase, V0 complex, subunit e1/e2; [IPR017385] ATPase, V0 complex, subunit e1/e2, metazoa				yes	yes	yes		principal1			OMIM ID:603931 Atpase, h+ transporting, lysosomal, 9-kd, v0 subunit e1		Child Development Disorders, Pervasive
RAB14	407	0.0017581	0.0062659	0.832228	140	0.4614	0.0051558	0.017833	0.842333	397	1.241	0.0091459	0.030723	0.849894	684	0.9695	51552	symbol	H. sapiens	51552	H. sapiens	RAB14	FBP|RAB-14	protein-coding	RAB14, member RAS oncogene family	RAB14 belongs to the large RAB family of low molecular mass GTPases that are involved in intracellular membrane trafficking. These proteins act as molecular switches that flip between an inactive GDP-bound state and an active GTP-bound state in which they recruit downstream effector proteins onto membranes (Junutula et al., 2004 [PubMed 15004230]).[supplied by OMIM, Mar 2009]	chr9:121201869-121178133	GO:0090386 phagosome maturation involved in apoptotic cell clearance;GO:0090387 phagolysosome assembly involved in apoptotic cell clearance;GO:0001845 phagolysosome assembly	[GO:0003674] molecular_function; [GO:0043167] ion binding; [GO:0003924] GTPase activity; [GO:0008150] biological_process; [GO:0006950] response to stress; [GO:0005575] cellular_component; [GO:0005737] cytoplasm; [GO:0005622] intracellular; [GO:0043226] organelle; [GO:0005794] Golgi apparatus; [GO:0006810] transport; [GO:0016192] vesicle-mediated transport; [GO:0031410] cytoplasmic vesicle; [GO:00…	GO:0030140 trans-Golgi network transport vesicle;GO:0070821 tertiary granule membrane;GO:0005791 rough endoplasmic reticulum	GO:0031489 myosin V binding;GO:0017022 myosin binding;GO:0019003 GDP binding		Predicted intracellular proteins	[IPR001806] Small GTPase; [IPR005225] Small GTP-binding protein domain; [IPR027417] P-loop containing nucleoside triphosphate hydrolase; [IPR030702] Ras-related protein Rab14	Vesicles (reliability'])						yes	principal1			OMIM ID:612673 Ras-associated protein rab14		Bilirubin;Echocardiography	Cytokines;Vaccine Potency	[No disease mim] RAB14-related developmental disorder monoallelic
ZNF45	411.333	0.006104	0.020993	0.848392	455	-0.12896	0.010071	0.033657	0.852065	747	0.050049	0.00028881	0.0010699	0.552585	32	-0.13025	7596	symbol	H. sapiens	7596	H. sapiens	ZNF45	KOX5|ZNF13	protein-coding	zinc finger protein 45		chr19:43935315-43912624	GO:0006367 transcription initiation from RNA polymerase II promoter;GO:0006352 DNA-templated transcription, initiation;GO:0006357 regulation of transcription by RNA polymerase II	[GO:0008150] biological_process; [GO:0034641] cellular nitrogen compound metabolic process; [GO:0009058] biosynthetic process; [GO:0003674] molecular_function; [GO:0005575] cellular_component; [GO:0005622] intracellular; [GO:0043226] organelle; [GO:0005634] nucleus; [GO:0043167] ion binding; [GO:0005654] nucleoplasm; [GO:0003677] DNA binding; [GO:0048856] anatomical structure development	GO:0005654 nucleoplasm;GO:0031981 nuclear lumen;GO:0044428 nuclear part	GO:0000978 RNA polymerase II proximal promoter sequence-specific DNA binding;GO:0000987 proximal promoter sequence-specific DNA binding;GO:0000977 RNA polymerase II regulatory region sequence-specific DNA binding		Transcription factors:Zinc-coordinating DNA-binding domains; Predicted intracellular proteins	[IPR001909] Krueppel-associated box; [IPR013087] Zinc finger C2H2-type; [IPR036051] KRAB domain superfamily; [IPR036236] Zinc finger C2H2 superfamily	Nucleoplasm (reliability'])						yes	principal1			OMIM ID:194554 Zinc finger protein 45		Hemoglobins;Platelet Function Tests
HNMT	421.333	0.017108	0.055293	0.857278	1223	0.55055	3.3248e-05	0.00012769	0.329208	7	1.2295	0.00029493	0.0010938	0.552585	34	1.7239	3176	symbol	H. sapiens	3176	H. sapiens	HNMT	HMT|HNMT-S1|HNMT-S2|MRT51	protein-coding	histamine N-methyltransferase	In mammals, histamine is metabolized by two major pathways: N(tau)-methylation via histamine N-methyltransferase and oxidative deamination via diamine oxidase. This gene encodes the first enzyme which is found in the cytosol and uses S-adenosyl-L-methionine as the methyl donor. In the mammalian brain, the neurotransmitter activity of histamine is controlled by N(tau)-methylation as diamine oxidas…	chr2:137964068-138016364	GO:0001695 histamine catabolic process;GO:0001692 histamine metabolic process;GO:0006548 histidine catabolic process	[GO:0003674] molecular_function; [GO:0008168] methyltransferase activity; [GO:0005575] cellular_component; [GO:0005737] cytoplasm; [GO:0005622] intracellular; [GO:0043226] organelle; [GO:0005634] nucleus; [GO:0005654] nucleoplasm; [GO:0005829] cytosol; [GO:0008150] biological_process; [GO:0005856] cytoskeleton; [GO:0005815] microtubule organizing center; [GO:0005576] extracellular region; [GO:000…	GO:0005813 centrosome;GO:0005815 microtubule organizing center;GO:0015630 microtubule cytoskeleton	GO:0046539 histamine N-methyltransferase activity;GO:0008170 N-methyltransferase activity;GO:0008757 S-adenosylmethionine-dependent methyltransferase activity		Predicted intracellular proteins; Disease related genes; Enzymes; Potential drug targets; ENZYME proteins:Transferases	[IPR016673] Histamine N-methyltransferase-like; [IPR029063] S-adenosyl-L-methionine-dependent methyltransferase	Cytosol;Nucleoplasm (reliability']); Additional: Centrosome								MP:0005386 behavior/neurological phenotype; MP:0003631 nervous system phenotype	[ORPHA:88616] Autosomal recessive non-syndromic intellectual disability	OMIM ID:605238 Histamine n-methyltransferase	Mental retardation, autosomal recessive 51	Cholesterol;Cholesterol, HDL;Cholesterol, LDL;Coronary Artery Disease;Leukoaraiosis;Lipoproteins, VLDL;Personality;Platelet Function Tests;Receptors, Tumor Necrosis Factor, Type II	Rest
DMD	423.667	0.0075669	0.025682	0.848392	565	-0.055437	0.0016008	0.0057138	0.788042	138	0.34851	0.007571	0.025695	0.841926	568	1.1175	1756	symbol	H. sapiens	1756	H. sapiens	DMD	BMD|CMD3B|DXS142|DXS164|DXS206|DXS230|DXS239|DXS268|DXS269|DXS270|DXS272|MRX85	protein-coding	dystrophin	This gene spans a genomic range of greater than 2 Mb and encodes a large protein containing an N-terminal actin-binding domain and multiple spectrin repeats. The encoded protein forms a component of the dystrophin-glycoprotein complex (DGC), which bridges the inner cytoskeleton and the extracellular matrix. Deletions, duplications, and point mutations at this gene locus may cause Duchenne muscula…	chrX:33339460-31119219	GO:0014809 regulation of skeletal muscle contraction by regulation of release of sequestered calcium ion;GO:0014722 regulation of skeletal muscle contraction by calcium ion signaling;GO:1902083 negative regulation of peptidyl-cysteine S-nitrosylation	[GO:0003674] molecular_function; [GO:0043167] ion binding; [GO:0008150] biological_process; [GO:0006810] transport; [GO:0055085] transmembrane transport; [GO:0042592] homeostatic process; [GO:0007165] signal transduction; [GO:0003013] circulatory system process; [GO:0005575] cellular_component; [GO:0005737] cytoplasm; [GO:0005622] intracellular; [GO:0005886] plasma membrane; [GO:0043226] organell…	GO:0016013 syntrophin complex;GO:0031527 filopodium membrane;GO:0043034 costamere	GO:0002162 dystroglycan binding;GO:0017166 vinculin binding;GO:0050998 nitric-oxide synthase binding		Predicted intracellular proteins; Transporters:Accessory Factors Involved in Transport; Disease related genes; Cancer-related genes:Mutational cancer driver genes; Potential drug targets	[IPR000433] Zinc finger, ZZ-type; [IPR011992] EF-hand domain pair; [IPR015153] EF-hand domain, type 1; [IPR015154] EF-hand domain, type 2; [IPR043145] Zinc finger, ZZ-type superfamily; [IPR001202] WW domain; [IPR002017] Spectrin repeat; [IPR018159] Spectrin/alpha-actinin; [IPR036020] WW domain superfamily; [IPR001589] Actinin-type actin-binding domain, conserved site; [IPR001715] Calponin homolog…							yes		MP:0005385 cardiovascular system phenotype; MP:0010768 mortality/aging; MP:0005369 muscle phenotype; MP:0005376 homeostasis/metabolism phenotype; MP:0005384 cellular phenotype; MP:0005378 growth/size/body region phenotype; MP:0005386 behavior/neurological phenotype; MP:0005381 digestive/alimentary phenotype; MP:0005387 immune system phenotype; MP:0005389 reproductive system phenotype; MP:0003631 …	[ORPHA:98895] BECKER MUSCULAR DYSTROPHY; [ORPHA:98896] Duchenne Muscular Dystrophy; [ORPHA:154] Familial isolated dilated cardiomyopathy; [ORPHA:206546] Symptomatic form of muscular dystrophy of Duchenne and Becker in female carriers; [ORPHA:777] X-linked non-syndromic intellectual disability	OMIM ID:300377 Dystrophin	Duchenne muscular dystrophy; Muscular dystrophy; Anteverted nares; Bulbous nose; Broad eyebrow; Global developmental delay; Pes planus; Short columella; Extremely elevated creatine phosphokinase; Elevated hepatic transaminases; Prominent forehead; Macrocephalus; Talipes valgus; Muscular hypotonia; Epileptiform EEG discharges; Calf muscle pseudohypertrophy; Dystrophinopathies; not specified; Myopa…	Amyotrophic Lateral Sclerosis;Audiometry, Pure-Tone;Bipolar Disorder;Blood Pressure;Body Mass Index;Body Weight;C-Reactive Protein;Carcinoma, Non-Small-Cell Lung;Child Development Disorders, Pervasive;Cholesterol, HDL;Cholesterol, LDL;Erythrocytes;Exercise Test;Hematocrit;Hip;Insulin;Lipoproteins, VLDL;Memory;Ocular Physiological Phenomena;Osteoporosis	Antidepressive Agents;Anxiety;Buspirone;Citalopram;Depressive Disorder;Dizziness;Influenza A Virus, H1N1 Subtype;Mental Disorders;Temporomandibular Joint Disorders	[300376] BECKER MUSCULAR DYSTROPHY; [302045] CARDIOMYOPATHY DILATED X-LINKED TYPE 3B; [310200] Duchenne Muscular Dystrophy
KIAA0040	424.333	0.0084216	0.028362	0.848392	627	0.56308	0.0084132	0.028334	0.842333	636	1.0716	6.6692e-05	0.00026806	0.476598	10	1.9153	9674	symbol	H. sapiens	9674	H. sapiens	KIAA0040		protein-coding	KIAA0040		chr1:175193295-175156986		[GO:0005575] cellular_component; [GO:0003674] molecular_function	GO:0016021 integral component of membrane;GO:0031224 intrinsic component of membrane;GO:0044425 membrane part			Predicted intracellular proteins	[IPR039964] Uncharacterized protein KIAA0040-like	Nucleoplasm (reliability'])			yes		yes		principal1			OMIM ID:616696 Kiaa0040 gene		Heart Failure	Alcoholism
AXIN2	430.333	0.0028685	0.010165	0.832228	226	0.77425	0.0088172	0.029683	0.842333	663	0.61889	0.0052284	0.018082	0.841926	402	1.3168	8313	symbol	H. sapiens	8313	H. sapiens	AXIN2	AXIL|ODCRCS	protein-coding	axin 2	The Axin-related protein, Axin2, presumably plays an important role in the regulation of the stability of beta-catenin in the Wnt signaling pathway, like its rodent homologs, mouse conductin/rat axil. In mouse, conductin organizes a multiprotein complex of APC (adenomatous polyposis of the colon), beta-catenin, glycogen synthase kinase 3-beta, and conductin, which leads to the degradation of beta…	chr17:65561648-65528563	GO:0070602 regulation of centromeric sister chromatid cohesion;GO:0032423 regulation of mismatch repair;GO:0001957 intramembranous ossification	[GO:0008150] biological_process; [GO:0008283] cell population proliferation; [GO:0048856] anatomical structure development; [GO:0030154] cell differentiation; [GO:0006464] cellular protein modification process; [GO:0007165] signal transduction; [GO:0007267] cell-cell signaling; [GO:0008219] cell death; [GO:0005622] intracellular; [GO:0005575] cellular_component; [GO:0043226] organelle; [GO:000563…	GO:0030877 beta-catenin destruction complex;GO:0005813 centrosome;GO:0005815 microtubule organizing center	GO:0070411 I-SMAD binding;GO:0046332 SMAD binding;GO:0008013 beta-catenin binding		Cancer-related genes:Mutational cancer driver genes; Disease related genes; Cancer-related genes:Mutated cancer genes; Predicted intracellular proteins	[IPR001158] DIX domain; [IPR014936] Axin beta-catenin binding; [IPR016137] RGS domain; [IPR024066] RGS, subdomain 1/3; [IPR029071] Ubiquitin-like domain superfamily; [IPR032101] Axin-1/2, tankyrase-binding domain; [IPR036305] RGS domain superfamily; [IPR038207] DIX domain superfamily; [IPR043581] Axin-like	Nucleoplasm;Plasma membrane (Uncertain); Additional: Cytosol						yes	principal4	MP:0010771 integument phenotype	[ORPHA:401911] AXIN2-related attenuated familial adenomatous polyposis; [ORPHA:99798] Oligodontia; [ORPHA:300576] Oligodontia-cancer predisposition syndrome; [ORPHA:2227] NON RARE IN EUROPE: Hypodontia	OMIM ID:604025 Axis inhibitor 2	Oligodontia-colorectal cancer syndrome; Hereditary cancer-predisposing syndrome; Oligodontia; Colorectal cancer; Non-syndromic oligodontia; Carcinoma of colon	Erythrocyte Indices;Hemoglobins;Iron;Myocardial Infarction;Neuroblastoma;Platelet Function Tests	Stroke
ZMIZ2	431.667	0.016219	0.05265	0.857278	1167	0.85969	0.0011587	0.0041909	0.746307	101	1.4868	0.00026812	0.0009987	0.552585	27	1.9678	83637	symbol	H. sapiens	83637	H. sapiens	ZMIZ2	NET27|TRAFIP20|ZIMP7|hZIMP7	protein-coding	zinc finger MIZ-type containing 2	ZMIZ2 and ZMIZ1 (MIM 607159) are members of a PIAS (see MIM 603566)-like family of proteins that interact with nuclear hormone receptors. ZMIZ2 interacts with androgen receptor (AR; MIM 313700) and enhances AR-mediated transcription (Huang et al., 2005 [PubMed 16051670]).[supplied by OMIM, May 2010]	chr7:44748547-44769881	GO:0048096 chromatin-mediated maintenance of transcription;GO:0045815 positive regulation of gene expression, epigenetic;GO:0060395 SMAD protein signal transduction	[GO:0003674] molecular_function; [GO:0043167] ion binding; [GO:0005575] cellular_component; [GO:0005622] intracellular; [GO:0043226] organelle; [GO:0005634] nucleus; [GO:0005654] nucleoplasm; [GO:0005737] cytoplasm; [GO:0005739] mitochondrion; [GO:0008150] biological_process; [GO:0034641] cellular nitrogen compound metabolic process; [GO:0009058] biosynthetic process; [GO:0005694] chromosome; [GO…	GO:0043596 nuclear replication fork;GO:0005657 replication fork;GO:0044454 nuclear chromosome part	GO:0030374 nuclear receptor transcription coactivator activity;GO:0003713 transcription coactivator activity;GO:0003712 transcription coregulator activity		Predicted intracellular proteins	[IPR004181] Zinc finger, MIZ-type; [IPR013083] Zinc finger, RING/FYVE/PHD-type	Nucleoplasm (reliability']); Additional: Mitochondria							alternative2	MP:0010768 mortality/aging; MP:0005386 behavior/neurological phenotype		OMIM ID:611196 Zinc finger miz-domain containing 2			Education
F13B	432	0.011844	0.0392	0.848392	870	0.58423	0.0035335	0.012444	0.819903	287	1.3683	0.0016649	0.0059391	0.813331	139	1.3637	2165	symbol	H. sapiens	2165	H. sapiens	F13B	FXIIIB	protein-coding	coagulation factor XIII B chain	This gene encodes coagulation factor XIII B subunit. Coagulation factor XIII is the last zymogen to become activated in the blood coagulation cascade. Plasma factor XIII is a heterotetramer composed of 2 A subunits and 2 B subunits. The A subunits have catalytic function, and the B subunits do not have enzymatic activity and may serve as a plasma carrier molecules. Platelet factor XIII is compris…	chr1:197067264-197038741	GO:1903363 negative regulation of cellular protein catabolic process;GO:0042177 negative regulation of protein catabolic process;GO:1903362 regulation of cellular protein catabolic process	[GO:0005575] cellular_component; [GO:0005576] extracellular region; [GO:0008150] biological_process; [GO:0006950] response to stress	GO:0005576 extracellular region;GO:0005575 cellular_component			Disease related genes; Cancer-related genes:Candidate cancer biomarkers; Candidate cardiovascular disease genes; Predicted secreted proteins	[IPR000436] Sushi/SCR/CCP domain; [IPR035976] Sushi/SCR/CCP superfamily		yes	yes				yes	principal1	MP:0005376 homeostasis/metabolism phenotype	[ORPHA:331] Congenital factor XIII deficiency	OMIM ID:134580 Factor xiii, b subunit	Coagulation factor deficiency syndrome; Factor XIII, b subunit, deficiency of	Fibrinogen;Macular Degeneration;Platelet Function Tests	Diabetes Mellitus, Type 1;Erectile Dysfunction
PECAM1	438	0.0040861	0.014301	0.833684	326	0.58958	0.00066951	0.0024416	0.746307	62	1.1157	0.012681	0.041767	0.858494	926	0.88473	5175	symbol	H. sapiens	5175	H. sapiens	PECAM1	CD31|CD31/EndoCAM|PECA1|PECAM-1|endoCAM	protein-coding	platelet and endothelial cell adhesion molecule 1	The protein encoded by this gene is found on the surface of platelets, monocytes, neutrophils, and some types of T-cells, and makes up a large portion of endothelial cell intercellular junctions. The encoded protein is a member of the immunoglobulin superfamily and is likely involved in leukocyte migration, angiogenesis, and integrin activation. [provided by RefSeq, May 2010]	chr17:64413844-64319415	GO:0072011 glomerular endothelium development;GO:0050904 diapedesis;GO:0035696 monocyte extravasation	[GO:0005575] cellular_component; [GO:0005576] extracellular region; [GO:0005615] extracellular space; [GO:0008150] biological_process; [GO:0006464] cellular protein modification process; [GO:0003674] molecular_function; [GO:0040011] locomotion; [GO:0048870] cell motility; [GO:0005886] plasma membrane; [GO:0007155] cell adhesion; [GO:0007165] signal transduction; [GO:0002376] immune system process…	GO:0030485 smooth muscle contractile fiber;GO:0031092 platelet alpha granule membrane;GO:0044291 cell-cell contact zone	GO:0042803 protein homodimerization activity;GO:0046983 protein dimerization activity;GO:0004888 transmembrane signaling receptor activity		Predicted intracellular proteins	[IPR003598] Immunoglobulin subtype 2; [IPR003599] Immunoglobulin subtype; [IPR007110] Immunoglobulin-like domain; [IPR013783] Immunoglobulin-like fold; [IPR036179] Immunoglobulin-like domain superfamily; [IPR040878] C17orf99, Ig domain				yes	yes	yes			MP:0005367 renal/urinary system phenotype; MP:0005370 liver/biliary system phenotype; MP:0005385 cardiovascular system phenotype; MP:0005369 muscle phenotype; MP:0005376 homeostasis/metabolism phenotype; MP:0005384 cellular phenotype; MP:0005387 immune system phenotype; MP:0005390 skeleton phenotype; MP:0005397 hematopoietic system phenotype; MP:0005388 respiratory system phenotype		OMIM ID:173445 Platelet-endothelial cell adhesion molecule 1		Blood Pressure;Platelet Function Tests	Coronary Disease
UBAC1	439	0.01771	0.057048	0.857968	1266	0.56226	0.00047467	0.0017454	0.695029	48	1.9685	1.8053e-05	7.2779e-05	0.324876	3	2.6117	10422	symbol	H. sapiens	10422	H. sapiens	UBAC1	GBDR1|KPC2|UBADC1	protein-coding	UBA domain containing 1		chr9:135961373-135932969	GO:0016567 protein ubiquitination;GO:0032446 protein modification by small protein conjugation;GO:0070647 protein modification by small protein conjugation or removal	[GO:0003674] molecular_function; [GO:0005575] cellular_component; [GO:0005737] cytoplasm; [GO:0005622] intracellular; [GO:0043226] organelle; [GO:0005794] Golgi apparatus; [GO:0005829] cytosol; [GO:0005886] plasma membrane; [GO:0008150] biological_process; [GO:0006464] cellular protein modification process; [GO:0005576] extracellular region; [GO:0005615] extracellular space	GO:0005794 Golgi apparatus;GO:0070062 extracellular exosome;GO:1903561 extracellular vesicle	GO:0005515 protein binding;GO:0005488 binding;GO:0003674 molecular_function		Predicted intracellular proteins	[IPR006636] Heat shock chaperonin-binding; [IPR009060] UBA-like superfamily; [IPR015940] Ubiquitin-associated domain; [IPR029071] Ubiquitin-like domain superfamily; [IPR041926] UBAC1, UBA domain 1; [IPR041927] UBAC1, UBA domain 2	Cytosol;Plasma membrane (reliability']); Additional: Golgi apparatus							principal1			OMIM ID:608129 Ubiquitin-associated domain-containing protein 1		Leukoaraiosis;Myocardial Infarction
LOC100506422	440.333	0.013547	0.044397	0.857278	982	0.72356	0.00015267	0.00060321	0.466733	24	1.622	0.0040585	0.014208	0.841926	315	1.4938	100506422	Gene_ID	H. sapiens	100506422	H. sapiens	LOC100506422		protein-coding	putative deoxyuridine 5'-triphosphate nucleotidohydrolase-like protein FLJ16323		chr9:26066675-26126108	GO:0046080 dUTP metabolic process;GO:0046081 dUTP catabolic process;GO:0006226 dUMP biosynthetic process			GO:0004170 dUTP diphosphatase activity;GO:0047429 nucleoside-triphosphate diphosphatase activity;GO:0000287 magnesium ion binding																	Epilepsy;Exanthema;lamotrigine
ATP11A	449.667	0.015484	0.050392	0.857278	1114	1.0182	0.0016533	0.0059008	0.788721	143	0.71798	0.0010761	0.0039008	0.799389	92	0.6453	23250	symbol	H. sapiens	23250	H. sapiens	ATP11A	ATPIH|ATPIS	protein-coding	ATPase phospholipid transporting 11A	The protein encoded by this gene is an integral membrane ATPase. The encoded protein is probably phosphorylated in its intermediate state and likely drives the transport of ions such as calcium across membranes. Two transcript variants encoding different isoforms have been found for this gene. [provided by RefSeq, Jul 2008]	chr13:112690034-112887168	GO:0045332 phospholipid translocation;GO:0034204 lipid translocation;GO:0097035 regulation of membrane lipid distribution	[GO:0005575] cellular_component; [GO:0003674] molecular_function; [GO:0043167] ion binding; [GO:0008150] biological_process; [GO:0006810] transport; [GO:0005622] intracellular; [GO:0043226] organelle; [GO:0005783] endoplasmic reticulum; [GO:0005737] cytoplasm; [GO:0005886] plasma membrane; [GO:0031410] cytoplasmic vesicle; [GO:0005768] endosome; [GO:0005773] vacuole; [GO:0005764] lysosome; [GO:00…	GO:1990531 phospholipid-translocating ATPase complex;GO:0070821 tertiary granule membrane;GO:0035579 specific granule membrane	GO:0090555 phosphatidylethanolamine-translocating ATPase activity;GO:1904121 phosphatidylethanolamine transporter activity;GO:0004012 phospholipid-translocating ATPase activity		Transporters:Primary Active Transporters; Enzymes; Predicted intracellular proteins; ENZYME proteins:Hydrolases	[IPR001757] P-type ATPase; [IPR006539] P-type ATPase, subfamily IV; [IPR008250] P-type ATPase, A domain superfamily; [IPR018303] P-type ATPase, phosphorylation site; [IPR023214] HAD superfamily; [IPR023298] P-type ATPase, transmembrane domain superfamily; [IPR023299] P-type ATPase, cytoplasmic domain N; [IPR030361] Probable phospholipid-transporting ATPase IH; [IPR032630] P-type ATPase, C-termina…	Vesicles (Enhanced)			yes	yes	yes	yes	principal2	MP:0010771 integument phenotype	[ORPHA:2032] Idiopathic pulmonary fibrosis	OMIM ID:605868 Atpase, class vi, type 11a		Lung Diseases, Interstitial;Prostatic Neoplasms;Selenium
TBX15	451.333	0.0068157	0.023298	0.848392	511	0.64425	0.0075843	0.025733	0.842333	572	1.1353	0.0035944	0.012639	0.841926	271	1.5643	6913	symbol	H. sapiens	6913	H. sapiens	TBX15	TBX14	protein-coding	T-box transcription factor 15	This gene belongs to the T-box family of genes, which encode a phylogenetically conserved family of transcription factors that regulate a variety of developmental processes. All these genes contain a common T-box DNA-binding domain. Mutations in this gene are associated with Cousin syndrome.[provided by RefSeq, Oct 2009]	chr1:118989510-118883046	GO:0048701 embryonic cranial skeleton morphogenesis;GO:1904888 cranial skeletal system development;GO:0048704 embryonic skeletal system morphogenesis	[GO:0008150] biological_process; [GO:0034641] cellular nitrogen compound metabolic process; [GO:0009058] biosynthetic process; [GO:0005575] cellular_component; [GO:0005622] intracellular; [GO:0043226] organelle; [GO:0005634] nucleus; [GO:0003674] molecular_function; [GO:0003700] DNA-binding transcription factor activity; [GO:0003677] DNA binding; [GO:0005694] chromosome; [GO:0000228] nuclear chro…	GO:0090571 RNA polymerase II transcription repressor complex;GO:0090568 nuclear transcriptional repressor complex;GO:0017053 transcriptional repressor complex	GO:0001227 DNA-binding transcription repressor activity, RNA polymerase II-specific;GO:0042803 protein homodimerization activity;GO:0046983 protein dimerization activity		Predicted intracellular proteins; Disease related genes; Transcription factors:Immunoglobulin fold	[IPR001699] Transcription factor, T-box; [IPR008967] p53-like transcription factor, DNA-binding; [IPR018186] Transcription factor, T-box, conserved site; [IPR036960] T-box superfamily	Nucleoplasm (reliability']); Additional: Centrosome								MP:0010768 mortality/aging; MP:0005369 muscle phenotype; MP:0005378 growth/size/body region phenotype; MP:0005386 behavior/neurological phenotype; MP:0005389 reproductive system phenotype; MP:0005391 vision/eye phenotype; MP:0005377 hearing/vestibular/ear phenotype; MP:0005371 limbs/digits/tail phenotype; MP:0005390 skeleton phenotype; MP:0010771 integument phenotype; MP:0005380 embryo phenotype;…	[ORPHA:93333] Pelviscapular dysplasia	OMIM ID:604127 T-box transcripton factor 15		Anatomy;Child Development Disorders, Pervasive;Glomerular Filtration Rate;Lipoproteins, VLDL;Tunica Media	Body Mass Index;Breast;Chin;Waist Circumference;Waist-Hip Ratio	[260660] Cousin Syndrome; Craniofacial Dysmorphism Hypoplasia of Scapula and Pelvis and Short Stature
OR1L8	457.667	0.003628	0.012763	0.832228	285	0.65284	0.013111	0.043073	0.876695	928	1.0058	0.0019601	0.0069797	0.822238	160	1.308	138881	symbol	H. sapiens	138881	H. sapiens	OR1L8	OR9-24	protein-coding	olfactory receptor family 1 subfamily L member 8	Olfactory receptors interact with odorant molecules in the nose, to initiate a neuronal response that triggers the perception of a smell. The olfactory receptor proteins are members of a large family of G-protein-coupled receptors (GPCR) arising from single coding-exon genes. Olfactory receptors share a 7-transmembrane domain structure with many neurotransmitter and hormone receptors and are resp…	chr9:122576960-122546009	GO:0050911 detection of chemical stimulus involved in sensory perception of smell;GO:0007608 sensory perception of smell;GO:0050907 detection of chemical stimulus involved in sensory perception	[GO:0007165] signal transduction; [GO:0008150] biological_process; [GO:0005575] cellular_component; [GO:0003674] molecular_function; [GO:0050877] nervous system process; [GO:0005886] plasma membrane	GO:0016021 integral component of membrane;GO:0031224 intrinsic component of membrane;GO:0005886 plasma membrane	GO:0004984 olfactory receptor activity;GO:0004930 G protein-coupled receptor activity;GO:0004888 transmembrane signaling receptor activity		G-protein coupled receptors:Odorant/olfactory and gustatory receptors	[IPR000276] G protein-coupled receptor, rhodopsin-like; [IPR000725] Olfactory receptor; [IPR017452] GPCR, rhodopsin-like, 7TM				yes	yes	yes		principal1					Fantasy;Stroke
CELSR2	463	0.0026494	0.0094066	0.832228	206	0.16996	0.004221	0.014746	0.841362	335	0.23976	0.01153	0.038211	0.856721	848	0.11966	1952	symbol	H. sapiens	1952	H. sapiens	CELSR2	ADGRC2|CDHF10|EGFL2|Flamingo1|MEGF3	protein-coding	cadherin EGF LAG seven-pass G-type receptor 2	The protein encoded by this gene is a member of the flamingo subfamily, part of the cadherin superfamily. The flamingo subfamily consists of nonclassic-type cadherins; a subpopulation that does not interact with catenins. The flamingo cadherins are located at the plasma membrane and have nine cadherin domains, seven epidermal growth factor-like repeats and two laminin A G-type repeats in their ec…	chr1:109249539-109275751	GO:0033326 cerebrospinal fluid secretion;GO:0021999 neural plate anterior/posterior regionalization;GO:0060897 neural plate regionalization	[GO:0007165] signal transduction; [GO:0008150] biological_process; [GO:0005575] cellular_component; [GO:0005886] plasma membrane; [GO:0003674] molecular_function; [GO:0043167] ion binding; [GO:0007155] cell adhesion; [GO:0005737] cytoplasm; [GO:0005622] intracellular; [GO:0048856] anatomical structure development; [GO:0030154] cell differentiation; [GO:0000902] cell morphogenesis; [GO:0007267] ce…	GO:0016021 integral component of membrane;GO:0031224 intrinsic component of membrane;GO:0005886 plasma membrane	GO:0005509 calcium ion binding;GO:0004930 G protein-coupled receptor activity;GO:0004888 transmembrane signaling receptor activity		G-protein coupled receptors:Family 2 (B) receptors; G-protein coupled receptors:GPCRs excl olfactory receptors	[IPR000152] EGF-type aspartate/asparagine hydroxylation site; [IPR000203] GPS motif; [IPR000742] EGF-like domain; [IPR000832] GPCR, family 2, secretin-like; [IPR001791] Laminin G domain; [IPR001879] GPCR, family 2, extracellular hormone receptor domain; [IPR001881] EGF-like calcium-binding domain; [IPR002049] Laminin EGF domain; [IPR002126] Cadherin-like; [IPR009030] Growth factor receptor cystei…	Cytosol (reliability'])			yes	yes	yes		principal1	MP:0003631 nervous system phenotype		OMIM ID:604265 Cadherin egf lag seven-pass g-type receptor 2	Tracheoesophageal fistula; Global developmental delay; Intellectual disability	Cholesterol, LDL	1-Alkyl-2-acetylglycerophosphocholine Esterase;Aortic Aneurysm, Abdominal;Atrial Fibrillation;Blood Pressure;Body Mass Index;C-Reactive Protein;Cholesterol;Cholesterol, HDL;Coronary Artery Disease;Coronary Disease;Diabetes Mellitus;Electrocardiography;GRN protein, human;Glucose;Heart Failure;Hematocrit;Hydroxymethylglutaryl CoA Reductases;Lipids;Mortality;Myocardial Infarction;Neoplasms;Stroke;Tr…
SH2D4B	463.333	0.0025546	0.009088	0.832228	193	0.83878	0.0016274	0.0058132	0.788042	141	1.2672	0.015157	0.049411	0.872706	1056	1.3534	387694	symbol	H. sapiens	387694	H. sapiens	SH2D4B		protein-coding	SH2 domain containing 4B		chr10:80537902-80646560		[GO:0005575] cellular_component; [GO:0005737] cytoplasm; [GO:0005622] intracellular	GO:0005737 cytoplasm;GO:0044424 intracellular part;GO:0005622 intracellular			Predicted intracellular proteins	[IPR000980] SH2 domain; [IPR035839] SH2D4B, SH2 domain; [IPR036860] SH2 domain superfamily													Body Mass Index;Coronary Artery Disease;Monocytes	Alzheimer Disease;Antineoplastic Agents;Bronchodilator Agents;Forced Expiratory Volume
SMAD1	464.667	0.014667	0.047871	0.857278	1062	0.83213	0.0020524	0.0073247	0.788745	173	1.356	0.0019198	0.0068435	0.822238	159	1.484	4086	symbol	H. sapiens	4086	H. sapiens	SMAD1	BSP-1|BSP1|JV4-1|JV41|MADH1|MADR1	protein-coding	SMAD family member 1	The protein encoded by this gene belongs to the SMAD, a family of proteins similar to the gene products of the Drosophila gene 'mothers against decapentaplegic' (Mad) and the C. elegans gene Sma. SMAD proteins are signal transducers and transcriptional modulators that mediate multiple signaling pathways. This protein mediates the signals of the bone morphogenetic proteins (BMPs), which are involv…	chr4:145481306-145559176	GO:0002051 osteoblast fate commitment;GO:0007183 SMAD protein complex assembly;GO:0031053 primary miRNA processing	[GO:0008150] biological_process; [GO:0034641] cellular nitrogen compound metabolic process; [GO:0009058] biosynthetic process; [GO:0003674] molecular_function; [GO:0003700] DNA-binding transcription factor activity; [GO:0005575] cellular_component; [GO:0005622] intracellular; [GO:0032991] protein-containing complex; [GO:0007165] signal transduction; [GO:0043226] organelle; [GO:0005634] nucleus; […	GO:0071144 heteromeric SMAD protein complex;GO:0071141 SMAD protein complex;GO:0005637 nuclear inner membrane	GO:0070878 primary miRNA binding;GO:0017151 DEAD/H-box RNA helicase binding;GO:0070410 co-SMAD binding		Transcription factors:beta-Hairpin exposed by an alpha/beta-scaffold; Cancer-related genes:Candidate cancer biomarkers; Disease related genes; Predicted intracellular proteins	[IPR003619] MAD homology 1, Dwarfin-type; [IPR013019] MAD homology, MH1; [IPR013790] Dwarfin; [IPR036578] SMAD MH1 domain superfamily; [IPR001132] SMAD domain, Dwarfin-type; [IPR008984] SMAD/FHA domain superfamily; [IPR017855] SMAD-like domain superfamily	Cytosol;Nucleoplasm (reliability']); Additional: Plasma membrane								MP:0005385 cardiovascular system phenotype; MP:0010768 mortality/aging; MP:0005369 muscle phenotype; MP:0005384 cellular phenotype; MP:0005378 growth/size/body region phenotype; MP:0005381 digestive/alimentary phenotype; MP:0005389 reproductive system phenotype; MP:0003631 nervous system phenotype; MP:0005390 skeleton phenotype; MP:0005379 endocrine/exocrine gland phenotype; MP:0005380 embryo phe…		OMIM ID:601595 Smad family member 1		Blood Pressure;C-Reactive Protein;Platelet Function Tests
OR51S1	466.667	0.0055289	0.019089	0.848392	414	0.61574	0.0017582	0.0062662	0.788745	148	-0.11158	0.011373	0.037739	0.856721	838	0.48356	119692	symbol	H. sapiens	119692	H. sapiens	OR51S1	OR11-24	protein-coding	olfactory receptor family 51 subfamily S member 1	Olfactory receptors interact with odorant molecules in the nose, to initiate a neuronal response that triggers the perception of a smell. The olfactory receptor proteins are members of a large family of G-protein-coupled receptors (GPCR) arising from single coding-exon genes. Olfactory receptors share a 7-transmembrane domain structure with many neurotransmitter and hormone receptors and are resp…	chr11:4849208-4848237	GO:0050911 detection of chemical stimulus involved in sensory perception of smell;GO:0007608 sensory perception of smell;GO:0050907 detection of chemical stimulus involved in sensory perception	[GO:0007165] signal transduction; [GO:0008150] biological_process; [GO:0005575] cellular_component; [GO:0003674] molecular_function; [GO:0050877] nervous system process; [GO:0005886] plasma membrane	GO:0016021 integral component of membrane;GO:0031224 intrinsic component of membrane;GO:0005886 plasma membrane	GO:0004984 olfactory receptor activity;GO:0004930 G protein-coupled receptor activity;GO:0004888 transmembrane signaling receptor activity		G-protein coupled receptors:Odorant/olfactory and gustatory receptors	[IPR000276] G protein-coupled receptor, rhodopsin-like; [IPR000725] Olfactory receptor; [IPR017452] GPCR, rhodopsin-like, 7TM				yes	yes	yes		principal1					Erythrocyte Count;Erythrocyte Indices;Fetal Hemoglobin;Hemoglobin A2;Hemoglobins
WNK3	468.667	0.015898	0.051706	0.857278	1143	0.61043	0.0025338	0.0090212	0.808897	213	1.2878	0.00046429	0.0017086	0.653168	50	1.8682	65267	symbol	H. sapiens	65267	H. sapiens	WNK3	PRKWNK3	protein-coding	WNK lysine deficient protein kinase 3	This gene encodes a protein belonging to the 'with no lysine' family of serine-threonine protein kinases. These family members lack the catalytic lysine in subdomain II, and instead have a conserved lysine in subdomain I. This family member functions as a positive regulator of the transcellular Ca2+ transport pathway, and it plays a role in the increase of cell survival in a caspase-3-dependent p…	chrX:54358695-54192823	GO:0007231 osmosensory signaling pathway;GO:0090188 negative regulation of pancreatic juice secretion;GO:0090186 regulation of pancreatic juice secretion	[GO:0003674] molecular_function; [GO:0043167] ion binding; [GO:0008150] biological_process; [GO:0006464] cellular protein modification process; [GO:0016301] kinase activity; [GO:0005575] cellular_component; [GO:0005737] cytoplasm; [GO:0005622] intracellular; [GO:0008219] cell death; [GO:0005829] cytosol; [GO:0007165] signal transduction; [GO:0006810] transport; [GO:0042592] homeostatic process; […	GO:0005923 bicellular tight junction;GO:0070160 tight junction;GO:0043296 apical junction complex	GO:0019870 potassium channel inhibitor activity;GO:0019869 chloride channel inhibitor activity;GO:0017081 chloride channel regulator activity	Other	Predicted intracellular proteins; ENZYME proteins:Transferases; Kinases; Enzymes	[IPR000719] Protein kinase domain; [IPR008271] Serine/threonine-protein kinase, active site; [IPR011009] Protein kinase-like domain superfamily; [IPR024678] Serine/threonine-protein kinase OSR1/WNK, CCT domain	Vesicles (reliability'])								MP:0005385 cardiovascular system phenotype		OMIM ID:300358 Protein kinase, lysine-deficient 3
SLC38A9	472.333	0.0044989	0.015653	0.842769	355	0.55987	0.011438	0.037945	0.85864	842	1.2267	0.0029212	0.010345	0.841926	220	1.2626	153129	symbol	H. sapiens	153129	H. sapiens	SLC38A9	URLC11	protein-coding	solute carrier family 38 member 9		chr5:55712343-55625845	GO:1903400 L-arginine transmembrane transport;GO:1902023 L-arginine transport;GO:1903826 arginine transmembrane transport	[GO:0005575] cellular_component; [GO:0003674] molecular_function; [GO:0043167] ion binding; [GO:0008150] biological_process; [GO:0006810] transport; [GO:0055085] transmembrane transport; [GO:0005737] cytoplasm; [GO:0005622] intracellular; [GO:0043226] organelle; [GO:0031410] cytoplasmic vesicle; [GO:0005768] endosome; [GO:0005773] vacuole; [GO:0005764] lysosome; [GO:0022857] transmembrane transpo…	GO:1905103 integral component of lysosomal membrane;GO:0031166 integral component of vacuolar membrane;GO:0031310 intrinsic component of vacuolar membrane	GO:0015190 L-leucine transmembrane transporter activity;GO:0061459 L-arginine transmembrane transporter activity;GO:0015658 branched-chain amino acid transmembrane transporter activity		Transporters:Electrochemical Potential-driven transporters; Predicted intracellular proteins	[IPR013057] Amino acid transporter, transmembrane domain	Vesicles (reliability'])			yes	yes	yes					OMIM ID:616203 Solute carrier family 38, member 9		Anatomy;Macrophage Inflammatory Proteins;Neuroblastoma	Body Height
ZBTB48	473.667	0.013116	0.043086	0.857278	958	0.52276	0.0027142	0.0096184	0.814547	224	1.451	0.0031731	0.011226	0.841926	239	1.7819	3104	symbol	H. sapiens	3104	H. sapiens	ZBTB48	HKR3|TZAP|ZNF855|pp9964	protein-coding	zinc finger and BTB domain containing 48		chr1:6579994-6589280	GO:0010833 telomere maintenance via telomere lengthening;GO:0000723 telomere maintenance;GO:0032200 telomere organization	[GO:0003674] molecular_function; [GO:0005575] cellular_component; [GO:0005622] intracellular; [GO:0043226] organelle; [GO:0005634] nucleus; [GO:0043167] ion binding; [GO:0005654] nucleoplasm; [GO:0005737] cytoplasm; [GO:0005829] cytosol; [GO:0003677] DNA binding; [GO:0005694] chromosome; [GO:0008150] biological_process; [GO:0034641] cellular nitrogen compound metabolic process; [GO:0009058] biosy…	GO:0000781 chromosome, telomeric region;GO:0098687 chromosomal region;GO:0000790 nuclear chromatin	GO:0003691 double-stranded telomeric DNA binding;GO:0042162 telomeric DNA binding;GO:0000978 RNA polymerase II proximal promoter sequence-specific DNA binding		Transcription factors:Zinc-coordinating DNA-binding domains; Predicted intracellular proteins	[IPR000210] BTB/POZ domain; [IPR011333] SKP1/BTB/POZ domain superfamily; [IPR013087] Zinc finger C2H2-type; [IPR036236] Zinc finger C2H2 superfamily	Cytosol (reliability']); Additional: Nucleoplasm							principal1	MP:0005385 cardiovascular system phenotype; MP:0005390 skeleton phenotype		OMIM ID:165270 Zinc finger- and btb domain-containing protein 48
GPR34	479.333	0.0076714	0.025985	0.848392	575	0.18976	0.007985	0.026979	0.842333	599	0.27921	0.0034878	0.012295	0.841926	264	-0.33708	2857	symbol	H. sapiens	2857	H. sapiens	GPR34	LYPSR1	protein-coding	G protein-coupled receptor 34	G protein-coupled receptors (GPCRs), such as GPR34, are integral membrane proteins containing 7 putative transmembrane domains (TMs). These proteins mediate signals to the interior of the cell via activation of heterotrimeric G proteins that in turn activate various effector proteins, ultimately resulting in a physiologic response.[supplied by OMIM, Apr 2006]	chrX:41686397-41697275	GO:0035589 G protein-coupled purinergic nucleotide receptor signaling pathway;GO:0035590 purinergic nucleotide receptor signaling pathway;GO:0035588 G protein-coupled purinergic receptor signaling pathway	[GO:0007165] signal transduction; [GO:0008150] biological_process; [GO:0005575] cellular_component; [GO:0003674] molecular_function; [GO:0005886] plasma membrane	GO:0005887 integral component of plasma membrane;GO:0031226 intrinsic component of plasma membrane;GO:0044459 plasma membrane part	GO:0001608 G protein-coupled nucleotide receptor activity;GO:0045028 G protein-coupled purinergic nucleotide receptor activity;GO:0001614 purinergic nucleotide receptor activity		G-protein coupled receptors:GPCRs excl olfactory receptors	[IPR000276] G protein-coupled receptor, rhodopsin-like; [IPR017452] GPCR, rhodopsin-like, 7TM	Cytosol;Nucleoplasm (reliability'])			yes	yes	yes		principal1	MP:0005384 cellular phenotype; MP:0005387 immune system phenotype; MP:0005389 reproductive system phenotype; MP:0003631 nervous system phenotype; MP:0005391 vision/eye phenotype; MP:0005397 hematopoietic system phenotype; MP:0005379 endocrine/exocrine gland phenotype; MP:0010771 integument phenotype		OMIM ID:300241 G protein-coupled receptor 34
REPS1	480	0.0082707	0.027893	0.848392	616	0.52989	0.0048821	0.016951	0.842333	374	1.2808	0.0059663	0.02052	0.841926	450	1.0568	85021	symbol	H. sapiens	85021	H. sapiens	REPS1	NBIA7|RALBP1	protein-coding	RALBP1 associated Eps domain containing 1	This gene encodes a signaling adaptor protein with two EH domains that interacts with proteins that participate in signaling, endocytosis and cytoskeletal changes. The encoded protein has been found in association with intersectin 1 and Src homology 3-domain growth factor receptor-bound 2-like (endophilin) interacting protein 1 when intersectin 1 was isolated from clathrin-coated pits. The encode…	chr6:138988253-138903493	GO:0016197 endosomal transport;GO:0006898 receptor-mediated endocytosis;GO:0006897 endocytosis	[GO:0003674] molecular_function; [GO:0043167] ion binding; [GO:0008150] biological_process; [GO:0006810] transport; [GO:0016192] vesicle-mediated transport; [GO:0005575] cellular_component; [GO:0005886] plasma membrane; [GO:0005737] cytoplasm; [GO:0005622] intracellular; [GO:0005829] cytosol; [GO:0061024] membrane organization	GO:0005905 clathrin-coated pit;GO:0012505 endomembrane system;GO:0005829 cytosol	GO:0017124 SH3 domain binding;GO:0005509 calcium ion binding;GO:0019904 protein domain specific binding		Predicted intracellular proteins	[IPR000261] EH domain; [IPR002048] EF-hand domain; [IPR011992] EF-hand domain pair; [IPR018247] EF-Hand 1, calcium-binding site; [IPR026814] RalBP1-associated Eps domain-containing protein 1	Cytosol;Plasma membrane;Vesicles (reliability'])										OMIM ID:614825 Ralbp1-associated eps domain-containing protein 1	Neurodegeneration with brain iron accumulation; NEURODEGENERATION WITH BRAIN IRON ACCUMULATION 7	Child Development Disorders, Pervasive	Depressive Disorder;Serotonin Uptake Inhibitors
TNFAIP6	486.333	0.011798	0.039047	0.848392	867	0.65464	0.0060521	0.02083	0.842333	466	-0.24287	0.0014959	0.0053346	0.799389	126	0.67498	7130	symbol	H. sapiens	7130	H. sapiens	TNFAIP6	TSG-6|TSG6	protein-coding	TNF alpha induced protein 6	The protein encoded by this gene is a secretory protein that contains a hyaluronan-binding domain, and thus is a member of the hyaluronan-binding protein family. The hyaluronan-binding domain is known to be involved in extracellular matrix stability and cell migration. This protein has been shown to form a stable complex with inter-alpha-inhibitor (I alpha I), and thus enhance the serine protease…	chr2:151357592-151380046	GO:0030728 ovulation;GO:0007292 female gamete generation;GO:0050728 negative regulation of inflammatory response	[GO:0008150] biological_process; [GO:0007155] cell adhesion; [GO:0003674] molecular_function; [GO:0043167] ion binding; [GO:0005575] cellular_component; [GO:0005576] extracellular region; [GO:0005615] extracellular space; [GO:0006810] transport; [GO:0002376] immune system process; [GO:0016192] vesicle-mediated transport; [GO:0006950] response to stress; [GO:0007165] signal transduction; [GO:00072…	GO:1904724 tertiary granule lumen;GO:1904813 ficolin-1-rich granule lumen;GO:0070820 tertiary granule	GO:0005540 hyaluronic acid binding;GO:0031406 carboxylic acid binding;GO:0005539 glycosaminoglycan binding		Predicted secreted proteins	[IPR000538] Link domain; [IPR000859] CUB domain; [IPR016186] C-type lectin-like/link domain superfamily; [IPR016187] C-type lectin fold; [IPR035914] Spermadhesin, CUB domain superfamily			yes				yes	principal1	MP:0005387 immune system phenotype; MP:0005389 reproductive system phenotype; MP:0005379 endocrine/exocrine gland phenotype; MP:0005388 respiratory system phenotype		OMIM ID:600410 Tumor necrosis factor-alpha-induced protein 6		Autistic Disorder;Body Height
SIT1	486.667	0.011136	0.036986	0.848392	817	0.66431	0.0038545	0.013513	0.819903	311	-0.067977	0.0043256	0.01509	0.841926	332	0.42719	27240	symbol	H. sapiens	27240	H. sapiens	SIT1	SIT|SIT-R	protein-coding	signaling threshold regulating transmembrane adaptor 1		chr9:35650931-35649295	GO:0043029 T cell homeostasis;GO:0002260 lymphocyte homeostasis;GO:0001776 leukocyte homeostasis	[GO:0007165] signal transduction; [GO:0008150] biological_process; [GO:0042592] homeostatic process; [GO:0002376] immune system process; [GO:0005575] cellular_component; [GO:0005886] plasma membrane; [GO:0003674] molecular_function; [GO:0043226] organelle; [GO:0005576] extracellular region; [GO:0005615] extracellular space; [GO:0019899] enzyme binding	GO:0005887 integral component of plasma membrane;GO:0031226 intrinsic component of plasma membrane;GO:0070062 extracellular exosome	GO:0042169 SH2 domain binding;GO:0019904 protein domain specific binding;GO:0019900 kinase binding			[IPR033269] Signaling threshold-regulating transmembrane adapter 1				yes	yes	yes		principal2	MP:0005384 cellular phenotype; MP:0005387 immune system phenotype; MP:0005397 hematopoietic system phenotype; MP:0005379 endocrine/exocrine gland phenotype		OMIM ID:604964 Shp2-interacting transmembrane adaptor protein 1			Antineoplastic Agents;Paclitaxel
TNFAIP8	493	0.011285	0.037453	0.848392	826	0.48107	0.0034948	0.012319	0.819903	280	1.5999	0.0048343	0.01679	0.841926	373	2.0558	25816	symbol	H. sapiens	25816	H. sapiens	TNFAIP8	GG2-1|MDC-3.13|NDED|SCC-S2|SCCS2	protein-coding	TNF alpha induced protein 8		chr5:119268759-119399688	GO:0043154 negative regulation of cysteine-type endopeptidase activity involved in apoptotic process;GO:2000117 negative regulation of cysteine-type endopeptidase activity;GO:0043281 regulation of cysteine-type endopeptidase activity involved in apoptotic process	[GO:0008150] biological_process; [GO:0008219] cell death; [GO:0005575] cellular_component; [GO:0005737] cytoplasm; [GO:0005622] intracellular; [GO:0043226] organelle; [GO:0005634] nucleus; [GO:0005654] nucleoplasm; [GO:0003674] molecular_function; [GO:0030234] enzyme regulator activity	GO:0005654 nucleoplasm;GO:0031981 nuclear lumen;GO:0044428 nuclear part	GO:0043027 cysteine-type endopeptidase inhibitor activity involved in apoptotic process;GO:0043028 cysteine-type endopeptidase regulator activity involved in apoptotic process;GO:0004869 cysteine-type endopeptidase inhibitor activity		Predicted intracellular proteins	[IPR008477] Tumor necrosis factor alpha-induced protein 8-like; [IPR038355] TNFAIP8 superfamily	Nucleoplasm (reliability'])								MP:0005376 homeostasis/metabolism phenotype; MP:0005384 cellular phenotype; MP:0005378 growth/size/body region phenotype; MP:0005381 digestive/alimentary phenotype; MP:0005387 immune system phenotype; MP:0005397 hematopoietic system phenotype		OMIM ID:612111 Tumor necrosis factor-alpha-induced protein 8		Blood Pressure;Body Height;Cholesterol, LDL;Resistin;Waist-Hip Ratio;alpha-Tocopherol	Auditory Cortex;Body Mass Index
PCDH1	498	0.012418	0.040967	0.848392	913	0.44635	0.0074542	0.025323	0.842333	564	1.0174	0.00015822	0.00062186	0.552585	17	1.3215	5097	symbol	H. sapiens	5097	H. sapiens	PCDH1	PC42|PCDH42	protein-coding	protocadherin 1	This gene belongs to the protocadherin subfamily within the cadherin superfamily. The encoded protein is a membrane protein found at cell-cell boundaries. It is involved in neural cell adhesion, suggesting a possible role in neuronal development. The protein includes an extracelllular region, containing 7 cadherin-like domains, a transmembrane region and a C-terminal cytoplasmic region. Cells exp…	chr5:141878410-141850393	GO:0007156 homophilic cell adhesion via plasma membrane adhesion molecules;GO:0098742 cell-cell adhesion via plasma-membrane adhesion molecules;GO:0098609 cell-cell adhesion	[GO:0005886] plasma membrane; [GO:0005575] cellular_component; [GO:0003674] molecular_function; [GO:0043167] ion binding; [GO:0008150] biological_process; [GO:0007155] cell adhesion; [GO:0005622] intracellular; [GO:0043226] organelle; [GO:0005634] nucleus; [GO:0005654] nucleoplasm; [GO:0005730] nucleolus; [GO:0048856] anatomical structure development; [GO:0007267] cell-cell signaling	GO:0005911 cell-cell junction;GO:0030054 cell junction;GO:0005730 nucleolus	GO:0005509 calcium ion binding;GO:0046872 metal ion binding;GO:0043169 cation binding		Predicted intracellular proteins	[IPR002126] Cadherin-like; [IPR013164] Cadherin, N-terminal; [IPR013585] Protocadherin; [IPR015919] Cadherin-like superfamily; [IPR020894] Cadherin conserved site	Cell Junctions;Nucleoplasm (reliability']); Additional: Nucleoli			yes	yes	yes	yes		MP:0005397 hematopoietic system phenotype; MP:0010771 integument phenotype		OMIM ID:603626 Protocadherin 1	Tracheoesophageal fistula	Arterial Pressure;Arteries;C-Reactive Protein	Amyloidosis, Cerebral, with Spongiform Encephalopathy;Depressive Disorder;Myopia, Degenerative
UTY	513	0.0031474	0.011125	0.832228	252	0.77054	0.0075358	0.025585	0.842333	570	1.0525	0.0096112	0.032214	0.855205	717	0.79652	7404	symbol	H. sapiens	7404	H. sapiens	UTY	KDM6AL|KDM6C|UTY1	protein-coding	ubiquitously transcribed tetratricopeptide repeat containing, Y-linked	This gene encodes a protein containing tetratricopeptide repeats which are thought to be involved in protein-protein interactions. The encoded protein is also a minor histocompatibility antigen which may induce graft rejection of male stem cell grafts. A large number of alternatively spliced transcripts have been observed for this gene, but the full length nature of some of these variants has not…	chrY:13480670-13231827	GO:0071557 histone H3-K27 demethylation;GO:0070076 histone lysine demethylation;GO:0016577 histone demethylation	[GO:0003674] molecular_function; [GO:0043167] ion binding; [GO:0008150] biological_process; [GO:0051276] chromosome organization; [GO:0006464] cellular protein modification process; [GO:0005575] cellular_component; [GO:0005622] intracellular; [GO:0043226] organelle; [GO:0005634] nucleus; [GO:0016491] oxidoreductase activity; [GO:0003677] DNA binding; [GO:0005694] chromosome; [GO:0000228] nuclear …	GO:0044666 MLL3/4 complex;GO:0035097 histone methyltransferase complex;GO:0034708 methyltransferase complex	GO:0071558 histone demethylase activity (H3-K27 specific);GO:0032452 histone demethylase activity;GO:0032451 demethylase activity		Predicted intracellular proteins	[IPR003347] JmjC domain; [IPR011990] Tetratricopeptide-like helical domain superfamily; [IPR013026] Tetratricopeptide repeat-containing domain; [IPR019734] Tetratricopeptide repeat; [IPR029516] Histone demethylase UTY	Nucleoplasm (reliability']); Additional: Nucleoli					yes		alternative2			OMIM ID:400009 Ubiquitously transcribed tetratricopeptide repeat gene on y chromosome
ARHGAP18	514.333	0.013855	0.045356	0.857278	1000	0.64037	0.002254	0.0080727	0.788745	194	1.1765	0.004542	0.015804	0.841926	349	1.4901	93663	symbol	H. sapiens	93663	H. sapiens	ARHGAP18	MacGAP|SENEX|bA307O14.2	protein-coding	Rho GTPase activating protein 18	ARHGAP18 belongs to a family of Rho (see MIM 165390) GTPase-activating proteins that modulate cell signaling (Potkin et al., 2009 [PubMed 19065146]).[supplied by OMIM, Apr 2010]	chr6:129710225-129576132	GO:0008360 regulation of cell shape;GO:0030833 regulation of actin filament polymerization;GO:0008064 regulation of actin polymerization or depolymerization	[GO:0008150] biological_process; [GO:0007165] signal transduction; [GO:0005737] cytoplasm; [GO:0005622] intracellular; [GO:0005575] cellular_component; [GO:0043226] organelle; [GO:0005634] nucleus; [GO:0005654] nucleoplasm; [GO:0005829] cytosol; [GO:0005886] plasma membrane; [GO:0003674] molecular_function; [GO:0030234] enzyme regulator activity; [GO:0007010] cytoskeleton organization; [GO:004885…	GO:0005881 cytoplasmic microtubule;GO:0001726 ruffle;GO:0016607 nuclear speck	GO:0005096 GTPase activator activity;GO:0030695 GTPase regulator activity;GO:0045296 cadherin binding		Predicted intracellular proteins	[IPR000198] Rho GTPase-activating protein domain; [IPR008936] Rho GTPase activation protein	Cytosol;Plasma membrane (Approved); Additional: Nuclear speckles								MP:0005378 growth/size/body region phenotype		OMIM ID:613351 Rho gtpase-activating protein 18		Alzheimer Disease;Basophils;Blood Vessels;Fantasy;Proteins	Anti-Neutrophil Cytoplasmic Antibody-Associated Vasculitis;Antineoplastic Agents;Cognition;Gastrointestinal Microbiome;docetaxel
SERPINA9	515	0.0068686	0.023448	0.848392	514	0.51439	0.0036654	0.012892	0.819903	295	0.79721	0.0099724	0.033345	0.856721	736	1.098	327657	symbol	H. sapiens	327657	H. sapiens	SERPINA9	GCET1|SERPINA11|SERPINA11b	protein-coding	serpin family A member 9		chr14:94476227-94462721	GO:0010951 negative regulation of endopeptidase activity;GO:0010466 negative regulation of peptidase activity;GO:0045861 negative regulation of proteolysis	[GO:0005575] cellular_component; [GO:0005576] extracellular region; [GO:0005615] extracellular space; [GO:0005737] cytoplasm; [GO:0005622] intracellular; [GO:0003674] molecular_function; [GO:0030234] enzyme regulator activity; [GO:0008150] biological_process	GO:0005615 extracellular space;GO:0044421 extracellular region part;GO:0005576 extracellular region	GO:0004867 serine-type endopeptidase inhibitor activity;GO:0004866 endopeptidase inhibitor activity;GO:0030414 peptidase inhibitor activity		Predicted secreted proteins; Predicted intracellular proteins	[IPR000215] Serpin family; [IPR023795] Serpin, conserved site; [IPR023796] Serpin domain; [IPR036186] Serpin superfamily; [IPR042178] Serpin superfamily, domain 1; [IPR042185] Serpin superfamily, domain 2		yes	yes			yes					OMIM ID:615677 Serpin peptidase inhibitor, clade a, member 9		Platelet Function Tests
ANKRD2	516.333	0.011008	0.036586	0.848392	806	0.83604	0.0022464	0.0080447	0.788745	192	1.231	0.0072726	0.024759	0.841926	551	1.4849	26287	symbol	H. sapiens	26287	H. sapiens	ANKRD2	ARPP	protein-coding	ankyrin repeat domain 2	This gene encodes a protein that belongs to the muscle ankyrin repeat protein (MARP) family. A similar gene in rodents is a component of a muscle stress response pathway and plays a role in the stretch-response associated with slow muscle function. Alternative splicing results in multiple transcript variants encoding different isoforms. [provided by RefSeq, Mar 2014]	chr10:97572441-97583884	GO:0043619 regulation of transcription from RNA polymerase II promoter in response to oxidative stress;GO:0045662 negative regulation of myoblast differentiation;GO:0045661 regulation of myoblast differentiation	[GO:0003674] molecular_function; [GO:0005622] intracellular; [GO:0005575] cellular_component; [GO:0043226] organelle; [GO:0005634] nucleus; [GO:0005737] cytoplasm; [GO:0005829] cytosol; [GO:0008150] biological_process; [GO:0048856] anatomical structure development; [GO:0005654] nucleoplasm; [GO:0034641] cellular nitrogen compound metabolic process; [GO:0009058] biosynthetic process; [GO:0030154] …	GO:0000791 euchromatin;GO:0016605 PML body;GO:0031674 I band	GO:0061629 RNA polymerase II sequence-specific DNA-binding transcription factor binding;GO:0043422 protein kinase B binding;GO:0008307 structural constituent of muscle		Predicted intracellular proteins	[IPR002110] Ankyrin repeat; [IPR020683] Ankyrin repeat-containing domain; [IPR036770] Ankyrin repeat-containing domain superfamily	Vesicles (Enhanced)							alternative2	MP:0005387 immune system phenotype		OMIM ID:610734 Ankyrin repeat domain-containing protein 2		Angiography;Blood Pressure;Echocardiography;Respiratory Function Tests;Temporal Lobe
FEZF1	516.667	0.003121	0.011028	0.832228	249	0.80557	0.013913	0.045531	0.876695	981	1.2927	0.0041198	0.014415	0.841926	320	1.718	389549	symbol	H. sapiens	389549	H. sapiens	FEZF1	FEZ|HH22|ZNF312B	protein-coding	FEZ family zinc finger 1	This gene encodes a transcriptional repressor that belongs to the zinc finger double domain protein family. The encoded protein is thought to play a role in the embryonic migration of gonadotropin-releasing hormone neurons into the brain. Mutations in this gene are associated with hypogonadotropic hypogonadism-22 with anosmia. Alternative splicing results in multiple transcript variants. [provide…	chr7:122311855-122300939	GO:0021797 forebrain anterior/posterior pattern specification;GO:0043696 dedifferentiation;GO:0043697 cell dedifferentiation	[GO:0003674] molecular_function; [GO:0005575] cellular_component; [GO:0005622] intracellular; [GO:0043226] organelle; [GO:0005634] nucleus; [GO:0043167] ion binding; [GO:0005654] nucleoplasm; [GO:0005737] cytoplasm; [GO:0005829] cytosol; [GO:0003677] DNA binding; [GO:0008150] biological_process; [GO:0048856] anatomical structure development; [GO:0030154] cell differentiation; [GO:0034641] cellula…	GO:0000790 nuclear chromatin;GO:0000785 chromatin;GO:0044454 nuclear chromosome part	GO:0001227 DNA-binding transcription repressor activity, RNA polymerase II-specific;GO:0000978 RNA polymerase II proximal promoter sequence-specific DNA binding;GO:0000987 proximal promoter sequence-specific DNA binding		Disease related genes; Transcription factors:Zinc-coordinating DNA-binding domains; Predicted intracellular proteins	[IPR013087] Zinc finger C2H2-type; [IPR036236] Zinc finger C2H2 superfamily	Nucleoplasm (reliability']); Additional: Cytosol								MP:0010768 mortality/aging; MP:0005384 cellular phenotype; MP:0005378 growth/size/body region phenotype; MP:0005386 behavior/neurological phenotype; MP:0003631 nervous system phenotype; MP:0005388 respiratory system phenotype; MP:0005382 craniofacial phenotype; MP:0005394 taste/olfaction phenotype	[ORPHA:478] Kallmann Syndrome	OMIM ID:613301 Fez family zinc finger protein 1	Hypogonadotropic hypogonadism 22 with anosmia	Creatinine	Schizophrenia	[616030] Hypogonadotropic hypogonadism with or without anosmia
TMEM254	522	9.2458e-05	0.00036596	0.368161	19	1.2691	0.0014355	0.0051409	0.747487	130	1.6757	0.020764	0.065898	0.88222	1417	1.2093	80195	symbol	H. sapiens	80195	H. sapiens	TMEM254	C10orf57|bA369J21.6	protein-coding	transmembrane protein 254		chr10:80078665-80092552		[GO:0005575] cellular_component; [GO:0003674] molecular_function	GO:0016021 integral component of membrane;GO:0031224 intrinsic component of membrane;GO:0044425 membrane part	GO:0005515 protein binding;GO:0005488 binding;GO:0003674 molecular_function			[IPR028110] Transmembrane protein 254	Plasma membrane (reliability']); Additional: Nucleoplasm			yes	yes	yes								Pulmonary Disease, Chronic Obstructive;Pulmonary Surfactant-Associated Protein D
DSC3	525.333	0.013493	0.044224	0.857278	977	0.63022	0.0062089	0.021327	0.842333	475	0.66808	0.0014916	0.0053237	0.799389	124	1.117	1825	symbol	H. sapiens	1825	H. sapiens	DSC3	CDHF3|DSC|DSC1|DSC2|DSC4|HT-CP	protein-coding	desmocollin 3	The protein encoded by this gene is a calcium-dependent glycoprotein that is a member of the desmocollin subfamily of the cadherin superfamily. These desmosomal family members, along with the desmogleins, are found primarily in epithelial cells where they constitute the adhesive proteins of the desmosome cell-cell junction and are required for cell adhesion and desmosome formation. The desmosomal…	chr18:31042742-30989365	GO:0070268 cornification;GO:0007156 homophilic cell adhesion via plasma membrane adhesion molecules;GO:0031424 keratinization	[GO:0005886] plasma membrane; [GO:0005575] cellular_component; [GO:0003674] molecular_function; [GO:0043167] ion binding; [GO:0008150] biological_process; [GO:0007155] cell adhesion; [GO:0030154] cell differentiation; [GO:0048856] anatomical structure development; [GO:0008219] cell death; [GO:0009790] embryo development; [GO:0005576] extracellular region; [GO:0005737] cytoplasm; [GO:0005622] intr…	GO:0030057 desmosome;GO:0001533 cornified envelope;GO:0005911 cell-cell junction	GO:0045295 gamma-catenin binding;GO:0005509 calcium ion binding;GO:0046872 metal ion binding		Disease related genes	[IPR000233] Cadherin, cytoplasmic domain; [IPR002126] Cadherin-like; [IPR009122] Desmosomal cadherin; [IPR014868] Cadherin prodomain; [IPR015919] Cadherin-like superfamily; [IPR020894] Cadherin conserved site; [IPR027397] Catenin binding domain superfamily	Cell Junctions;Plasma membrane (reliability'])			yes	yes	yes	yes		MP:0010768 mortality/aging; MP:0005384 cellular phenotype; MP:0005386 behavior/neurological phenotype; MP:0003631 nervous system phenotype; MP:0005391 vision/eye phenotype; MP:0010771 integument phenotype	[ORPHA:217407] Hereditary hypotrichosis with recurrent skin vesicles	OMIM ID:600271 Desmocollin 3	Hypotrichosis and recurrent skin vesicles	Albumins;Apolipoprotein A-I;Blood Pressure;Blood Vessels;Calcium;Child Development Disorders, Pervasive;Cholesterol, HDL;Erythrocyte Indices;Forced Expiratory Volume;Glomerular Filtration Rate;Hematocrit;Memory;Parathyroid Hormone;Pulse Wave Analysis	Astigmatism;Bronchopulmonary Dysplasia;Transplants;Urine
THBS2	531.333	0.0042253	0.014761	0.834715	338	0.80301	0.016236	0.052698	0.877042	1140	0.68826	0.0013925	0.0049824	0.799389	116	1.1831	7058	symbol	H. sapiens	7058	H. sapiens	THBS2	TSP2	protein-coding	thrombospondin 2	The protein encoded by this gene belongs to the thrombospondin family. It is a disulfide-linked homotrimeric glycoprotein that mediates cell-to-cell and cell-to-matrix interactions. This protein has been shown to function as a potent inhibitor of tumor growth and angiogenesis. Studies of the mouse counterpart suggest that this protein may modulate the cell surface properties of mesenchymal cells …	chr6:169253846-169215785	GO:0051965 positive regulation of synapse assembly;GO:0051963 regulation of synapse assembly;GO:0007416 synapse assembly	[GO:0005575] cellular_component; [GO:0005576] extracellular region; [GO:0003674] molecular_function; [GO:0043167] ion binding; [GO:0008150] biological_process; [GO:0007155] cell adhesion; [GO:0048856] anatomical structure development; [GO:0048646] anatomical structure formation involved in morphogenesis; [GO:0031012] extracellular matrix; [GO:0005737] cytoplasm; [GO:0005622] intracellular; [GO:00…	GO:0031091 platelet alpha granule;GO:0005604 basement membrane;GO:0062023 collagen-containing extracellular matrix	GO:0008201 heparin binding;GO:0005201 extracellular matrix structural constituent;GO:0005539 glycosaminoglycan binding		Cancer-related genes:Candidate cancer biomarkers; Disease related genes; Predicted secreted proteins	[IPR000742] EGF-like domain; [IPR000884] Thrombospondin type-1 (TSP1) repeat; [IPR001007] VWFC domain; [IPR001791] Laminin G domain; [IPR001881] EGF-like calcium-binding domain; [IPR003367] Thrombospondin, type 3-like repeat; [IPR008859] Thrombospondin, C-terminal; [IPR013032] EGF-like, conserved site; [IPR013320] Concanavalin A-like lectin/glucanase domain superfamily; [IPR015455] Thrombospondin…	Plasma membrane (reliability']); Additional: Cytosol;Nuclear speckles		yes				yes	principal2	MP:0005385 cardiovascular system phenotype; MP:0010768 mortality/aging; MP:0005369 muscle phenotype; MP:0005376 homeostasis/metabolism phenotype; MP:0005384 cellular phenotype; MP:0005386 behavior/neurological phenotype; MP:0002006 neoplasm; MP:0005371 limbs/digits/tail phenotype; MP:0005390 skeleton phenotype; MP:0005397 hematopoietic system phenotype; MP:0010771 integument phenotype		OMIM ID:188061 Thrombospondin ii		Albumins;Asthma;Blood Pressure;Cardiovascular Physiological Phenomena;Cardiovascular System;Child Development Disorders, Pervasive;Eosinophils;Erythrocyte Count;Hip;Insulin;Insulin Resistance;Language Tests;Personality Inventory;Platelet Function Tests;Zeaxanthins	Alagille Syndrome;Astigmatism;Bone Density;Bronchodilator Agents;Joint Instability;Liver Diseases;Lung Volume Measurements;Urine
TCF12	547.333	0.0040636	0.014224	0.833684	323	0.80544	0.0070435	0.024011	0.842333	530	1.1049	0.010751	0.035804	0.856721	789	1.3235	6938	symbol	H. sapiens	6938	H. sapiens	TCF12	CRS3|HEB|HTF4|HsT17266|TCF-12|bHLHb20|p64	protein-coding	transcription factor 12	The protein encoded by this gene is a member of the basic helix-loop-helix (bHLH) E-protein family that recognizes the consensus binding site (E-box) CANNTG. This encoded protein is expressed in many tissues, among them skeletal muscle, thymus, B- and T-cells, and may participate in regulating lineage-specific gene expression through the formation of heterodimers with other bHLH E-proteins. Sever…	chr15:56918090-57292595	GO:1902036 regulation of hematopoietic stem cell differentiation;GO:1901532 regulation of hematopoietic progenitor cell differentiation;GO:0060218 hematopoietic stem cell differentiation	[GO:0003674] molecular_function; [GO:0005575] cellular_component; [GO:0005737] cytoplasm; [GO:0005622] intracellular; [GO:0043226] organelle; [GO:0005634] nucleus; [GO:0003677] DNA binding; [GO:0005654] nucleoplasm; [GO:0008150] biological_process; [GO:0048856] anatomical structure development; [GO:0030154] cell differentiation; [GO:0034641] cellular nitrogen compound metabolic process; [GO:00090…	GO:0090575 RNA polymerase II transcription factor complex;GO:0044798 nuclear transcription factor complex;GO:0005667 transcription factor complex	GO:0035497 cAMP response element binding;GO:0071837 HMG box domain binding;GO:0043425 bHLH transcription factor binding		Disease related genes; Transcription factors:Basic domains; Cancer-related genes:Mutational cancer driver genes; Predicted intracellular proteins	[IPR011598] Myc-type, basic helix-loop-helix (bHLH) domain; [IPR036638] Helix-loop-helix DNA-binding domain superfamily	Nuclear speckles;Nucleoplasm (reliability'])								MP:0010768 mortality/aging; MP:0005378 growth/size/body region phenotype; MP:0005386 behavior/neurological phenotype; MP:0005387 immune system phenotype; MP:0003631 nervous system phenotype; MP:0005397 hematopoietic system phenotype; MP:0005379 endocrine/exocrine gland phenotype	[ORPHA:209916] Extraskeletal myxoid chondrosarcoma; [ORPHA:35099] Isolated brachycephaly; [ORPHA:35098] Isolated plagiocephaly	OMIM ID:600480 Transcription factor 12	Skeletal disorder; Craniosynostosis 3; Craniosynostosis	Atrial Fibrillation;Blood Flow Velocity;Erythrocyte Indices;Glucose;Iron;Lymphocyte Count;Maximal Midexpiratory Flow Rate;Neuroblastoma;Parkinson Disease;Platelet Function Tests		[No disease mim] Coronal Craniosynostosis
C11orf65	547.333	0.010144	0.033874	0.848392	751	0.63701	0.0026813	0.0095029	0.814547	219	1.3334	0.0089212	0.030001	0.848285	672	1.11	160140	symbol	H. sapiens	160140	H. sapiens	C11orf65	MFI	protein-coding	chromosome 11 open reading frame 65		chr11:108469832-108308519	GO:0090258 negative regulation of mitochondrial fission;GO:1903215 negative regulation of protein targeting to mitochondrion;GO:1903748 negative regulation of establishment of protein localization to mitochondrion	[GO:0005737] cytoplasm; [GO:0005622] intracellular; [GO:0005575] cellular_component; [GO:0043226] organelle; [GO:0005739] mitochondrion; [GO:0005829] cytosol; [GO:0003674] molecular_function; [GO:0008150] biological_process; [GO:0048856] anatomical structure development; [GO:0007005] mitochondrion organization; [GO:0006810] transport; [GO:0015031] protein transport; [GO:0006605] protein targeting	GO:0005741 mitochondrial outer membrane;GO:0031968 organelle outer membrane;GO:0019867 outer membrane	GO:0005515 protein binding;GO:0005488 binding;GO:0003674 molecular_function		Predicted intracellular proteins													Ataxia-telangiectasia syndrome; Familial cancer of breast; Malignant tumor of breast; Hereditary cancer-predisposing syndrome; Ataxia telangiectasi; Neoplasm of ovary; Breast cancer, susceptibility to; Hereditary breast and ovarian cancer syndrome; Glioblastoma; Seizures; Cerebellar ataxia; Breast neoplasm; not specified; Breast and/or ovarian cancer; Ataxia-telangiectasia variant; Mantle cell ly…		Metformin
HSF2	550.333	0.001735	0.0061836	0.832228	137	1.0922	0.006393	0.021913	0.842333	483	0.92752	0.01465	0.047815	0.872706	1031	1.4822	3298	symbol	H. sapiens	3298	H. sapiens	HSF2		protein-coding	heat shock transcription factor 2	The protein encoded by this gene belongs to the HSF family of transcription factors that bind specifically to the heat-shock promoter element and activate transcription. Heat shock transcription factors activate heat-shock response genes under conditions of heat or other stresses. Alternatively spliced transcript variants encoding different isoforms have been found for this gene. [provided by Ref…	chr6:122399551-122433119	GO:0007283 spermatogenesis;GO:0048232 male gamete generation;GO:0007276 gamete generation	[GO:0003674] molecular_function; [GO:0003677] DNA binding; [GO:0008150] biological_process; [GO:0034641] cellular nitrogen compound metabolic process; [GO:0009058] biosynthetic process; [GO:0005575] cellular_component; [GO:0003700] DNA-binding transcription factor activity; [GO:0005622] intracellular; [GO:0043226] organelle; [GO:0005634] nucleus; [GO:0005737] cytoplasm; [GO:0005654] nucleoplasm; …	GO:0000790 nuclear chromatin;GO:0000785 chromatin;GO:0044454 nuclear chromosome part	GO:0001162 RNA polymerase II intronic transcription regulatory region sequence-specific DNA binding;GO:0001161 intronic transcription regulatory region sequence-specific DNA binding;GO:0044213 intronic transcription regulatory region DNA binding		Transcription factors:Helix-turn-helix domains; Predicted intracellular proteins	[IPR000232] Heat shock factor (HSF)-type, DNA-binding; [IPR010542] Vertebrate heat shock transcription factor, C-terminal domain; [IPR027712] Heat shock factor protein 2; [IPR027725] Heat shock transcription factor family; [IPR036388] Winged helix-like DNA-binding domain superfamily; [IPR036390] Winged helix DNA-binding domain superfamily	Nucleoplasm (reliability'])						yes		MP:0005385 cardiovascular system phenotype; MP:0010768 mortality/aging; MP:0005376 homeostasis/metabolism phenotype; MP:0005384 cellular phenotype; MP:0005389 reproductive system phenotype; MP:0003631 nervous system phenotype; MP:0005379 endocrine/exocrine gland phenotype		OMIM ID:140581 Heat-shock transcription factor 2		Child Development Disorders, Pervasive;Respiratory Function Tests
ITGA5	552	0.0065744	0.022496	0.848392	491	0.27239	0.0066352	0.022695	0.842333	506	1.2593	0.0086753	0.029219	0.84205	659	1.4867	3678	symbol	H. sapiens	3678	H. sapiens	ITGA5	CD49e|FNRA|VLA-5|VLA5A	protein-coding	integrin subunit alpha 5	The product of this gene belongs to the integrin alpha chain family. Integrins are heterodimeric integral membrane proteins composed of an alpha subunit and a beta subunit that function in cell surface adhesion and signaling. The encoded preproprotein is proteolytically processed to generate light and heavy chains that comprise the alpha 5 subunit. This subunit associates with the beta 1 subunit …	chr12:54419266-54395261	GO:0023035 CD40 signaling pathway;GO:0033631 cell-cell adhesion mediated by integrin;GO:0030949 positive regulation of vascular endothelial growth factor receptor signaling pathway	[GO:0008150] biological_process; [GO:0007155] cell adhesion; [GO:0005886] plasma membrane; [GO:0005575] cellular_component; [GO:0032991] protein-containing complex; [GO:0007165] signal transduction; [GO:0048856] anatomical structure development; [GO:0048646] anatomical structure formation involved in morphogenesis; [GO:0003674] molecular_function; [GO:0043167] ion binding; [GO:0044403] symbiotic …	GO:0034674 integrin alpha5-beta1 complex;GO:0071062 alphav-beta3 integrin-vitronectin complex;GO:0008305 integrin complex	GO:0043184 vascular endothelial growth factor receptor 2 binding;GO:0005172 vascular endothelial growth factor receptor binding;GO:0005161 platelet-derived growth factor receptor binding		CD markers; Cancer-related genes:Candidate cancer biomarkers	[IPR000413] Integrin alpha chain; [IPR013517] FG-GAP repeat; [IPR013519] Integrin alpha beta-propellor; [IPR013649] Integrin alpha-2; [IPR018184] Integrin alpha chain, C-terminal cytoplasmic region, conserved site; [IPR028994] Integrin alpha, N-terminal; [IPR032695] Integrin domain superfamily				yes	yes	yes	yes	principal1	MP:0005385 cardiovascular system phenotype; MP:0010768 mortality/aging; MP:0005384 cellular phenotype; MP:0005378 growth/size/body region phenotype; MP:0003631 nervous system phenotype; MP:0005380 embryo phenotype		OMIM ID:135620 Integrin, alpha-5		Body Height
CAPN15	558	0.0066345	0.022692	0.848392	495	0.94186	0.0072797	0.024782	0.842333	550	1.2598	0.0083307	0.028078	0.841926	629	1.6105	6650	symbol	H. sapiens	6650	H. sapiens	CAPN15	SOLH	protein-coding	calpain 15	This gene encodes a protein containing zinc-finger-like repeats and a calpain-like protease domain. The encoded protein may function as a transcription factor, RNA-binding protein, or in protein-protein interactions during visual system development. [provided by RefSeq, Jul 2008]	chr16:527712-554636	GO:0006508 proteolysis;GO:0019538 protein metabolic process;GO:1901564 organonitrogen compound metabolic process	[GO:0003674] molecular_function; [GO:0043167] ion binding; [GO:0008150] biological_process; [GO:0008233] peptidase activity; [GO:0005575] cellular_component; [GO:0005737] cytoplasm; [GO:0005622] intracellular	GO:0005737 cytoplasm;GO:0044424 intracellular part;GO:0005622 intracellular	GO:0004198 calcium-dependent cysteine-type endopeptidase activity;GO:0004197 cysteine-type endopeptidase activity;GO:0008234 cysteine-type peptidase activity		Peptidases:Cysteine-type peptidases; Predicted intracellular proteins; Enzymes	[IPR001876] Zinc finger, RanBP2-type; [IPR036443] Zinc finger, RanBP2-type superfamily; [IPR000169] Cysteine peptidase, cysteine active site; [IPR001300] Peptidase C2, calpain, catalytic domain; [IPR022684] Peptidase C2, calpain family; [IPR038765] Papain-like cysteine peptidase superfamily	Nucleoplasm (reliability'])										OMIM ID:603267 Calpain 15			Erythrocyte Indices
NDFIP1	558.333	0.01405	0.045966	0.857278	1016	0.74374	0.0042144	0.014728	0.841362	334	0.62298	0.0042463	0.014832	0.841926	325	0.58509	80762	symbol	H. sapiens	80762	H. sapiens	NDFIP1	N4WBP5	protein-coding	Nedd4 family interacting protein 1	The protein encoded by this gene belongs to a small group of evolutionarily conserved proteins with three transmembrane domains. It is a potential target for ubiquitination by the Nedd4 family of proteins. This protein is thought to be part of a family of integral Golgi membrane proteins. [provided by RefSeq, Jul 2008]	chr5:142108779-142154440	GO:0048294 negative regulation of isotype switching to IgE isotypes;GO:0045829 negative regulation of isotype switching;GO:0048289 isotype switching to IgE isotypes	[GO:0008150] biological_process; [GO:0006810] transport; [GO:0007034] vacuolar transport; [GO:0005575] cellular_component; [GO:0005737] cytoplasm; [GO:0005622] intracellular; [GO:0043226] organelle; [GO:0005794] Golgi apparatus; [GO:0031410] cytoplasmic vesicle; [GO:0005768] endosome; [GO:0005576] extracellular region; [GO:0003674] molecular_function; [GO:0042592] homeostatic process; [GO:0005783…	GO:0005938 cell cortex;GO:0010008 endosome membrane;GO:0099568 cytoplasmic region	GO:0050699 WW domain binding;GO:0019904 protein domain specific binding;GO:0005515 protein binding			[IPR019325] NEDD4/Bsd2		yes		yes	yes	yes			MP:0005370 liver/biliary system phenotype; MP:0010768 mortality/aging; MP:0005376 homeostasis/metabolism phenotype; MP:0005384 cellular phenotype; MP:0005378 growth/size/body region phenotype; MP:0005381 digestive/alimentary phenotype; MP:0005387 immune system phenotype; MP:0003631 nervous system phenotype; MP:0005371 limbs/digits/tail phenotype; MP:0005397 hematopoietic system phenotype; MP:0005…		OMIM ID:612050 Nedd4 family-interacting protein 1		Body Mass Index;Child Development Disorders, Pervasive;Platelet Function Tests	Asthma;Colitis, Ulcerative;Crohn Disease;Inflammatory Bowel Diseases;Multiple Sclerosis;Testicular Neoplasms
FAM188A	565.333	0.022988	0.072183	0.863981	1594	0.57571	0.00028882	0.0010699	0.5843	35	0.41221	0.00070878	0.0025897	0.738806	67	0.82484	80013	gene_synonym	H. sapiens	80013	H. sapiens	MINDY3	C10orf97|CARP|DERP5|FAM188A|MST126|MSTP126|my042	protein-coding	MINDY lysine 48 deubiquitinase 3	The protein encoded by this gene contains a caspase-associated recruitment domain and may function in apoptosis. It has been identified as a tumor suppressor in lung and gastric cancers, and a polymorphism in the gene may be associated with gastric cancer risk. Alternative splicing of this gene results in multiple transcript variants. [provided by RefSeq, Dec 2015]	chr10:15860510-15778169	GO:0071108 protein K48-linked deubiquitination;GO:0016579 protein deubiquitination;GO:0070646 protein modification by small protein removal	[GO:0003674] molecular_function; [GO:0008233] peptidase activity; [GO:0008150] biological_process; [GO:0006464] cellular protein modification process; [GO:0005575] cellular_component; [GO:0005622] intracellular; [GO:0043226] organelle; [GO:0005634] nucleus; [GO:0005654] nucleoplasm; [GO:0008219] cell death; [GO:0005635] nuclear envelope	GO:0031965 nuclear membrane;GO:0005635 nuclear envelope;GO:0031967 organelle envelope	GO:1990380 Lys48-specific deubiquitinase activity;GO:0004843 thiol-dependent ubiquitin-specific protease activity;GO:0036459 thiol-dependent ubiquitinyl hydrolase activity		ENZYME proteins:Hydrolases; Predicted intracellular proteins; Enzymes; Peptidases	[IPR011992] EF-hand domain pair; [IPR039785] Ubiquitin carboxyl-terminal hydrolase MINDY-3/4; [IPR025257] Domain of unknown function DUF4205	Nuclear membrane;Nucleoplasm (reliability'])										OMIM ID:611649 Mindy lysine-48 deubiquitinase 3		Body Height;Cholesterol, LDL;Platelet Function Tests;von Willebrand Factor
SCAI	570.333	0.022443	0.070654	0.863709	1557	0.52944	0.00086627	0.0031414	0.746307	75	-0.26633	0.00086624	0.0031414	0.752413	79	-0.61001	286205	symbol	H. sapiens	286205	H. sapiens	SCAI	C9orf126|NET40	protein-coding	suppressor of cancer cell invasion	This gene encodes a regulator of cell migration. The encoded protein appears to function in the RhoA (ras homolog gene family, member A)-Dia1 (diaphanous homolog 1) signal transduction pathway. Alternatively spliced transcript variants have been described. [provided by RefSeq, Feb 2010]	chr9:125143528-124942608	GO:0035024 negative regulation of Rho protein signal transduction;GO:0046580 negative regulation of Ras protein signal transduction;GO:0051058 negative regulation of small GTPase mediated signal transduction	[GO:0008150] biological_process; [GO:0034641] cellular nitrogen compound metabolic process; [GO:0009058] biosynthetic process; [GO:0003674] molecular_function; [GO:0005575] cellular_component; [GO:0005622] intracellular; [GO:0043226] organelle; [GO:0005634] nucleus; [GO:0005737] cytoplasm; [GO:0005654] nucleoplasm; [GO:0005635] nuclear envelope; [GO:0007165] signal transduction; [GO:0040011] loco…	GO:0031965 nuclear membrane;GO:0005635 nuclear envelope;GO:0031967 organelle envelope	GO:0003714 transcription corepressor activity;GO:0003712 transcription coregulator activity;GO:0140110 transcription regulator activity		Predicted intracellular proteins	[IPR016607] Protein SCAI, metazoan/viridiplantae; [IPR022709] Protein SCAI	Nuclear membrane;Nucleoplasm (reliability'])			yes					MP:0010768 mortality/aging; MP:0005376 homeostasis/metabolism phenotype; MP:0005384 cellular phenotype; MP:0005389 reproductive system phenotype; MP:0005379 endocrine/exocrine gland phenotype				Arteries;Basophils;Insulin;Insulin Resistance;Leukocyte Count;Neutrophils;Platelet Function Tests;Tumor Necrosis Factor-alpha
SPINK14	575.333	0.0016029	0.0057241	0.832228	126	0.64637	0.016231	0.052684	0.877042	1139	1.1833	0.0061486	0.021133	0.841926	461	1.0938	408187	symbol	H. sapiens	408187	H. sapiens	SPINK14	SPINK5L2	protein-coding	serine peptidase inhibitor Kazal type 14 (putative)		chr5:148168546-148176076	GO:0010951 negative regulation of endopeptidase activity;GO:0010466 negative regulation of peptidase activity;GO:0045861 negative regulation of proteolysis	[GO:0003674] molecular_function; [GO:0005575] cellular_component; [GO:0005576] extracellular region; [GO:0008150] biological_process; [GO:0030234] enzyme regulator activity	GO:0005576 extracellular region;GO:0005575 cellular_component	GO:0004867 serine-type endopeptidase inhibitor activity;GO:0004866 endopeptidase inhibitor activity;GO:0030414 peptidase inhibitor activity		Predicted secreted proteins	[IPR002350] Kazal domain; [IPR036058] Kazal domain superfamily		yes	yes			yes		principal1	MP:0005376 homeostasis/metabolism phenotype; MP:0005387 immune system phenotype; MP:0005397 hematopoietic system phenotype				Exercise Test	Bronchodilator Agents;Lung Volume Measurements;Pulmonary Disease, Chronic Obstructive
DUSP6	586.333	0.0053317	0.018435	0.848392	404	0.85372	0.0041163	0.014401	0.836217	328	1.0443	0.014546	0.047518	0.872706	1027	-0.11681	1848	symbol	H. sapiens	1848	H. sapiens	DUSP6	HH19|MKP3|PYST1	protein-coding	dual specificity phosphatase 6	The protein encoded by this gene is a member of the dual specificity protein phosphatase subfamily. These phosphatases inactivate their target kinases by dephosphorylating both the phosphoserine/threonine and phosphotyrosine residues. They negatively regulate members of the mitogen-activated protein (MAP) kinase superfamily (MAPK/ERK, SAPK/JNK, p38), which are associated with cellular proliferati…	chr12:89352501-89347235	GO:0051409 response to nitrosative stress;GO:0035970 peptidyl-threonine dephosphorylation;GO:0000188 inactivation of MAPK activity	[GO:0003674] molecular_function; [GO:0016791] phosphatase activity; [GO:0008150] biological_process; [GO:0006464] cellular protein modification process; [GO:0005575] cellular_component; [GO:0005737] cytoplasm; [GO:0005622] intracellular; [GO:0043226] organelle; [GO:0005634] nucleus; [GO:0005654] nucleoplasm; [GO:0005829] cytosol; [GO:0007165] signal transduction; [GO:0008219] cell death; [GO:0030…	GO:0005654 nucleoplasm;GO:0005829 cytosol;GO:0031981 nuclear lumen	GO:0008330 protein tyrosine/threonine phosphatase activity;GO:0017017 MAP kinase tyrosine/serine/threonine phosphatase activity;GO:0033549 MAP kinase phosphatase activity		Predicted intracellular proteins; Disease related genes; ENZYME proteins:Hydrolases; Enzymes; Potential drug targets	[IPR000340] Dual specificity phosphatase, catalytic domain; [IPR000387] Tyrosine specific protein phosphatases domain; [IPR001763] Rhodanese-like domain; [IPR008343] Mitogen-activated protein (MAP) kinase phosphatase; [IPR020422] Dual specificity protein phosphatase domain; [IPR029021] Protein-tyrosine phosphatase-like; [IPR036873] Rhodanese-like domain superfamily	Cytosol;Nucleoplasm (reliability'])						yes		MP:0005385 cardiovascular system phenotype; MP:0010768 mortality/aging; MP:0005369 muscle phenotype; MP:0005376 homeostasis/metabolism phenotype; MP:0005384 cellular phenotype; MP:0005378 growth/size/body region phenotype; MP:0005387 immune system phenotype; MP:0005377 hearing/vestibular/ear phenotype; MP:0005390 skeleton phenotype; MP:0005397 hematopoietic system phenotype; MP:0005388 respirator…	[ORPHA:478] Kallmann Syndrome; [ORPHA:432] Normosmic congenital hypogonadotropic hypogonadism	OMIM ID:602748 Dual-specificity phosphatase 6	Hypogonadotropic hypogonadism 19 with or without anosmia	Atrial Fibrillation;Platelet Function Tests	Sleep
IL22RA2	586.667	0.018764	0.060099	0.857968	1326	0.59734	0.0029736	0.010526	0.814547	246	1.2069	0.0023324	0.0083436	0.8377	188	1.5844	116379	symbol	H. sapiens	116379	H. sapiens	IL22RA2	CRF2-10|CRF2-S1|CRF2X|IL-22BP|IL-22R-alpha-2|IL-22RA2|ZCYTOR16	protein-coding	interleukin 22 receptor subunit alpha 2	This gene encodes a member of the class II cytokine receptor family. The encoded soluble protein specifically binds to and inhibits interleukin 22 activity by blocking the interaction of interleukin 22 with its cell surface receptor. The encoded protein may be important in the regulation of inflammatory response, and has been implicated in the regulation of tumorigenesis in the colon. Alternative…	chr6:137173644-137143820	GO:0042509 regulation of tyrosine phosphorylation of STAT protein;GO:0007260 tyrosine phosphorylation of STAT protein;GO:0046425 regulation of JAK-STAT cascade	[GO:0003674] molecular_function; [GO:0005575] cellular_component; [GO:0005576] extracellular region; [GO:0005615] extracellular space; [GO:0005886] plasma membrane; [GO:0007165] signal transduction; [GO:0008150] biological_process; [GO:0006464] cellular protein modification process; [GO:0006950] response to stress; [GO:0005737] cytoplasm; [GO:0005622] intracellular; [GO:0005829] cytosol	GO:0005615 extracellular space;GO:0044421 extracellular region part;GO:0005576 extracellular region	GO:0042017 interleukin-22 binding;GO:0042018 interleukin-22 receptor activity;GO:0004896 cytokine receptor activity		Predicted secreted proteins	[IPR003961] Fibronectin type III; [IPR013783] Immunoglobulin-like fold; [IPR015373] Interferon/interleukin receptor domain; [IPR036116] Fibronectin type III superfamily		yes	yes						MP:0005376 homeostasis/metabolism phenotype; MP:0005381 digestive/alimentary phenotype; MP:0005387 immune system phenotype; MP:0002006 neoplasm		OMIM ID:606648 Interleukin 22 receptor, alpha-2		Anthropometry;Behcet Syndrome;Body Weight;Hip	Multiple Sclerosis
CCDC132	586.667	0.0074954	0.025461	0.848392	561	0.60044	0.01385	0.045345	0.876695	977	0.97025	0.0029429	0.010429	0.841926	222	1.52	55610	gene_synonym	H. sapiens	55610	H. sapiens	VPS50	CCDC132|VPS54L	protein-coding	VPS50 subunit of EARP/GARPII complex		chr7:93232366-93361123	GO:0032456 endocytic recycling;GO:0042147 retrograde transport, endosome to Golgi;GO:0016482 cytosolic transport	[GO:0008150] biological_process; [GO:0006810] transport; [GO:0016192] vesicle-mediated transport; [GO:0005575] cellular_component; [GO:0005737] cytoplasm; [GO:0005622] intracellular; [GO:0043226] organelle; [GO:0031410] cytoplasmic vesicle; [GO:0032991] protein-containing complex; [GO:0005768] endosome; [GO:0015031] protein transport; [GO:0005829] cytosol; [GO:0003674] molecular_function; [GO:000…	GO:1990745 EARP complex;GO:0055037 recycling endosome;GO:0044440 endosomal part	GO:0000149 SNARE binding;GO:0005515 protein binding;GO:0005488 binding		Predicted intracellular proteins	[IPR019515] Vacuolar protein sorting-associated protein 54, N-terminal; [IPR040047] Syndetin; [IPR019514] Syndetin, C-terminal	Cytosol (reliability']); Additional: Plasma membrane										OMIM ID:616465 Vps50, earp/garpii complex subunit		Alcoholism;Body Mass Index;Body Weights and Measures;Platelet Function Tests
KIF20A	588.333	0.018435	0.059173	0.857968	1304	-0.14849	0.00081378	0.0029451	0.746307	71	0.4362	0.0050582	0.017523	0.841926	390	0.51242	10112	symbol	H. sapiens	10112	H. sapiens	KIF20A	MKLP2|RAB6KIFL	protein-coding	kinesin family member 20A		chr5:138179112-138187723	GO:0061952 midbody abscission;GO:1902410 mitotic cytokinetic process;GO:0032506 cytokinetic process	[GO:0003674] molecular_function; [GO:0043167] ion binding; [GO:0005575] cellular_component; [GO:0005622] intracellular; [GO:0043226] organelle; [GO:0005856] cytoskeleton; [GO:0005737] cytoplasm; [GO:0005794] Golgi apparatus; [GO:0008092] cytoskeletal protein binding; [GO:0008150] biological_process; [GO:0007049] cell cycle; [GO:0000278] mitotic cell cycle; [GO:0051301] cell division; [GO:0005634]…	GO:0005871 kinesin complex;GO:0032154 cleavage furrow;GO:0032155 cell division site part	GO:0003777 microtubule motor activity;GO:0003774 motor activity;GO:0008017 microtubule binding		Predicted intracellular proteins	[IPR001752] Kinesin motor domain; [IPR027326] Kinesin-like protein KIF20A; [IPR027417] P-loop containing nucleoside triphosphate hydrolase; [IPR027640] Kinesin-like protein; [IPR036961] Kinesin motor domain superfamily; [IPR019821] Kinesin motor domain, conserved site	Cleavage furrow;Nucleoplasm (reliability']); Additional: Cytokinetic bridge								MP:0010768 mortality/aging; MP:0005391 vision/eye phenotype; MP:0005397 hematopoietic system phenotype	[ORPHA:75249] Familial isolated restrictive cardiomyopathy	OMIM ID:605664 Kinesin family member 20a
QKI	591.333	0.0028693	0.010169	0.832228	227	0.69205	0.010289	0.034335	0.852065	762	0.98036	0.010701	0.035648	0.856721	785	1.1383	9444	symbol	H. sapiens	9444	H. sapiens	QKI	Hqk|QK|QK1|QK3|hqkI	protein-coding	QKI, KH domain containing RNA binding	The protein encoded by this gene is an RNA-binding protein that regulates pre-mRNA splicing, export of mRNAs from the nucleus, protein translation, and mRNA stability. The encoded protein is involved in myelinization and oligodendrocyte differentiation and may play a role in schizophrenia. Multiple transcript variants encoding different isoforms have been found for this gene. [provided by RefSeq,…	chr6:163414486-163578592	GO:0042759 long-chain fatty acid biosynthetic process;GO:0000381 regulation of alternative mRNA splicing, via spliceosome;GO:0001570 vasculogenesis	[GO:0008150] biological_process; [GO:0034641] cellular nitrogen compound metabolic process; [GO:0006397] mRNA processing; [GO:0005575] cellular_component; [GO:0005622] intracellular; [GO:0043226] organelle; [GO:0005634] nucleus; [GO:0003674] molecular_function; [GO:0003723] RNA binding; [GO:0006810] transport; [GO:0005737] cytoplasm; [GO:0009058] biosynthetic process; [GO:0006412] translation; [G…	GO:0045202 synapse;GO:0005634 nucleus;GO:0043231 intracellular membrane-bounded organelle	GO:0017124 SH3 domain binding;GO:0003729 mRNA binding;GO:0019904 protein domain specific binding		Predicted intracellular proteins; Cancer-related genes:Mutated cancer genes	[IPR004087] K Homology domain; [IPR004088] K Homology domain, type 1; [IPR032377] STAR protein, homodimerisation region; [IPR036612] K Homology domain, type 1 superfamily; [IPR032367] Protein quaking, putative nuclear localisation signal	Nucleoplasm (reliability'])								MP:0005385 cardiovascular system phenotype; MP:0010768 mortality/aging; MP:0005369 muscle phenotype; MP:0005376 homeostasis/metabolism phenotype; MP:0005384 cellular phenotype; MP:0005378 growth/size/body region phenotype; MP:0005386 behavior/neurological phenotype; MP:0005389 reproductive system phenotype; MP:0003631 nervous system phenotype; MP:0005377 hearing/vestibular/ear phenotype; MP:00053…	[ORPHA:251671] Angiocentric glioma	OMIM ID:609590 Qki, kh domain-containing rna-binding protein		Alcoholism;Aorta;Arteries;Blood Pressure;Body Fat Distribution;Body Height;Body Mass Index;Body Weight;Body Weight Changes;Carotid Artery Diseases;Child Development Disorders, Pervasive;Choice Behavior;Coronary Disease;Echocardiography;Electrocardiography;Eosinophils;Erythrocyte Indices;Fibrinogen;Glomerular Filtration Rate;Hematocrit;Insulin;Liver Cirrhosis, Biliary;Myocardial Infarction;Nutriti…	Adipose Tissue;Antipsychotic Agents;Asthma;Autosomal dominant compelling helio ophthalmic outburst syndrome;Depressive Disorder;Erythrocyte Count;Gestational Age;Live Birth;Longevity;Neurofibrillary Tangles;Polychlorinated Biphenyls;Psychotic Disorders;Schizophrenia;Toluene 2,4-Diisocyanate;Tumor Necrosis Factors	[616579] Intellectual disability
TIAM1	597.333	0.010311	0.034418	0.848392	760	0.97351	0.0023584	0.0084312	0.804286	198	1.5058	0.011327	0.037591	0.856721	834	1.1995	7074	symbol	H. sapiens	7074	H. sapiens	TIAM1	TIAM-1	protein-coding	TIAM Rac1 associated GEF 1	This gene encodes a RAC1-specific guanine nucleotide exchange factor (GEF). GEFs mediate the exchange of guanosine diphosphate (GDP) for guanosine triphosphate (GTP). The binding of GTP induces a conformational change in RAC1 that allows downstream effectors to bind and transduce a signal. This gene thus regulates RAC1 signaling pathways that affect cell shape, migration, adhesion, growth, surviv…	chr21:31559977-31118418	GO:1904266 regulation of Schwann cell chemotaxis;GO:1904268 positive regulation of Schwann cell chemotaxis;GO:1990751 Schwann cell chemotaxis	[GO:0003674] molecular_function; [GO:0007165] signal transduction; [GO:0008150] biological_process; [GO:0019899] enzyme binding; [GO:0008283] cell population proliferation; [GO:0030154] cell differentiation; [GO:0048856] anatomical structure development; [GO:0040011] locomotion; [GO:0048870] cell motility; [GO:0005575] cellular_component; [GO:0005886] plasma membrane; [GO:0008289] lipid binding; …	GO:0099147 extrinsic component of postsynaptic density membrane;GO:0098892 extrinsic component of postsynaptic specialization membrane;GO:0098890 extrinsic component of postsynaptic membrane	GO:0030676 Rac guanyl-nucleotide exchange factor activity;GO:0005089 Rho guanyl-nucleotide exchange factor activity;GO:0030971 receptor tyrosine kinase binding		Predicted intracellular proteins; RAS pathway related proteins	[IPR000219] Dbl homology (DH) domain; [IPR001331] Guanine-nucleotide dissociation stimulator, CDC24, conserved site; [IPR001478] PDZ domain; [IPR001849] Pleckstrin homology domain; [IPR003116] Raf-like Ras-binding; [IPR011993] PH-like domain superfamily; [IPR033360] T-lymphoma invasion and metastasis-inducing protein 1; [IPR035899] Dbl homology (DH) domain superfamily; [IPR036034] PDZ superfamily…	Cell Junctions;Nucleoplasm (reliability']); Additional: Cytokinetic bridge;Cytosol;Nuclear membrane						yes		MP:0005376 homeostasis/metabolism phenotype; MP:0005384 cellular phenotype; MP:0005386 behavior/neurological phenotype; MP:0002006 neoplasm; MP:0003631 nervous system phenotype; MP:0005391 vision/eye phenotype		OMIM ID:600687 T-cell lymphoma invasion and metastasis 1		Blood Pressure;Eosinophils;Hip;Lipids;Neuroblastoma;Platelet Function Tests;Respiratory Function Tests	Adipose Tissue;Amyotrophic Lateral Sclerosis;Chagas Cardiomyopathy;HIV-1;Hypertension;Trypanosoma cruzi;Virus Diseases;efavirenz
ZNF354B	598	0.020245	0.0644	0.857968	1424	0.68008	0.00099282	0.0035879	0.746307	88	1.7098	0.0036898	0.012975	0.841926	282	1.8417	117608	symbol	H. sapiens	117608	H. sapiens	ZNF354B	KID2	protein-coding	zinc finger protein 354B		chr5:178859953-178885020	GO:0000122 negative regulation of transcription by RNA polymerase II;GO:0045892 negative regulation of transcription, DNA-templated;GO:1903507 negative regulation of nucleic acid-templated transcription	[GO:0008150] biological_process; [GO:0034641] cellular nitrogen compound metabolic process; [GO:0009058] biosynthetic process; [GO:0003674] molecular_function; [GO:0005575] cellular_component; [GO:0005622] intracellular; [GO:0043226] organelle; [GO:0005634] nucleus; [GO:0043167] ion binding; [GO:0003677] DNA binding	GO:0005634 nucleus;GO:0043231 intracellular membrane-bounded organelle;GO:0043227 membrane-bounded organelle	GO:0003682 chromatin binding;GO:0000978 RNA polymerase II proximal promoter sequence-specific DNA binding;GO:0000987 proximal promoter sequence-specific DNA binding		Transcription factors:Zinc-coordinating DNA-binding domains; Predicted intracellular proteins	[IPR001909] Krueppel-associated box; [IPR013087] Zinc finger C2H2-type; [IPR036051] KRAB domain superfamily; [IPR036236] Zinc finger C2H2 superfamily; [IPR041697] Zinc-finger C2H2-type 11	Nucleoplasm (reliability'])							principal1					Insulin-Like Growth Factor Binding Protein 1;Leukoaraiosis;Platelet Function Tests
TADA2B	602	0.0025657	0.0091268	0.832228	195	0.99542	0.012935	0.042549	0.876695	921	1.3752	0.0091848	0.030854	0.849894	690	1.0381	93624	symbol	H. sapiens	93624	H. sapiens	TADA2B	ADA2B	protein-coding	transcriptional adaptor 2B	TADA2B functions as a transcriptional adaptor protein that potentiates transcription through coordination of histone acetyltransferase (HAT) activity and by linking activation factors to basal transcriptional machinery (Barlev et al., 2003 [PubMed 12972612]).[supplied by OMIM, Apr 2010]	chr4:7043372-7057952	GO:0035066 positive regulation of histone acetylation;GO:2000758 positive regulation of peptidyl-lysine acetylation;GO:1901985 positive regulation of protein acetylation	[GO:0005575] cellular_component; [GO:0005622] intracellular; [GO:0043226] organelle; [GO:0005634] nucleus; [GO:0003674] molecular_function; [GO:0003677] DNA binding; [GO:0043167] ion binding; [GO:0008150] biological_process; [GO:0034641] cellular nitrogen compound metabolic process; [GO:0009058] biosynthetic process; [GO:0051276] chromosome organization; [GO:0006464] cellular protein modification…	GO:0030914 STAGA complex;GO:0070461 SAGA-type complex;GO:0000123 histone acetyltransferase complex	GO:0003713 transcription coactivator activity;GO:0003712 transcription coregulator activity;GO:0003682 chromatin binding		Transcription factors:Helix-turn-helix domains; Predicted intracellular proteins	[IPR017884] SANT domain; [IPR000433] Zinc finger, ZZ-type; [IPR001005] SANT/Myb domain; [IPR009057] Homeobox-like domain superfamily; [IPR016827] Transcriptional adaptor 2; [IPR041983] ADA2-like, zinc finger, ZZ-type; [IPR043145] Zinc finger, ZZ-type superfamily	Nuclear speckles (reliability'])										OMIM ID:608790 Transcriptional adaptor 2b
FAM71B	603.333	0.0067955	0.023233	0.848392	508	0.7723	0.011461	0.038012	0.85864	843	1.0172	0.006105	0.020993	0.841926	459	1.3873	153745	symbol	H. sapiens	153745	H. sapiens	FAM71B		protein-coding	family with sequence similarity 71 member B		chr5:157166264-157161846		[GO:0005575] cellular_component; [GO:0005622] intracellular; [GO:0043226] organelle; [GO:0005634] nucleus	GO:0005634 nucleus;GO:0043231 intracellular membrane-bounded organelle;GO:0043227 membrane-bounded organelle			Predicted intracellular proteins	[IPR022168] Domain of unknown function DUF3699								principal1					Iron
C1orf185	604.667	0.00074778	0.0027218	0.811413	64	0.96661	0.0067666	0.023145	0.842333	513	0.78375	0.017641	0.056841	0.872706	1237	0.89952	284546	symbol	H. sapiens	284546	H. sapiens	C1orf185		protein-coding	chromosome 1 open reading frame 185		chr1:51102188-51152283		[GO:0005575] cellular_component	GO:0016021 integral component of membrane;GO:0031224 intrinsic component of membrane;GO:0044425 membrane part			Predicted intracellular proteins	[IPR031695] Protein of unknown function DUF4718				yes	yes	yes		principal1					Child Development Disorders, Pervasive	Bronchodilator Agents;Electrocardiography;Forced Expiratory Volume;Heart Function Tests;Pulmonary Disease, Chronic Obstructive
FAM65B	607	0.005214	0.01804	0.848392	396	0.74345	0.014893	0.048601	0.876695	1054	0.95262	0.004806	0.016707	0.841926	371	1.3409	9750	gene_synonym	H. sapiens	9750	H. sapiens	RIPOR2	C6orf32|DFNB104|DIFF40|DIFF48|FAM65B|MYONAP|PL48	protein-coding	RHO family interacting cell polarization regulator 2	This gene encodes an atypical inhibitor of the small G protein RhoA. Inhibition of RhoA activity by the encoded protein mediates myoblast fusion and polarization of T cells and neutrophils. The encoded protein is a component of hair cell stereocilia that is essential for hearing. A splice site mutation in this gene results in hearing loss in human patients. [provided by RefSeq, Sep 2016]	chr6:25042288-24804284	GO:1903904 negative regulation of establishment of T cell polarity;GO:1905871 regulation of protein localization to cell leading edge;GO:1905872 negative regulation of protein localization to cell leading edge	[GO:0008150] biological_process; [GO:0050877] nervous system process; [GO:0030154] cell differentiation; [GO:0048856] anatomical structure development; [GO:0005575] cellular_component; [GO:0005737] cytoplasm; [GO:0005622] intracellular; [GO:0005886] plasma membrane; [GO:0043226] organelle; [GO:0005856] cytoskeleton; [GO:0007155] cell adhesion; [GO:0003674] molecular_function; [GO:0040011] locomot…	GO:0060171 stereocilium membrane;GO:0032420 stereocilium;GO:0032421 stereocilium bundle	GO:0071889 14-3-3 protein binding;GO:0042802 identical protein binding;GO:0005515 protein binding		Disease related genes; Predicted intracellular proteins	[IPR011989] Armadillo-like helical; [IPR016024] Armadillo-type fold; [IPR026136] RIPOR family member 3; [IPR031780] FAM65, N-terminal; [IPR033035] Rho family-interacting cell polarization regulator 2								alternative2	MP:0003631 nervous system phenotype; MP:0005377 hearing/vestibular/ear phenotype	[ORPHA:90636] Autosomal recessive non-syndromic sensorineural deafness type DFNB	OMIM ID:611410 Family with sequence similarity 65, member b		Atrial Pressure;Blood Pressure;Blood Viscosity;Body Height;Forced Expiratory Volume;Triglycerides;Vital Capacity;oxidized low density lipoprotein	Alcoholism;Asthma;Bronchodilator Agents;Chemical and Drug Induced Liver Injury;Frontal Lobe;Lung Volume Measurements;Rifampin;Toluene 2,4-Diisocyanate;Tuberculosis
EPHA2	609.333	0.0023267	0.0083322	0.832228	176	0.85232	0.0013552	0.0048565	0.746307	123	1.1636	0.022519	0.070865	0.883565	1529	0.91733	1969	symbol	H. sapiens	1969	H. sapiens	EPHA2	ARCC2|CTPA|CTPP1|CTRCT6|ECK	protein-coding	EPH receptor A2	This gene belongs to the ephrin receptor subfamily of the protein-tyrosine kinase family. EPH and EPH-related receptors have been implicated in mediating developmental events, particularly in the nervous system. Receptors in the EPH subfamily typically have a single kinase domain and an extracellular region containing a Cys-rich domain and 2 fibronectin type III repeats. The ephrin receptors are …	chr1:16156104-16124337	GO:0060034 notochord cell differentiation;GO:0060035 notochord cell development;GO:0048320 axial mesoderm formation	[GO:0005575] cellular_component; [GO:0003674] molecular_function; [GO:0043167] ion binding; [GO:0008150] biological_process; [GO:0006464] cellular protein modification process; [GO:0005886] plasma membrane; [GO:0016301] kinase activity; [GO:0007165] signal transduction; [GO:0008219] cell death; [GO:0007155] cell adhesion; [GO:0048856] anatomical structure development; [GO:0030154] cell differenti…	GO:0031258 lamellipodium membrane;GO:0032587 ruffle membrane;GO:0070160 tight junction	GO:0005005 transmembrane-ephrin receptor activity;GO:0005003 ephrin receptor activity;GO:0004714 transmembrane receptor protein tyrosine kinase activity	Tyr protein kinase family	FDA approved drug targets:Small molecule drugs; Disease related genes; Cancer-related genes:Candidate cancer biomarkers; Enzymes; Kinases:Tyr protein kinases; ENZYME proteins:Transferases; RAS pathway related proteins; Cancer-related genes:Mutated cancer genes	[IPR000719] Protein kinase domain; [IPR001090] Ephrin receptor ligand binding domain; [IPR001245] Serine-threonine/tyrosine-protein kinase, catalytic domain; [IPR001426] Tyrosine-protein kinase, receptor class V, conserved site; [IPR001660] Sterile alpha motif domain; [IPR003961] Fibronectin type III; [IPR008266] Tyrosine-protein kinase, active site; [IPR008979] Galactose-binding-like domain supe…	Cell Junctions;Plasma membrane (reliability']); Additional: Golgi apparatus;Nuclear speckles			yes	yes	yes			MP:0005385 cardiovascular system phenotype; MP:0005376 homeostasis/metabolism phenotype; MP:0002006 neoplasm; MP:0003631 nervous system phenotype; MP:0005391 vision/eye phenotype; MP:0005371 limbs/digits/tail phenotype; MP:0005390 skeleton phenotype; MP:0005380 embryo phenotype	[ORPHA:98991] Early-onset nuclear cataract; [ORPHA:98993] Early-onset posterior polar cataract; [ORPHA:441447] Early-onset posterior subcapsular cataract; [ORPHA:98994] Total early-onset cataract	OMIM ID:176946 Ephrin receptor epha2	Cataract 6, multiple types; Squamous cell lung carcinoma	Platelet Function Tests	gamma-Glutamyltransferase
MED23	611.333	0.0087674	0.029516	0.848392	646	0.86359	0.00086942	0.0031538	0.746307	77	1.6686	0.015844	0.051521	0.872706	1111	1.0849	9439	symbol	H. sapiens	9439	H. sapiens	MED23	ARC130|CRSP130|CRSP133|CRSP3|DRIP130|MRT18|SUR-2|SUR2	protein-coding	mediator complex subunit 23	The activation of gene transcription is a multistep process that is triggered by factors that recognize transcriptional enhancer sites in DNA. These factors work with co-activators to direct transcriptional initiation by the RNA polymerase II apparatus. The protein encoded by this gene is a subunit of the CRSP (cofactor required for SP1 activation) complex, which, along with TFIID, is required fo…	chr6:131628313-131573966	GO:0006367 transcription initiation from RNA polymerase II promoter;GO:0006352 DNA-templated transcription, initiation;GO:1903508 positive regulation of nucleic acid-templated transcription	[GO:0005575] cellular_component; [GO:0005622] intracellular; [GO:0043226] organelle; [GO:0005634] nucleus; [GO:0008150] biological_process; [GO:0034641] cellular nitrogen compound metabolic process; [GO:0009058] biosynthetic process; [GO:0003674] molecular_function; [GO:0032991] protein-containing complex; [GO:0005654] nucleoplasm	GO:0016592 mediator complex;GO:0005667 transcription factor complex;GO:0044451 nucleoplasm part	GO:0003713 transcription coactivator activity;GO:0003712 transcription coregulator activity;GO:0140110 transcription regulator activity		Disease related genes; Predicted intracellular proteins; Cancer-related genes:Mutated cancer genes	[IPR021629] Mediator complex, subunit Med23	Nucleoplasm;Vesicles (reliability'])				yes				MP:0005385 cardiovascular system phenotype; MP:0010768 mortality/aging; MP:0005384 cellular phenotype; MP:0005378 growth/size/body region phenotype; MP:0003631 nervous system phenotype; MP:0005380 embryo phenotype	[ORPHA:88616] Autosomal recessive non-syndromic intellectual disability	OMIM ID:605042 Mediator complex subunit 23	Arginase deficiency; Mental retardation, autosomal recessive 18		Arginine	[614249] MENTAL RETARDATION AUTOSOMAL RECESSIVE TYPE 18
SLC40A1	612	0.0016219	0.0057909	0.832228	128	1.0371	0.0082625	0.027867	0.842333	626	1.2927	0.015432	0.050222	0.872706	1082	1.3598	30061	symbol	H. sapiens	30061	H. sapiens	SLC40A1	FPN1|HFE4|IREG1|MST079|MSTP079|MTP1|SLC11A3	protein-coding	solute carrier family 40 member 1	The protein encoded by this gene is a cell membrane protein that may be involved in iron export from duodenal epithelial cells. Defects in this gene are a cause of hemochromatosis type 4 (HFE4). [provided by RefSeq, Jul 2008]	chr2:189580811-189560590	GO:0060345 spleen trabecula formation;GO:1903414 iron cation export;GO:1903988 ferrous iron export across plasma membrane	[GO:0005575] cellular_component; [GO:0003674] molecular_function; [GO:0022857] transmembrane transporter activity; [GO:0008150] biological_process; [GO:0006810] transport; [GO:0055085] transmembrane transport; [GO:0005622] intracellular; [GO:0043226] organelle; [GO:0005634] nucleus; [GO:0005654] nucleoplasm; [GO:0005737] cytoplasm; [GO:0005829] cytosol; [GO:0005886] plasma membrane; [GO:0042592] …	GO:0008021 synaptic vesicle;GO:0070382 exocytic vesicle;GO:0016323 basolateral plasma membrane	GO:0015093 ferrous iron transmembrane transporter activity;GO:0005381 iron ion transmembrane transporter activity;GO:0072509 divalent inorganic cation transmembrane transporter activity		Potential drug targets; Disease related genes; Predicted intracellular proteins; Transporters:Electrochemical Potential-driven transporters	[IPR009716] Ferroportin-1; [IPR036259] MFS transporter superfamily	Plasma membrane (reliability']); Additional: Cytosol;Nucleoplasm			yes	yes	yes		principal1	MP:0005367 renal/urinary system phenotype; MP:0005370 liver/biliary system phenotype; MP:0005385 cardiovascular system phenotype; MP:0010768 mortality/aging; MP:0005376 homeostasis/metabolism phenotype; MP:0005384 cellular phenotype; MP:0005378 growth/size/body region phenotype; MP:0005386 behavior/neurological phenotype; MP:0005381 digestive/alimentary phenotype; MP:0005387 immune system phenoty…	[ORPHA:139491] Hemochromatosis type 4	OMIM ID:604653 Solute carrier family 40 (iron-regulated transporter), member 1	Hemochromatosis type 4; Hemochromatosis type 1		Ferritins;Iron;Transferrin
ADAMTS5	619.333	0.009133	0.030689	0.848392	675	0.44274	0.0008681	0.0031492	0.746307	76	1.2353	0.015816	0.051431	0.872706	1107	1.1464	11096	symbol	H. sapiens	11096	H. sapiens	ADAMTS5	ADAM-TS5|ADAMTS-11|ADAMTS-5|ADAMTS11|ADMP-2	protein-coding	ADAM metallopeptidase with thrombospondin type 1 motif 5	This gene encodes a member of the ADAMTS (a disintegrin and metalloproteinase with thrombospondin motifs) protein family. Members of the family share several distinct protein modules, including a propeptide region, a metalloproteinase domain, a disintegrin-like domain, and a thrombospondin type 1 (TS) motif. Individual members of this family differ in the number of C-terminal TS motifs, and some …	chr21:26967758-26917922	GO:0044691 tooth eruption;GO:0120163 negative regulation of cold-induced thermogenesis;GO:0022617 extracellular matrix disassembly	[GO:0003674] molecular_function; [GO:0043167] ion binding; [GO:0008150] biological_process; [GO:0008233] peptidase activity; [GO:0005575] cellular_component; [GO:0005576] extracellular region; [GO:0031012] extracellular matrix; [GO:0030198] extracellular matrix organization; [GO:0042592] homeostatic process; [GO:0005783] endoplasmic reticulum; [GO:0005737] cytoplasm; [GO:0005622] intracellular; […	GO:0005788 endoplasmic reticulum lumen;GO:0062023 collagen-containing extracellular matrix;GO:0031012 extracellular matrix	GO:0050840 extracellular matrix binding;GO:0004222 metalloendopeptidase activity;GO:0005178 integrin binding		Predicted secreted proteins; Cancer-related genes:Candidate cancer biomarkers	[IPR000884] Thrombospondin type-1 (TSP1) repeat; [IPR001590] Peptidase M12B, ADAM/reprolysin; [IPR002870] Peptidase M12B, propeptide; [IPR006586] ADAM, cysteine-rich domain; [IPR010294] ADAM-TS Spacer 1; [IPR013273] ADAMTS/ADAMTS-like; [IPR013276] Peptidase M12B, ADAM-TS5; [IPR024079] Metallopeptidase, catalytic domain superfamily; [IPR036383] Thrombospondin type-1 (TSP1) repeat superfamily; [IPR…	Nucleoplasm (Supported)	yes	yes					principal1	MP:0010771 integument phenotype		OMIM ID:605007 A disintegrin-like and metalloproteinase with thrombospondin type 1 motif, 5		Platelet Function Tests
KATNAL1	623.667	0.0054328	0.01877	0.848392	410	0.69492	0.0078284	0.026485	0.842333	591	0.47094	0.011842	0.039194	0.858494	870	1.0046	84056	symbol	H. sapiens	84056	H. sapiens	KATNAL1		protein-coding	katanin catalytic subunit A1 like 1		chr13:30307551-30200026	GO:0051013 microtubule severing;GO:0031122 cytoplasmic microtubule organization;GO:0007283 spermatogenesis	[GO:0003674] molecular_function; [GO:0043167] ion binding; [GO:0005575] cellular_component; [GO:0005622] intracellular; [GO:0043226] organelle; [GO:0005856] cytoskeleton; [GO:0008092] cytoskeletal protein binding; [GO:0016887] ATPase activity; [GO:0008150] biological_process; [GO:0007010] cytoskeleton organization; [GO:0005737] cytoplasm; [GO:0007049] cell cycle; [GO:0016853] isomerase activity; …	GO:0000922 spindle pole;GO:0005819 spindle;GO:0005874 microtubule	GO:0008568 microtubule-severing ATPase activity;GO:0016853 isomerase activity;GO:0042623 ATPase activity, coupled		ENZYME proteins:Hydrolases; Predicted intracellular proteins; Enzymes	[IPR003593] AAA+ ATPase domain; [IPR003959] ATPase, AAA-type, core; [IPR003960] ATPase, AAA-type, conserved site; [IPR015415] Vps4 oligomerisation, C-terminal; [IPR027417] P-loop containing nucleoside triphosphate hydrolase; [IPR028594] Katanin p60 subunit A-like 1, chordates; [IPR028596] Katanin p60 subunit A1; [IPR041569] AAA ATPase, AAA+ lid domain	Cytosol;Nucleoplasm (reliability'])							principal1	MP:0005384 cellular phenotype; MP:0005389 reproductive system phenotype; MP:0005379 endocrine/exocrine gland phenotype		OMIM ID:614764 Katanin, p60 subunit, a-like 1		Hemoglobin A, Glycosylated	Alopecia
UACA	626	0.016918	0.054713	0.857278	1207	0.65097	0.005956	0.020489	0.842333	461	1.3031	0.0027794	0.0098515	0.841926	210	1.8937	55075	symbol	H. sapiens	55075	H. sapiens	UACA	NUCLING	protein-coding	uveal autoantigen with coiled-coil domains and ankyrin repeats	This gene encodes a protein that contains ankyrin repeats and coiled coil domains and likely plays a role in apoptosis. Studies in rodents have implicated the encoded protein in the stimulation of apoptosis and the regulation of mammary gland involution, in which the mammary gland returns to its pre-pregnant state. This protein has also been proposed to negatively regulate apoptosis based on expe…	chr15:70778823-70654554	GO:1901223 negative regulation of NIK/NF-kappaB signaling;GO:1901222 regulation of NIK/NF-kappaB signaling;GO:0043280 positive regulation of cysteine-type endopeptidase activity involved in apoptotic process	[GO:0003674] molecular_function; [GO:0007165] signal transduction; [GO:0008150] biological_process; [GO:0008219] cell death; [GO:0005575] cellular_component; [GO:0005622] intracellular; [GO:0043226] organelle; [GO:0005634] nucleus; [GO:0005737] cytoplasm; [GO:0005654] nucleoplasm; [GO:0005829] cytosol; [GO:0005856] cytoskeleton; [GO:0005576] extracellular region; [GO:0005615] extracellular space	GO:0070062 extracellular exosome;GO:0005856 cytoskeleton;GO:1903561 extracellular vesicle	GO:0005515 protein binding;GO:0005488 binding;GO:0003674 molecular_function		Predicted intracellular proteins	[IPR000727] Target SNARE coiled-coil homology domain; [IPR002110] Ankyrin repeat; [IPR020683] Ankyrin repeat-containing domain; [IPR030227] Protein Nucling; [IPR036770] Ankyrin repeat-containing domain superfamily	Nucleoplasm (reliability']); Additional: Cytosol								MP:0005367 renal/urinary system phenotype; MP:0005370 liver/biliary system phenotype; MP:0005385 cardiovascular system phenotype; MP:0005376 homeostasis/metabolism phenotype; MP:0005384 cellular phenotype; MP:0005378 growth/size/body region phenotype; MP:0005387 immune system phenotype; MP:0002006 neoplasm; MP:0005389 reproductive system phenotype; MP:0005397 hematopoietic system phenotype; MP:00…		OMIM ID:612516 Uveal autoantigen with coiled-coil domains and ankyrin repeats		Hip;Hydrocortisone;Platelet Function Tests	Amyotrophic Lateral Sclerosis;Bipolar Disorder;Hypersensitivity;Migraine Disorders;Schizophrenia;Venous Thromboembolism
AIG1	631.333	0.013687	0.044828	0.857278	988	0.72017	0.0049014	0.017016	0.842333	376	0.10256	0.0069925	0.023852	0.841926	530	-1.8732	51390	symbol	H. sapiens	51390	H. sapiens	AIG1	AIG-1|dJ95L4.1	protein-coding	androgen induced 1		chr6:143059213-143343883	GO:0042758 long-chain fatty acid catabolic process;GO:0009062 fatty acid catabolic process;GO:0001676 long-chain fatty acid metabolic process	[GO:0005575] cellular_component; [GO:0005886] plasma membrane; [GO:0003674] molecular_function; [GO:0008150] biological_process; [GO:0006629] lipid metabolic process; [GO:0044281] small molecule metabolic process; [GO:0009056] catabolic process	GO:0016021 integral component of membrane;GO:0031224 intrinsic component of membrane;GO:0005886 plasma membrane	GO:0016787 hydrolase activity;GO:0003824 catalytic activity;GO:0005515 protein binding		Predicted intracellular proteins; Transporters	[IPR006838] FAR-17a/AIG1-like protein	Golgi apparatus (Approved)			yes	yes	yes			MP:0005376 homeostasis/metabolism phenotype				C-Reactive Protein;Child Development Disorders, Pervasive;Echocardiography;Insulin;Myocardial Infarction;Platelet Function Tests	Cataract, Age-Related Nuclear;Precursor Cell Lymphoblastic Leukemia-Lymphoma;Schizophrenia
PIP5K1C	631.333	0.00095549	0.0034563	0.832228	77	0.96817	0.01468	0.047922	0.876695	1034	1.5243	0.010696	0.035634	0.856721	783	0.87805	23396	symbol	H. sapiens	23396	H. sapiens	PIP5K1C	LCCS3|PIP5K-GAMMA|PIP5K1-gamma|PIP5Kgamma	protein-coding	phosphatidylinositol-4-phosphate 5-kinase type 1 gamma	This locus encodes a type I phosphatidylinositol 4-phosphate 5-kinase. The encoded protein catalyzes phosphorylation of phosphatidylinositol 4-phosphate, producing phosphatidylinositol 4,5-bisphosphate. This enzyme is found at synapses and has been found to play roles in endocytosis and cell migration. Mutations at this locus have been associated with lethal congenital contractural syndrome. Alte…	chr19:3700486-3630181	GO:0072583 clathrin-dependent endocytosis;GO:0046854 phosphatidylinositol phosphorylation;GO:0048488 synaptic vesicle endocytosis	[GO:0003674] molecular_function; [GO:0016301] kinase activity; [GO:0008150] biological_process; [GO:0006629] lipid metabolic process; [GO:0005575] cellular_component; [GO:0005622] intracellular; [GO:0043226] organelle; [GO:0005634] nucleus; [GO:0005737] cytoplasm; [GO:0043167] ion binding; [GO:0005654] nucleoplasm; [GO:0005829] cytosol; [GO:0005886] plasma membrane; [GO:0006810] transport; [GO:00…	GO:0001931 uropod;GO:0031254 cell trailing edge;GO:0001891 phagocytic cup	GO:0016308 1-phosphatidylinositol-4-phosphate 5-kinase activity;GO:0016307 phosphatidylinositol phosphate kinase activity;GO:0016773 phosphotransferase activity, alcohol group as acceptor		Predicted intracellular proteins; Disease related genes; Enzymes; Potential drug targets; ENZYME proteins:Transferases	[IPR002498] Phosphatidylinositol-4-phosphate 5-kinase, core; [IPR027483] Phosphatidylinositol-4-phosphate 5-kinase, C-terminal; [IPR027484] Phosphatidylinositol-4-phosphate 5-kinase, N-terminal; [IPR023610] Phosphatidylinositol-4-phosphate 5-kinase	Cytosol;Nucleoplasm (reliability'])								MP:0005385 cardiovascular system phenotype; MP:0010768 mortality/aging; MP:0005376 homeostasis/metabolism phenotype; MP:0005384 cellular phenotype; MP:0005378 growth/size/body region phenotype; MP:0005386 behavior/neurological phenotype; MP:0003631 nervous system phenotype; MP:0005391 vision/eye phenotype; MP:0005397 hematopoietic system phenotype; MP:0005380 embryo phenotype	[ORPHA:137783] lethal congenital contracture syndrome type 3	OMIM ID:606102 Phosphatidylinositol 4-phosphate 5-kinase, type i, gamma	Lethal congenital contractural syndrome 3	Child Development Disorders, Pervasive;Language Tests		[611369] lethal congenital contracture syndrome type 3
AMELY	632.667	0.0014959	0.0053341	0.832228	116	0.43596	0.010905	0.03629	0.853184	811	0.101	0.013558	0.04443	0.871902	971	0.48478	266	symbol	H. sapiens	266	H. sapiens	AMELY	AMGL|AMGY	protein-coding	amelogenin Y-linked	This gene encodes a member of the amelogenin family of extracellular matrix proteins. Amelogenins are involved in biomineralization during tooth enamel development. Mutations in a related gene on chromosome X cause X-linked amelogenesis imperfecta. [provided by RefSeq, Jul 2008]	chrY:6911752-6865918	GO:0031214 biomineral tissue development;GO:0009888 tissue development;GO:0048513 animal organ development	[GO:0008150] biological_process; [GO:0048856] anatomical structure development; [GO:0005575] cellular_component; [GO:0005576] extracellular region; [GO:0031012] extracellular matrix; [GO:0003674] molecular_function; [GO:0005198] structural molecule activity	GO:0062023 collagen-containing extracellular matrix;GO:0031012 extracellular matrix;GO:0044421 extracellular region part	GO:0030345 structural constituent of tooth enamel;GO:0030021 extracellular matrix structural constituent conferring compression resistance;GO:0005201 extracellular matrix structural constituent		Predicted secreted proteins	[IPR004116] Amelogenin		yes	yes								OMIM ID:410000 Amelogenin, y-chromosomal
CMC2	638.667	0.012005	0.039682	0.848392	880	0.56253	0.0090285	0.030358	0.845981	683	1.218	0.0046343	0.016106	0.841926	353	1.6129	56942	symbol	H. sapiens	56942	H. sapiens	CMC2	2310061C15Rik|C16orf61|DC13	protein-coding	C-X9-C motif containing 2		chr16:81007036-80966448		[GO:0005575] cellular_component; [GO:0005737] cytoplasm; [GO:0005622] intracellular; [GO:0043226] organelle; [GO:0005739] mitochondrion; [GO:0003674] molecular_function	GO:0005739 mitochondrion;GO:0044444 cytoplasmic part;GO:0043231 intracellular membrane-bounded organelle	GO:0005515 protein binding;GO:0005488 binding;GO:0003674 molecular_function		Predicted intracellular proteins	[IPR013892] Cytochrome c oxidase biogenesis protein Cmc1-like	Mitochondria (reliability'])							principal1					Child Development Disorders, Pervasive;Emotions;Erythrocyte Count;Erythrocyte Indices;Resistin
TTC32	643.667	0.007051	0.02404	0.848392	532	1.0008	0.015792	0.051371	0.877042	1116	-0.65836	0.0036973	0.013	0.841926	283	0.67244	130502	symbol	H. sapiens	130502	H. sapiens	TTC32		protein-coding	tetratricopeptide repeat domain 32		chr2:19901983-19896631		[GO:0003674] molecular_function		GO:0005515 protein binding;GO:0005488 binding;GO:0003674 molecular_function		Predicted intracellular proteins	[IPR001440] Tetratricopeptide repeat 1; [IPR011990] Tetratricopeptide-like helical domain superfamily; [IPR013026] Tetratricopeptide repeat-containing domain; [IPR019734] Tetratricopeptide repeat	Mitochondria (reliability']); Additional: Nucleoplasm							principal1
PRR7	651	0.0066267	0.022665	0.848392	494	-0.12759	0.00051134	0.0018728	0.70108	50	1.8909	0.020597	0.065427	0.88222	1409	1.3439	80758	symbol	H. sapiens	80758	H. sapiens	PRR7		protein-coding	proline rich 7, synaptic		chr5:177445995-177456701	GO:0098926 postsynaptic signal transduction;GO:0099527 postsynapse to nucleus signaling pathway;GO:2001269 positive regulation of cysteine-type endopeptidase activity involved in apoptotic signaling pathway	[GO:0005575] cellular_component; [GO:0005622] intracellular; [GO:0043226] organelle; [GO:0005634] nucleus; [GO:0005737] cytoplasm; [GO:0005886] plasma membrane; [GO:0008150] biological_process; [GO:0002376] immune system process; [GO:0003674] molecular_function; [GO:0006464] cellular protein modification process; [GO:0008219] cell death; [GO:0007165] signal transduction; [GO:0019899] enzyme bindi…	GO:0099092 postsynaptic density, intracellular component;GO:0099091 postsynaptic specialization, intracellular component;GO:0098839 postsynaptic density membrane	GO:0036041 long-chain fatty acid binding;GO:0005504 fatty acid binding;GO:0033293 monocarboxylic acid binding		Predicted intracellular proteins		Cytosol;Nucleoplasm;Plasma membrane (reliability'])			yes		yes			MP:0005387 immune system phenotype; MP:0005397 hematopoietic system phenotype		OMIM ID:618306 Proline-rich protein 7		gamma-Glutamyltransferase
LY96	651.333	0.00010927	0.00042864	0.372412	22	0.91655	0.020023	0.063772	0.882902	1368	0.54625	0.0074837	0.025422	0.841926	564	0.78089	23643	symbol	H. sapiens	23643	H. sapiens	LY96	ESOP-1|MD-2|MD2|ly-96	protein-coding	lymphocyte antigen 96	This gene encodes a protein which associates with toll-like receptor 4 on the cell surface and confers responsiveness to lipopolysaccyaride (LPS), thus providing a link between the receptor and LPS signaling. Studies of the mouse ortholog suggest that this gene may be involved in endotoxin neutralization. Alternative splicing results in multiple transcript variants encoding different isoforms. [p…	chr8:73991275-74099807	GO:0032497 detection of lipopolysaccharide;GO:0034128 negative regulation of MyD88-independent toll-like receptor signaling pathway;GO:0034127 regulation of MyD88-independent toll-like receptor signaling pathway	[GO:0008150] biological_process; [GO:0006950] response to stress; [GO:0002376] immune system process; [GO:0003674] molecular_function; [GO:0008289] lipid binding; [GO:0005575] cellular_component; [GO:0005576] extracellular region; [GO:0005615] extracellular space; [GO:0005886] plasma membrane; [GO:0005737] cytoplasm; [GO:0005622] intracellular; [GO:0043226] organelle; [GO:0031410] cytoplasmic ves…	GO:0046696 lipopolysaccharide receptor complex;GO:0010008 endosome membrane;GO:0043235 receptor complex	GO:0001875 lipopolysaccharide receptor activity;GO:0035662 Toll-like receptor 4 binding;GO:0008329 signaling pattern recognition receptor activity		Predicted secreted proteins	[IPR003172] MD-2-related lipid-recognition domain; [IPR014756] Immunoglobulin E-set; [IPR039217] Lymphocyte antigen 96	Vesicles (reliability'])	yes	yes						MP:0005384 cellular phenotype; MP:0005387 immune system phenotype; MP:0005397 hematopoietic system phenotype		OMIM ID:605243 Lymphocyte antigen 96			Atrial Fibrillation;Coronary Artery Bypass
KDM6A	654.333	0.022018	0.069461	0.863709	1534	0.80751	0.0054046	0.018664	0.842333	416	0.77068	0.00014181	0.00056488	0.552585	13	1.9269	7403	symbol	H. sapiens	7403	H. sapiens	KDM6A	KABUK2|UTX|bA386N14.2	protein-coding	lysine demethylase 6A	This gene is located on the X chromosome and is the corresponding locus to a Y-linked gene which encodes a tetratricopeptide repeat (TPR) protein. The encoded protein of this gene contains a JmjC-domain and catalyzes the demethylation of tri/dimethylated histone H3. Multiple alternatively spliced transcript variants have been found for this gene. [provided by RefSeq, Apr 2014]	chrX:44873182-45112779	GO:0071557 histone H3-K27 demethylation;GO:0048570 notochord morphogenesis;GO:0032525 somite rostral/caudal axis specification	[GO:0003674] molecular_function; [GO:0005575] cellular_component; [GO:0005622] intracellular; [GO:0043226] organelle; [GO:0005634] nucleus; [GO:0043167] ion binding; [GO:0016491] oxidoreductase activity; [GO:0008150] biological_process; [GO:0051276] chromosome organization; [GO:0003677] DNA binding; [GO:0005694] chromosome; [GO:0000228] nuclear chromosome; [GO:0005654] nucleoplasm; [GO:0032991] p…	GO:0044666 MLL3/4 complex;GO:0035097 histone methyltransferase complex;GO:0034708 methyltransferase complex	GO:0071558 histone demethylase activity (H3-K27 specific);GO:0032452 histone demethylase activity;GO:0032451 demethylase activity		Disease related genes; Cancer-related genes:Mutational cancer driver genes; Predicted intracellular proteins; Cancer-related genes:Mutated cancer genes	[IPR003347] JmjC domain; [IPR011990] Tetratricopeptide-like helical domain superfamily; [IPR013026] Tetratricopeptide repeat-containing domain; [IPR019734] Tetratricopeptide repeat; [IPR001440] Tetratricopeptide repeat 1	Nucleoplasm (reliability']); Additional: Nucleoli							principal2	MP:0005385 cardiovascular system phenotype; MP:0010768 mortality/aging; MP:0005369 muscle phenotype; MP:0005376 homeostasis/metabolism phenotype; MP:0005384 cellular phenotype; MP:0005378 growth/size/body region phenotype; MP:0005387 immune system phenotype; MP:0002006 neoplasm; MP:0003631 nervous system phenotype; MP:0005390 skeleton phenotype; MP:0005397 hematopoietic system phenotype; MP:00053…	[ORPHA:2322] Kabuki syndrome	OMIM ID:300128 Lysine-specific demethylase 6a	Kabuki syndrome 2; Kabuki Syndrome - KDM6A; Kabuki syndrome 1; Inborn genetic diseases			[300867] KABUKI SYNDROME 2
INHA	654.333	0.0048896	0.016976	0.848392	373	0.77102	0.0058462	0.020106	0.842333	452	1.3779	0.016086	0.052278	0.872706	1138	1.3312	3623	symbol	H. sapiens	3623	H. sapiens	INHA		protein-coding	inhibin subunit alpha	This gene encodes a member of the TGF-beta (transforming growth factor-beta) superfamily of proteins. The encoded preproprotein is proteolytically processed to generate multiple peptide products, including the alpha subunit of the inhibin A and B protein complexes. These complexes negatively regulate follicle stimulating hormone secretion from the pituitary gland. Inhibins have also been implicat…	chr2:219572310-219575711	GO:0046882 negative regulation of follicle-stimulating hormone secretion;GO:0045578 negative regulation of B cell differentiation;GO:0046880 regulation of follicle-stimulating hormone secretion	[GO:0003674] molecular_function; [GO:0005575] cellular_component; [GO:0005576] extracellular region; [GO:0008150] biological_process; [GO:0030154] cell differentiation; [GO:0005615] extracellular space; [GO:0007049] cell cycle; [GO:0048856] anatomical structure development; [GO:0042592] homeostatic process; [GO:0002376] immune system process; [GO:0007165] signal transduction; [GO:0007267] cell-ce…	GO:0043513 inhibin B complex;GO:0043511 inhibin complex;GO:0043512 inhibin A complex	GO:0034711 inhibin binding;GO:0005179 hormone activity;GO:0008083 growth factor activity		Predicted secreted proteins	[IPR001839] Transforming growth factor-beta, C-terminal; [IPR015615] Transforming growth factor-beta-related; [IPR017175] Inhibin, alpha subunit; [IPR017948] Transforming growth factor beta, conserved site; [IPR029034] Cystine-knot cytokine	Vesicles (reliability'])	yes	yes					principal1	MP:0005370 liver/biliary system phenotype; MP:0005385 cardiovascular system phenotype; MP:0010768 mortality/aging; MP:0005376 homeostasis/metabolism phenotype; MP:0005384 cellular phenotype; MP:0005378 growth/size/body region phenotype; MP:0005381 digestive/alimentary phenotype; MP:0005387 immune system phenotype; MP:0002006 neoplasm; MP:0005389 reproductive system phenotype; MP:0005390 skeleton …	[ORPHA:619] NON RARE IN EUROPE: Primary ovarian failure	OMIM ID:147380 Inhibin, alpha
HFE	658.667	0.0018289	0.0065032	0.832228	147	0.46552	0.019068	0.060979	0.882902	1316	0.56972	0.0067978	0.023239	0.841926	513	0.75658	3077	symbol	H. sapiens	3077	H. sapiens	HFE	HFE1|HH|HLA-H|MVCD7|TFQTL2	protein-coding	homeostatic iron regulator	The protein encoded by this gene is a membrane protein that is similar to MHC class I-type proteins and associates with beta2-microglobulin (beta2M). It is thought that this protein functions to regulate iron absorption by regulating the interaction of the transferrin receptor with transferrin. The iron storage disorder, hereditary haemochromatosis, is a recessive genetic disorder that results fr…	chr6:26087347-26098343	GO:0002626 negative regulation of T cell antigen processing and presentation;GO:0010106 cellular response to iron ion starvation;GO:1904282 regulation of antigen processing and presentation of endogenous peptide antigen via MHC class I	[GO:0008150] biological_process; [GO:0042592] homeostatic process; [GO:0003674] molecular_function; [GO:0002376] immune system process; [GO:0006810] transport; [GO:0055085] transmembrane transport; [GO:0005886] plasma membrane; [GO:0005575] cellular_component; [GO:0032991] protein-containing complex; [GO:0005576] extracellular region; [GO:0005615] extracellular space; [GO:0005737] cytoplasm; [GO:…	GO:1990357 terminal web;GO:1990712 HFE-transferrin receptor complex;GO:0042612 MHC class I protein complex	GO:0030881 beta-2-microglobulin binding;GO:1990459 transferrin receptor binding;GO:0039706 co-receptor binding		Disease related genes	[IPR001039] MHC class I alpha chain, alpha1 alpha2 domains; [IPR003006] Immunoglobulin/major histocompatibility complex, conserved site; [IPR003597] Immunoglobulin C1-set; [IPR007110] Immunoglobulin-like domain; [IPR011161] MHC class I-like antigen recognition-like; [IPR011162] MHC classes I/II-like antigen recognition protein; [IPR013783] Immunoglobulin-like fold; [IPR031092] Hereditary hemochro…	Plasma membrane (reliability']); Additional: Nucleoplasm			yes	yes	yes		alternative2	MP:0005370 liver/biliary system phenotype; MP:0005376 homeostasis/metabolism phenotype; MP:0005384 cellular phenotype; MP:0005378 growth/size/body region phenotype; MP:0005386 behavior/neurological phenotype; MP:0005387 immune system phenotype; MP:0003631 nervous system phenotype; MP:0005371 limbs/digits/tail phenotype; MP:0005390 skeleton phenotype; MP:0005397 hematopoietic system phenotype	[ORPHA:443062] Familial porphyria cutanea tarda; [ORPHA:443057] Sporadic porphyria cutanea tarda; [ORPHA:465508] Symptomatic form of hemochromatosis type 1; [ORPHA:139498] NON RARE IN EUROPE: Hemochromatosis type 1	OMIM ID:613609 Homeostatic iron regulator	Hereditary hemochromatosis; Hemochromatosis type 1	Arterial Pressure;Blood Pressure;Erythrocyte Indices;Hypertension	Alcohol Drinking;Anemia;Cholesterol;Cholesterol, LDL;Erythrocyte Count;Ferritins;Hematocrit;Hemoglobins;Hepcidins;Iron;Iron-Binding Proteins;Schizophrenia;Selenium;Transferrin;hemoglobin A1c protein, human
ADH6	660.333	0.0035491	0.012496	0.832228	279	0.84685	0.02255	0.070952	0.882902	1515	0.52986	0.0023075	0.0082633	0.8377	187	1.3602	130	symbol	H. sapiens	130	H. sapiens	ADH6	ADH-5	protein-coding	alcohol dehydrogenase 6 (class V)	This gene encodes class V alcohol dehydrogenase, which is a member of the alcohol dehydrogenase family. Members of this family metabolize a wide variety of substrates, including ethanol, retinol, other aliphatic alcohols, hydroxysteroids, and lipid peroxidation products. This gene is expressed in the stomach as well as in the liver, and it contains a glucocorticoid response element upstream of it…	chr4:99219246-99202639	GO:0006069 ethanol oxidation;GO:0006067 ethanol metabolic process;GO:0042573 retinoic acid metabolic process	[GO:0003674] molecular_function; [GO:0043167] ion binding; [GO:0008150] biological_process; [GO:0016491] oxidoreductase activity; [GO:0005737] cytoplasm; [GO:0005622] intracellular; [GO:0005575] cellular_component; [GO:0005829] cytosol; [GO:0043226] organelle; [GO:0005576] extracellular region; [GO:0005615] extracellular space; [GO:0044281] small molecule metabolic process; [GO:0006091] generatio…	GO:0070062 extracellular exosome;GO:1903561 extracellular vesicle;GO:0043230 extracellular organelle	GO:0004024 alcohol dehydrogenase activity, zinc-dependent;GO:0004022 alcohol dehydrogenase (NAD) activity;GO:0004745 retinol dehydrogenase activity		Enzymes; ENZYME proteins:Oxidoreductases; Predicted intracellular proteins	[IPR002328] Alcohol dehydrogenase, zinc-type, conserved site; [IPR011032] GroES-like superfamily; [IPR013149] Alcohol dehydrogenase, C-terminal; [IPR013154] Alcohol dehydrogenase, N-terminal; [IPR036291] NAD(P)-binding domain superfamily; [IPR020843] Polyketide synthase, enoylreductase domain											OMIM ID:103735 Alcohol dehydrogenase 6			Electrocardiography
TBC1D22B	661.667	0.0087152	0.029347	0.848392	644	0.55309	0.0058429	0.020095	0.842333	451	0.93012	0.012182	0.040239	0.858494	890	1.5178	55633	symbol	H. sapiens	55633	H. sapiens	TBC1D22B	C6orf197	protein-coding	TBC1 domain family member 22B		chr6:37257772-37332970	GO:1902017 regulation of cilium assembly;GO:0090630 activation of GTPase activity;GO:0120032 regulation of plasma membrane bounded cell projection assembly	[GO:0003674] molecular_function; [GO:0030234] enzyme regulator activity; [GO:0008150] biological_process; [GO:0019899] enzyme binding; [GO:0006810] transport; [GO:0015031] protein transport		GO:0071889 14-3-3 protein binding;GO:0017137 Rab GTPase binding;GO:0005096 GTPase activator activity		Predicted intracellular proteins	[IPR000195] Rab-GTPase-TBC domain; [IPR035969] Rab-GTPase-TBC domain superfamily	Cytosol;Nucleoplasm (reliability'])							principal1			OMIM ID:616880 Tbc1 domain family, member 22b		Blood Pressure	Acne Vulgaris
PCDHA11	662.667	0.010124	0.033819	0.848392	750	0.74943	0.010607	0.035369	0.852065	782	0.85596	0.0060534	0.020837	0.841926	456	0.93393	56138	symbol	H. sapiens	56138	H. sapiens	PCDHA11	CNR7|CNRN7|CNRS7|CRNR7|PCDH-ALPHA11	protein-coding	protocadherin alpha 11	This gene is a member of the protocadherin alpha gene cluster, one of three related gene clusters tandemly linked on chromosome five that demonstrate an unusual genomic organization similar to that of B-cell and T-cell receptor gene clusters. The alpha gene cluster is composed of 15 cadherin superfamily genes related to the mouse CNR genes and consists of 13 highly similar and 2 more distantly re…	chr5:140867513-141012347	GO:0007156 homophilic cell adhesion via plasma membrane adhesion molecules;GO:0098742 cell-cell adhesion via plasma-membrane adhesion molecules;GO:0098609 cell-cell adhesion	[GO:0005886] plasma membrane; [GO:0005575] cellular_component; [GO:0003674] molecular_function; [GO:0043167] ion binding; [GO:0008150] biological_process; [GO:0007155] cell adhesion; [GO:0048856] anatomical structure development	GO:0005887 integral component of plasma membrane;GO:0031226 intrinsic component of plasma membrane;GO:0044459 plasma membrane part	GO:0005509 calcium ion binding;GO:0046872 metal ion binding;GO:0043169 cation binding		Predicted intracellular proteins	[IPR002126] Cadherin-like; [IPR013164] Cadherin, N-terminal; [IPR015919] Cadherin-like superfamily; [IPR020894] Cadherin conserved site; [IPR031904] Cadherin, C-terminal catenin-binding domain	Cell Junctions;Vesicles (reliability']); Additional: Cytoplasmic bodies			yes	yes	yes					OMIM ID:606317 Protocadherin-alpha 11		Blood Pressure;Body Mass Index;Muscle, Skeletal;Rotator Cuff	Adipose Tissue
IFNA4	668	0.00084218	0.0030502	0.811413	69	0.84572	0.018053	0.058016	0.880464	1256	1.1686	0.0090146	0.030303	0.848608	679	1.5743	3441	symbol	H. sapiens	3441	H. sapiens	IFNA4	IFN-alpha4a|INFA4	protein-coding	interferon alpha 4		chr9:21187682-21186618	GO:0033141 positive regulation of peptidyl-serine phosphorylation of STAT protein;GO:0033139 regulation of peptidyl-serine phosphorylation of STAT protein;GO:0042501 serine phosphorylation of STAT protein	[GO:0005575] cellular_component; [GO:0005576] extracellular region; [GO:0003674] molecular_function; [GO:0008150] biological_process; [GO:0006950] response to stress; [GO:0005615] extracellular space; [GO:0002376] immune system process; [GO:0007165] signal transduction; [GO:0030154] cell differentiation; [GO:0048856] anatomical structure development; [GO:0006464] cellular protein modification pro…	GO:0005615 extracellular space;GO:0044421 extracellular region part;GO:0005576 extracellular region	GO:0005132 type I interferon receptor binding;GO:0005125 cytokine activity;GO:0005126 cytokine receptor binding		Predicted secreted proteins	[IPR000471] Interferon alpha/beta/delta; [IPR009079] Four-helical cytokine-like, core		yes	yes					principal1	MP:0005385 cardiovascular system phenotype; MP:0010768 mortality/aging; MP:0005378 growth/size/body region phenotype; MP:0005386 behavior/neurological phenotype; MP:0005387 immune system phenotype; MP:0003631 nervous system phenotype		OMIM ID:147564 Interferon, alpha-4
PCBD1	670.333	0.0084101	0.028323	0.848392	625	0.45195	0.0085705	0.028854	0.842333	648	1.0286	0.010011	0.033468	0.856721	738	1.3678	5092	symbol	H. sapiens	5092	H. sapiens	PCBD1	DCOH|PCBD|PCD|PHS	protein-coding	pterin-4 alpha-carbinolamine dehydratase 1	This gene encodes a member of the pterin-4-alpha-carbinolamine dehydratase family. The encoded protein has been identified as a moonlighting protein based on its ability to perform mechanistically distinct functions. The encoded protein functions as both a dehydratase involved in tetrahydrobiopterin biosynthesis, and as a cofactor for HNF1A-dependent transcription. A deficiency of this enzyme lea…	chr10:70888565-70882280	GO:0006729 tetrahydrobiopterin biosynthetic process;GO:0046146 tetrahydrobiopterin metabolic process;GO:0006558 L-phenylalanine metabolic process	[GO:0003674] molecular_function; [GO:0016829] lyase activity; [GO:0008150] biological_process; [GO:0034641] cellular nitrogen compound metabolic process; [GO:0009058] biosynthetic process; [GO:0044281] small molecule metabolic process; [GO:0051186] cofactor metabolic process; [GO:0005575] cellular_component; [GO:0005622] intracellular; [GO:0043226] organelle; [GO:0005634] nucleus; [GO:0005737] cy…	GO:0070062 extracellular exosome;GO:1903561 extracellular vesicle;GO:0043230 extracellular organelle	GO:0008124 4-alpha-hydroxytetrahydrobiopterin dehydratase activity;GO:0004505 phenylalanine 4-monooxygenase activity;GO:0016714 oxidoreductase activity, acting on paired donors, with incorporation or reduction of molecular oxygen, reduced pteridine as one donor, and incorporation of one atom of oxygen		Predicted intracellular proteins; Disease related genes; ENZYME proteins:Lyases; Enzymes; Potential drug targets	[IPR001533] Pterin 4 alpha carbinolamine dehydratase; [IPR036428] Pterin 4 alpha carbinolamine dehydratase superfamily	Nucleoplasm (reliability']); Additional: Cytosol							principal1	MP:0005367 renal/urinary system phenotype; MP:0005376 homeostasis/metabolism phenotype; MP:0005391 vision/eye phenotype; MP:0010771 integument phenotype; MP:0001186 pigmentation phenotype	[ORPHA:1578] Pterin-4 alpha-carbinolamine dehydratase deficiency	OMIM ID:126090 Pterin-4-alpha-carbinolamine dehydratase 1	Hyperphenylalaninemia, BH4-deficient, D	Diabetic Nephropathies;Fantasy;Iron;Platelet Function Tests;Taste Perception;Thyrotropin	Antioxidants;Insulin;Multiple Myeloma;Urine	[264070] HYPERPHENYLALANINEMIA BH4-DEFICIENT D
SOX17	677.333	0.019971	0.063638	0.857968	1399	0.50764	0.0029271	0.010362	0.814547	238	1.3954	0.0051531	0.017825	0.841926	395	1.6548	64321	symbol	H. sapiens	64321	H. sapiens	SOX17	VUR3	protein-coding	SRY-box transcription factor 17	This gene encodes a member of the SOX (SRY-related HMG-box) family of transcription factors involved in the regulation of embryonic development and in the determination of the cell fate. The encoded protein may act as a transcriptional regulator after forming a protein complex with other proteins. [provided by RefSeq, Jul 2008]	chr8:54457935-54460892	GO:0003142 cardiogenic plate morphogenesis;GO:0060807 regulation of transcription from RNA polymerase II promoter involved in definitive endodermal cell fate specification;GO:0060796 regulation of transcription involved in primary germ layer cell fate commitment	[GO:0008150] biological_process; [GO:0034641] cellular nitrogen compound metabolic process; [GO:0009058] biosynthetic process; [GO:0007165] signal transduction; [GO:0007267] cell-cell signaling; [GO:0048856] anatomical structure development; [GO:0005575] cellular_component; [GO:0005622] intracellular; [GO:0043226] organelle; [GO:0005634] nucleus; [GO:0003674] molecular_function; [GO:0003677] DNA …	GO:0005667 transcription factor complex;GO:0000790 nuclear chromatin;GO:0000785 chromatin	GO:0008013 beta-catenin binding;GO:0003713 transcription coactivator activity;GO:0003712 transcription coregulator activity		Predicted intracellular proteins; Disease related genes; Cancer-related genes:Mutational cancer driver genes; Transcription factors:Other all-alpha-helical DNA-binding domains; Cancer-related genes:Mutated cancer genes	[IPR009071] High mobility group box domain; [IPR021934] Sox, C-terminal; [IPR033392] Sox 7/17/18, central domain; [IPR036910] High mobility group box domain superfamily	Nucleoplasm (reliability'])							principal1	MP:0005370 liver/biliary system phenotype; MP:0005385 cardiovascular system phenotype; MP:0010768 mortality/aging; MP:0005369 muscle phenotype; MP:0005376 homeostasis/metabolism phenotype; MP:0005384 cellular phenotype; MP:0005378 growth/size/body region phenotype; MP:0005381 digestive/alimentary phenotype; MP:0005387 immune system phenotype; MP:0005389 reproductive system phenotype; MP:0005397 h…	[ORPHA:289365] Familial vesicoureteral reflux	OMIM ID:610928 Sry-box 17		Erythrocyte Count;Myocardial Infarction;Platelet Function Tests;Receptors, Tumor Necrosis Factor	Intracranial Aneurysm	[613674] vesicoureteral reflux type 3
BTBD9	679.333	0.0079081	0.026742	0.848392	589	1.0647	0.0093363	0.031331	0.852065	697	1.5146	0.010246	0.034197	0.856721	752	1.6208	114781	symbol	H. sapiens	114781	H. sapiens	BTBD9	dJ322I12.1	protein-coding	BTB domain containing 9	This locus encodes a BTB/POZ domain-containing protein. This domain is known to be involved in protein-protein interactions. Polymorphisms at this locus have been reported to be associated with susceptibility to Restless Legs Syndrome and may also be associated with Tourette Syndrome. Alternatively spliced transcript variants have been described. [provided by RefSeq, Aug 2011]	chr6:38640541-38168451	GO:0042748 circadian sleep/wake cycle, non-REM sleep;GO:0060586 multicellular organismal iron ion homeostasis;GO:0042428 serotonin metabolic process	[GO:0003674] molecular_function; [GO:0008150] biological_process; [GO:0007267] cell-cell signaling; [GO:0050877] nervous system process; [GO:0034641] cellular nitrogen compound metabolic process; [GO:0042592] homeostatic process; [GO:0006810] transport; [GO:0016192] vesicle-mediated transport				Disease related genes; Predicted intracellular proteins	[IPR000210] BTB/POZ domain; [IPR000421] Coagulation factor 5/8 C-terminal domain; [IPR008979] Galactose-binding-like domain superfamily; [IPR011333] SKP1/BTB/POZ domain superfamily; [IPR011705] BTB/Kelch-associated; [IPR034091] BTBD9, BACK-like domain	Nucleoplasm (Approved)								MP:0010771 integument phenotype		OMIM ID:611237 Btb/poz domain-containing protein 9		Basophils;Platelet Function Tests	Bronchodilator Agents;Lung Volume Measurements;Pulmonary Disease, Chronic Obstructive;Restless Legs Syndrome
CNPY1	682.667	0.004912	0.01705	0.848392	375	0.61813	0.014538	0.04749	0.876695	1025	0.96852	0.0085109	0.028659	0.841926	648	1.1706	285888	symbol	H. sapiens	285888	H. sapiens	CNPY1		protein-coding	canopy FGF signaling regulator 1	Cnpy1 is expressed in the midbrain-hindbrain (MHB) boundary in zebrafish, binds FGFR1 (MIM 136350), and plays a role in FGF signaling (Hirate and Okamoto, 2006 [PubMed 16488878]).[supplied by OMIM, Dec 2008]	chr7:155570746-155501129		[GO:0005575] cellular_component; [GO:0005737] cytoplasm; [GO:0005622] intracellular; [GO:0043226] organelle; [GO:0005783] endoplasmic reticulum	GO:0005783 endoplasmic reticulum;GO:0012505 endomembrane system;GO:0044444 cytoplasmic part			Predicted intracellular proteins	[IPR021852] Domain of unknown function DUF3456; [IPR042415] Protein canopy homolog									MP:0005376 homeostasis/metabolism phenotype		OMIM ID:612493 Canopy fgf signaling regulator 1		Child Development Disorders, Pervasive;Platelet Function Tests	Migraine Disorders
SELK	683	0.021222	0.067205	0.857968	1487	0.82157	0.0045974	0.015988	0.842333	356	1.3009	0.0026556	0.0094216	0.841926	206	2.068	58515	gene_synonym	H. sapiens	58515	H. sapiens	SELENOK	HSPC030|HSPC297|SELK	protein-coding	selenoprotein K	The protein encoded by this gene belongs to the selenoprotein K family. It is a transmembrane protein that is localized in the endoplasmic reticulum (ER), and is involved in ER-associated degradation (ERAD) of misfolded, glycosylated proteins. It also has a role in the protection of cells from ER stress-induced apoptosis. Knockout studies in mice show the importance of this gene in promoting Ca(2…	chr3:53891859-53884417	GO:0045728 respiratory burst after phagocytosis;GO:0090197 positive regulation of chemokine secretion;GO:0071639 positive regulation of monocyte chemotactic protein-1 production	[GO:0005575] cellular_component; [GO:0005737] cytoplasm; [GO:0005622] intracellular; [GO:0043226] organelle; [GO:0005783] endoplasmic reticulum; [GO:0005886] plasma membrane; [GO:0008150] biological_process; [GO:0006810] transport; [GO:0003674] molecular_function; [GO:0005794] Golgi apparatus; [GO:0006950] response to stress; [GO:0007165] signal transduction; [GO:0008219] cell death; [GO:0006464]…	GO:0005789 endoplasmic reticulum membrane;GO:0098827 endoplasmic reticulum subcompartment;GO:0042175 nuclear outer membrane-endoplasmic reticulum membrane network	GO:0042802 identical protein binding;GO:0005515 protein binding;GO:0005488 binding			[IPR024491] Selenoprotein SelK/SelG	Cytosol;Nucleoplasm (reliability'])			yes	yes	yes		principal2	MP:0010768 mortality/aging; MP:0005376 homeostasis/metabolism phenotype; MP:0005384 cellular phenotype; MP:0005387 immune system phenotype; MP:0005377 hearing/vestibular/ear phenotype; MP:0005390 skeleton phenotype; MP:0005397 hematopoietic system phenotype		OMIM ID:607916 Selenoprotein k		Testosterone
CREBBP	683.667	0.0010761	0.0039008	0.832228	85	0.84952	0.020714	0.065761	0.882902	1411	0.58898	0.0073496	0.025004	0.841926	555	1.5069	1387	symbol	H. sapiens	1387	H. sapiens	CREBBP	CBP|KAT3A|MKHK1|RSTS|RSTS1	protein-coding	CREB binding protein	This gene is ubiquitously expressed and is involved in the transcriptional coactivation of many different transcription factors. First isolated as a nuclear protein that binds to cAMP-response element binding protein (CREB), this gene is now known to play critical roles in embryonic development, growth control, and homeostasis by coupling chromatin remodeling to transcription factor recognition. …	chr16:3880727-3725054	GO:0018076 N-terminal peptidyl-lysine acetylation;GO:1990258 histone glutamine methylation;GO:0018364 peptidyl-glutamine methylation	[GO:0003674] molecular_function; [GO:0043167] ion binding; [GO:0008150] biological_process; [GO:0034641] cellular nitrogen compound metabolic process; [GO:0009058] biosynthetic process; [GO:0005575] cellular_component; [GO:0005622] intracellular; [GO:0043226] organelle; [GO:0005634] nucleus; [GO:0016746] transferase activity, transferring acyl groups; [GO:0051276] chromosome organization; [GO:000…	GO:0000123 histone acetyltransferase complex;GO:0031248 protein acetyltransferase complex;GO:1902493 acetyltransferase complex	GO:0043426 MRF binding;GO:0043425 bHLH transcription factor binding;GO:0001102 RNA polymerase II activating transcription factor binding		Predicted intracellular proteins; Disease related genes; Cancer-related genes:Candidate cancer biomarkers; Enzymes; Potential drug targets; ENZYME proteins:Transferases; Cancer-related genes:Mutated cancer genes	[IPR000197] Zinc finger, TAZ-type; [IPR000433] Zinc finger, ZZ-type; [IPR001487] Bromodomain; [IPR003101] Coactivator CBP, KIX domain; [IPR009110] Nuclear receptor coactivator, interlocking; [IPR010303] CREB-binding protein/p300, atypical RING domain; [IPR013083] Zinc finger, RING/FYVE/PHD-type; [IPR013178] Histone acetyltransferase Rtt109/CBP; [IPR014744] Nuclear receptor coactivator, CREB-bp-li…	Nucleoplasm (reliability']); Additional: Nuclear bodies						yes		MP:0005370 liver/biliary system phenotype; MP:0005385 cardiovascular system phenotype; MP:0010768 mortality/aging; MP:0005369 muscle phenotype; MP:0005376 homeostasis/metabolism phenotype; MP:0005384 cellular phenotype; MP:0005378 growth/size/body region phenotype; MP:0005386 behavior/neurological phenotype; MP:0005381 digestive/alimentary phenotype; MP:0005387 immune system phenotype; MP:0002006…	[ORPHA:370026] Acute myeloid leukemia with t8; [ORPHA:353281] Rubinstein-Taybi syndrome due to 16p13.3 microdeletion; [ORPHA:353277] Rubinstein-Taybi syndrome due to CREBBP mutations	OMIM ID:600140 Creb-binding protein	Rubinstein-Taybi syndrome 1; Rubinstein-Taybi syndrome; Multiple myeloma; Menke-Hennekam syndrome 1; Frontal bossing; Pectus carinatum; Abnormality of the cerebral white matter; Downturned corners of mouth; Generalized hypotonia; Atrial septal defect; High palate; Thin upper lip vermilion; Cerebral white matter atrophy; Joint laxity; History of neurodevelopmental disorder; Neurodevelopmental diso…	Body Weights and Measures	Cholangitis, Sclerosing;Cleft Lip;Cleft Palate;Electrocardiography;Insulin-Like Growth Factor Binding Protein 3;Neurofibrillary Tangles	[No disease mim] CREBBP intellectual disability without typical RTS features; [180849] RUBINSTEIN-TAYBI SYNDROME TYPE 1
RNASEH2A	684.667	0.012764	0.042028	0.852358	940	0.69398	0.0081938	0.027644	0.842333	620	0.11672	0.0065745	0.022497	0.841926	494	0.073645	10535	symbol	H. sapiens	10535	H. sapiens	RNASEH2A	AGS4|JUNB|RNASEHI|RNHIA|RNHL|THSD8	protein-coding	ribonuclease H2 subunit A	The protein encoded by this gene is a component of the heterotrimeric type II ribonuclease H enzyme (RNAseH2). RNAseH2 is the major source of ribonuclease H activity in mammalian cells and endonucleolytically cleaves ribonucleotides. It is predicted to remove Okazaki fragment RNA primers during lagging strand DNA synthesis and to excise single ribonucleotides from DNA-DNA duplexes. Mutations in t…	chr19:12806584-12813640	GO:0043137 DNA replication, removal of RNA primer;GO:0033567 DNA replication, Okazaki fragment processing;GO:0006273 lagging strand elongation	[GO:0003674] molecular_function; [GO:0003723] RNA binding; [GO:0004518] nuclease activity; [GO:0008150] biological_process; [GO:0034641] cellular nitrogen compound metabolic process; [GO:0005575] cellular_component; [GO:0005622] intracellular; [GO:0043226] organelle; [GO:0005634] nucleus; [GO:0043167] ion binding; [GO:0005654] nucleoplasm; [GO:0005737] cytoplasm; [GO:0005829] cytosol; [GO:0009058…	GO:0032299 ribonuclease H2 complex;GO:0005654 nucleoplasm;GO:0005829 cytosol	GO:0004523 RNA-DNA hybrid ribonuclease activity;GO:0016891 endoribonuclease activity, producing 5'-phosphomonoesters;GO:0016893 endonuclease activity, active with either ribo- or deoxyribonucleic acids and producing 5'-phosphomonoesters		Predicted intracellular proteins; Disease related genes; ENZYME proteins:Hydrolases; Enzymes; Potential drug targets	[IPR001352] Ribonuclease HII/HIII; [IPR004649] Ribonuclease H2, subunit A; [IPR012337] Ribonuclease H-like superfamily; [IPR023160] Ribonuclease HII, helix-loop-helix cap domain superfamily; [IPR024567] Ribonuclease HII/HIII domain; [IPR036397] Ribonuclease H superfamily	Cytosol;Nucleoplasm (reliability'])							principal1	MP:0010768 mortality/aging; MP:0005378 growth/size/body region phenotype; MP:0005387 immune system phenotype; MP:0005380 embryo phenotype	[ORPHA:51] Aicardi-Goutieres syndrome	OMIM ID:606034 Ribonuclease h2, subunit a	Aicardi Goutieres syndrome 4; Aicardi Goutieres syndrome		Bronchodilator Agents;Erythrocyte Count;Forced Expiratory Volume;Pulmonary Disease, Chronic Obstructive	[610333] AICARDI-GOUTIERES SYNDROME 4
OSTN	689.333	0.0021776	0.0077842	0.832228	167	0.73199	0.02123	0.06723	0.882902	1439	0.30934	0.0061564	0.02116	0.841926	462	0.61466	344901	symbol	H. sapiens	344901	H. sapiens	OSTN	MUSCLIN	protein-coding	osteocrin		chr3:191199241-191265615	GO:1903860 negative regulation of dendrite extension;GO:0046325 negative regulation of glucose import;GO:0010829 negative regulation of glucose transmembrane transport	[GO:0005575] cellular_component; [GO:0005576] extracellular region; [GO:0008150] biological_process; [GO:0048856] anatomical structure development; [GO:0030154] cell differentiation; [GO:0003674] molecular_function; [GO:0040007] growth; [GO:0007165] signal transduction; [GO:0006810] transport; [GO:0055085] transmembrane transport; [GO:0000902] cell morphogenesis; [GO:0005615] extracellular space	GO:0005615 extracellular space;GO:0044421 extracellular region part;GO:0005576 extracellular region	GO:0005179 hormone activity;GO:0048018 receptor ligand activity;GO:0030545 receptor regulator activity		Predicted secreted proteins	[IPR021088] Osteocrin		yes	yes					principal1	MP:0005369 muscle phenotype; MP:0005376 homeostasis/metabolism phenotype; MP:0005384 cellular phenotype; MP:0005386 behavior/neurological phenotype		OMIM ID:610280 Osteocrin		Glomerular Filtration Rate;Personality;Stroke;Triglycerides	Age-Related Hearing Impairment 1;Alzheimer Disease;Cerebrospinal Fluid;Dementia;Fenofibrate;Psoriasis;tau Proteins
LINC00452	693	0.020819	0.066056	0.857968	1466	0.55512	0.0076183	0.025833	0.842333	575	1.1378	0.00032332	0.0011958	0.552585	38	1.5081	643365	symbol	H. sapiens	643365	H. sapiens	LINC00452	LINC00453	ncRNA	long intergenic non-protein coding RNA 452		chr13:113895103-113921317																					Arthritis, Rheumatoid;Drug Resistance
SLCO3A1	695.333	0.0040637	0.014225	0.833684	324	0.45337	0.002685	0.0095133	0.814547	221	1.1384	0.022693	0.071351	0.884211	1541	1.2627	28232	symbol	H. sapiens	28232	H. sapiens	SLCO3A1	OATP-D|OATP-RP3|OATP3A1|OATPD|OATPRP3|SLC21A11	protein-coding	solute carrier organic anion transporter family member 3A1		chr15:91853708-92172435	GO:0043252 sodium-independent organic anion transport;GO:0015732 prostaglandin transport;GO:0071715 icosanoid transport	[GO:0003674] molecular_function; [GO:0005575] cellular_component; [GO:0008150] biological_process; [GO:0006810] transport; [GO:0055085] transmembrane transport; [GO:0005886] plasma membrane; [GO:0006464] cellular protein modification process; [GO:0022857] transmembrane transporter activity; [GO:0034641] cellular nitrogen compound metabolic process; [GO:0009058] biosynthetic process	GO:0005887 integral component of plasma membrane;GO:0031226 intrinsic component of plasma membrane;GO:0044459 plasma membrane part	GO:0015347 sodium-independent organic anion transmembrane transporter activity;GO:0008514 organic anion transmembrane transporter activity;GO:0015291 secondary active transmembrane transporter activity		Transporters:Electrochemical Potential-driven transporters	[IPR002350] Kazal domain; [IPR004156] Organic anion transporter polypeptide; [IPR036058] Kazal domain superfamily; [IPR036259] MFS transporter superfamily				yes	yes	yes	yes		MP:0010768 mortality/aging; MP:0005376 homeostasis/metabolism phenotype		OMIM ID:612435 Solute carrier organic anion transporter family, member 3a1		Atrial Pressure;Blood Pressure;Blood Sedimentation;Calcium;Erythrocyte Count;Fetal Hemoglobin;Lithium;Platelet Function Tests;Thyrotropin	3-hydroxy-1-methylpropylmercapturic acid;Alzheimer Disease;Behavior;Bronchodilator Agents;DNA Methylation;Dementia;Gastrointestinal Microbiome;Interleukin-6;Lung Volume Measurements;Plaque, Amyloid;Precursor Cell Lymphoblastic Leukemia-Lymphoma;Smoking;dimethylarginine;iloperidone
CPNE4	696.333	0.022664	0.071273	0.863709	1570	0.46427	0.0024399	0.0087124	0.805617	205	1.1696	0.0040506	0.014181	0.841926	314	1.5516	131034	symbol	H. sapiens	131034	H. sapiens	CPNE4	COPN4|CPN4	protein-coding	copine 4	This gene belongs to the highly conserved copine family. It encodes a calcium-dependent, phospholipid-binding protein, which may be involved in membrane trafficking, mitogenesis and development. Alternative splicing results in multiple transcript variants. [provided by RefSeq, Jan 2014]	chr3:132285696-131533569	GO:0071277 cellular response to calcium ion;GO:0051592 response to calcium ion;GO:0071248 cellular response to metal ion	[GO:0003674] molecular_function; [GO:0043167] ion binding; [GO:0005886] plasma membrane; [GO:0005575] cellular_component; [GO:0008289] lipid binding; [GO:0043226] organelle; [GO:0005576] extracellular region; [GO:0005615] extracellular space; [GO:0008150] biological_process	GO:0070062 extracellular exosome;GO:1903561 extracellular vesicle;GO:0043230 extracellular organelle	GO:0005544 calcium-dependent phospholipid binding;GO:0005543 phospholipid binding;GO:0008289 lipid binding		Predicted intracellular proteins	[IPR000008] C2 domain; [IPR002035] von Willebrand factor, type A; [IPR010734] Copine; [IPR035892] C2 domain superfamily; [IPR036465] von Willebrand factor A-like domain superfamily; [IPR037768] Copine, C2B domain	Cytosol;Nucleoplasm (reliability'])										OMIM ID:604208 Copine iv		Asthma;Body Weight;Echocardiography;Electrocardiography;Hip;Iron;Lipoprotein(a);Myocardial Infarction;Platelet Function Tests;Triglycerides	Amyotrophic Lateral Sclerosis;Body Mass Index;Coronary Aneurysm;Motion Sickness;Mucocutaneous Lymph Node Syndrome
SMAGP	702	0.0070446	0.024017	0.848392	530	-1.116	0.010541	0.035181	0.852065	778	0.37424	0.010905	0.036289	0.856721	798	0.37447	57228	symbol	H. sapiens	57228	H. sapiens	SMAGP	hSMAGP	protein-coding	small cell adhesion glycoprotein		chr12:51270415-51244558		[GO:0005575] cellular_component; [GO:0005622] intracellular; [GO:0043226] organelle; [GO:0005634] nucleus; [GO:0005654] nucleoplasm; [GO:0005886] plasma membrane; [GO:0005737] cytoplasm; [GO:0031410] cytoplasmic vesicle; [GO:0003674] molecular_function	GO:0030659 cytoplasmic vesicle membrane;GO:0012506 vesicle membrane;GO:0030054 cell junction	GO:0005515 protein binding;GO:0005488 binding;GO:0003674 molecular_function		Predicted intracellular proteins		Plasma membrane (reliability']); Additional: Nucleoplasm			yes	yes	yes		principal1	MP:0005378 growth/size/body region phenotype; MP:0005386 behavior/neurological phenotype
CRIP2	702	0.024416	0.076237	0.867922	1673	0.58736	0.0049537	0.017184	0.842333	382	1.1391	0.00048543	0.0017832	0.660796	51	1.8305	1397	symbol	H. sapiens	1397	H. sapiens	CRIP2	CRIP|CRP2|ESP1	protein-coding	cysteine rich protein 2	This gene encodes a putative transcription factor with two LIM zinc-binding domains. The encoded protein may participate in the differentiation of smooth muscle tissue. Alternative splicing results in multiple transcript variants. [provided by RefSeq, Aug 2012]	chr14:105472945-105480170	GO:0030097 hemopoiesis;GO:0048534 hematopoietic or lymphoid organ development;GO:0008284 positive regulation of cell proliferation	[GO:0003674] molecular_function; [GO:0043167] ion binding	GO:0005938 cell cortex;GO:0099568 cytoplasmic region;GO:0071944 cell periphery	GO:0008270 zinc ion binding;GO:0046914 transition metal ion binding;GO:0046872 metal ion binding		Predicted intracellular proteins	[IPR001781] Zinc finger, LIM-type	Nucleoli (reliability']); Additional: Nucleoplasm;Plasma membrane								MP:0005386 behavior/neurological phenotype; MP:0010771 integument phenotype		OMIM ID:601183 Cysteine-rich intestinal protein 2		Platelet Function Tests
CADM3	704.333	0.0066495	0.022745	0.848392	496	0.73996	0.0072253	0.024611	0.842333	546	1.0556	0.015304	0.049835	0.872706	1071	1.267	57863	symbol	H. sapiens	57863	H. sapiens	CADM3	BIgR|IGSF4B|NECL1|Necl-1|TSLL1|synCAM3	protein-coding	cell adhesion molecule 3	The protein encoded by this gene is a calcium-independent cell-cell adhesion protein that can form homodimers or heterodimers with other nectin proteins. The encoded protein has both homophilic and heterophilic cell-cell adhesion activity. This gene is reported to be a tumor suppressor gene. [provided by RefSeq, Oct 2016]	chr1:159171592-159203313	GO:0007157 heterophilic cell-cell adhesion via plasma membrane cell adhesion molecules;GO:0034332 adherens junction organization;GO:0007156 homophilic cell adhesion via plasma membrane adhesion molecules	[GO:0005575] cellular_component; [GO:0005886] plasma membrane; [GO:0008150] biological_process; [GO:0007155] cell adhesion; [GO:0003674] molecular_function; [GO:0034330] cell junction organization	GO:0098688 parallel fiber to Purkinje cell synapse;GO:0060076 excitatory synapse;GO:0099056 integral component of presynaptic membrane	GO:0042803 protein homodimerization activity;GO:0046983 protein dimerization activity;GO:0042802 identical protein binding		Predicted intracellular proteins	[IPR003585] Neurexin/syndecan/glycophorin C; [IPR003598] Immunoglobulin subtype 2; [IPR003599] Immunoglobulin subtype; [IPR007110] Immunoglobulin-like domain; [IPR013106] Immunoglobulin V-set domain; [IPR013162] CD80-like, immunoglobulin C2-set; [IPR013783] Immunoglobulin-like fold; [IPR036179] Immunoglobulin-like domain superfamily	Cytosol (reliability'])			yes	yes	yes			MP:0003631 nervous system phenotype		OMIM ID:609743 Cell adhesion molecule 3		monocyte chemoattractant protein 1 (66-77)	Binge-Eating Disorder;Bipolar Disorder;Chemokine CCL2
ARMS2	705.667	0.0033625	0.011868	0.832228	266	0.1841	0.01028	0.034312	0.852065	761	0.33782	0.015636	0.050872	0.872706	1090	0.25252	387715	symbol	H. sapiens	387715	H. sapiens	ARMS2	ARMD8	protein-coding	age-related maculopathy susceptibility 2	This gene encodes a small secreted protein specific to primates. This protein is a component of the choroidal extracellular matrix of the eye. Mutations in this gene are associated with age-related macular degeneration. [provided by RefSeq, Sep 2017]	chr10:122454653-122457352	GO:0001895 retina homeostasis;GO:0001894 tissue homeostasis;GO:0060249 anatomical structure homeostasis	[GO:0005737] cytoplasm; [GO:0005622] intracellular; [GO:0005575] cellular_component; [GO:0003674] molecular_function; [GO:0043226] organelle; [GO:0005739] mitochondrion; [GO:0008150] biological_process; [GO:0042592] homeostatic process	GO:0001917 photoreceptor inner segment;GO:0005739 mitochondrion;GO:0097458 neuron part	GO:0005515 protein binding;GO:0005488 binding;GO:0003674 molecular_function		Disease related genes; Predicted intracellular proteins									principal1		[ORPHA:279] NON RARE IN EUROPE: Age-related macular degeneration	OMIM ID:611313 Arms2 gene		Apolipoprotein A-I;Hip;Macular Degeneration;Platelet Function Tests	Diabetes Mellitus, Type 2;Migraine Disorders;Wet Macular Degeneration
NABP1	710.333	0.024247	0.075769	0.866958	1666	0.41672	0.0038099	0.013363	0.819903	309	1.2852	0.0018881	0.0067259	0.822238	156	1.4222	64859	symbol	H. sapiens	64859	H. sapiens	NABP1	OBFC2A|SOSS-B2|SSB2	protein-coding	nucleic acid binding protein 1	Single-stranded DNA (ssDNA)-binding proteins, such as OBFC2A, are ubiquitous and essential for a variety of DNA metabolic processes, including replication, recombination, and detection and repair of damage (Richard et al., 2008 [PubMed 18449195]).[supplied by OMIM, Jun 2008]	chr2:191678136-191686943	GO:0042795 snRNA transcription by RNA polymerase II;GO:0009301 snRNA transcription;GO:0016073 snRNA metabolic process	[GO:0005575] cellular_component; [GO:0005622] intracellular; [GO:0043226] organelle; [GO:0005634] nucleus; [GO:0005654] nucleoplasm; [GO:0005737] cytoplasm; [GO:0005829] cytosol; [GO:0003674] molecular_function; [GO:0003677] DNA binding; [GO:0008150] biological_process; [GO:0006950] response to stress; [GO:0034641] cellular nitrogen compound metabolic process; [GO:0006259] DNA metabolic process; …	GO:0070876 SOSS complex;GO:0000784 nuclear chromosome, telomeric region;GO:0000781 chromosome, telomeric region	GO:0003697 single-stranded DNA binding;GO:0003723 RNA binding;GO:0003677 DNA binding		Predicted intracellular proteins	[IPR012340] Nucleic acid-binding, OB-fold	Nucleoplasm (reliability']); Additional: Cytosol								MP:0005389 reproductive system phenotype; MP:0005379 endocrine/exocrine gland phenotype	[ORPHA:520] ACUTE PROMYELOCYTIC LEUKEMIA	OMIM ID:612103 Oligonucleotide/oligosaccharide-binding fold-containing protein 2a		Cytokine Receptor gp130;Platelet Function Tests	Antineoplastic Agents;Colorectal Neoplasms;Fluorouracil
LPCAT2	712.333	0.017955	0.057734	0.857968	1273	0.98427	0.0054769	0.01891	0.842333	425	-0.060855	0.0057904	0.019921	0.841926	439	0.21973	54947	symbol	H. sapiens	54947	H. sapiens	LPCAT2	AGPAT11|AYTL1|LysoPAFAT	protein-coding	lysophosphatidylcholine acyltransferase 2	This gene encodes a member of the lysophospholipid acyltransferase family. The encoded enzyme may function in two ways: to catalyze the biosynthesis of platelet-activating factor (1-O-alkyl-2-acetyl-sn-glycero-3-phosphocholine) from 1-O-alkyl-sn-glycero-3-phosphocholine, and to catalyze the synthesis of glycerophospholipid precursors from arachidonyl-CoA and lysophosphatidylcholine. The encoded p…	chr16:55509055-55586666	GO:0006663 platelet activating factor biosynthetic process;GO:0046469 platelet activating factor metabolic process;GO:0036151 phosphatidylcholine acyl-chain remodeling	[GO:0003674] molecular_function; [GO:0043167] ion binding; [GO:0016746] transferase activity, transferring acyl groups; [GO:0005575] cellular_component; [GO:0005737] cytoplasm; [GO:0005622] intracellular; [GO:0043226] organelle; [GO:0005783] endoplasmic reticulum; [GO:0005886] plasma membrane; [GO:0005794] Golgi apparatus; [GO:0008150] biological_process; [GO:0006629] lipid metabolic process; [GO…	GO:0005811 lipid droplet;GO:0005795 Golgi stack;GO:0000139 Golgi membrane	GO:0047159 1-alkenylglycerophosphocholine O-acyltransferase activity;GO:0050200 plasmalogen synthase activity;GO:0047192 1-alkylglycerophosphocholine O-acetyltransferase activity		ENZYME proteins:Transferases; Predicted intracellular proteins; Enzymes	[IPR002048] EF-hand domain; [IPR002123] Phospholipid/glycerol acyltransferase; [IPR011992] EF-hand domain pair; [IPR018247] EF-Hand 1, calcium-binding site	Endoplasmic reticulum (reliability']); Additional: Lipid droplets			yes	yes	yes					OMIM ID:612040 Lysophosphatidylcholine acyltransferase 2		Blood Coagulation Factors;Survival	Thyroxine
TXNDC11	713.333	0.011521	0.038182	0.848392	847	0.75756	0.0063134	0.021653	0.842333	479	1.0864	0.011108	0.036902	0.856721	814	1.217	51061	symbol	H. sapiens	51061	H. sapiens	TXNDC11	EFP1	protein-coding	thioredoxin domain containing 11		chr16:11742857-11679080		[GO:0008150] biological_process; [GO:0042592] homeostatic process; [GO:0005575] cellular_component; [GO:0005737] cytoplasm; [GO:0005622] intracellular; [GO:0043226] organelle; [GO:0005783] endoplasmic reticulum; [GO:0003674] molecular_function	GO:0005789 endoplasmic reticulum membrane;GO:0098827 endoplasmic reticulum subcompartment;GO:0042175 nuclear outer membrane-endoplasmic reticulum membrane network	GO:0005515 protein binding;GO:0005488 binding;GO:0003674 molecular_function		Predicted intracellular proteins	[IPR013766] Thioredoxin domain; [IPR036249] Thioredoxin-like superfamily	Cytosol;Plasma membrane (reliability'])			yes	yes						OMIM ID:617792 Thioredoxin domain-containing protein 11			Arthritis, Rheumatoid;S-(3-hydroxypropyl)cysteine N-acetate;Smoking
GJC2	716.667	0.025277	0.078621	0.867922	1721	0.53764	0.004064	0.014225	0.831517	327	0.3043	0.0012336	0.0044483	0.799389	102	-0.025517	57165	symbol	H. sapiens	57165	H. sapiens	GJC2	CX46.6|Cx47|GJA12|HLD2|LMPH1C|LMPHM3|PMLDAR|SPG44	protein-coding	gap junction protein gamma 2	This gene encodes a gap junction protein. Gap junction proteins are members of a large family of homologous connexins and comprise 4 transmembrane, 2 extracellular, and 3 cytoplasmic domains. This gene plays a key role in central myelination and is involved in peripheral myelination in humans. Defects in this gene are the cause of autosomal recessive Pelizaeus-Merzbacher-like disease-1. [provided…	chr1:228149930-228159826	GO:0070447 positive regulation of oligodendrocyte progenitor proliferation;GO:0070444 oligodendrocyte progenitor proliferation;GO:0070445 regulation of oligodendrocyte progenitor proliferation	[GO:0008150] biological_process; [GO:0005886] plasma membrane; [GO:0005575] cellular_component; [GO:0032991] protein-containing complex; [GO:0006810] transport; [GO:0055085] transmembrane transport; [GO:0003674] molecular_function; [GO:0022857] transmembrane transporter activity; [GO:0007267] cell-cell signaling; [GO:0006464] cellular protein modification process; [GO:0048856] anatomical structur…	GO:1990769 proximal neuron projection;GO:0033270 paranode region of axon;GO:0005922 connexin complex	GO:1903763 gap junction channel activity involved in cell communication by electrical coupling;GO:0005243 gap junction channel activity;GO:0022829 wide pore channel activity		Disease related genes	[IPR000500] Connexin; [IPR013092] Connexin, N-terminal; [IPR017990] Connexin, conserved site; [IPR019570] Gap junction protein, cysteine-rich domain; [IPR038359] Connexin, N-terminal domain superfamily	Cytosol;Plasma membrane (reliability'])			yes	yes	yes		principal1	MP:0005386 behavior/neurological phenotype; MP:0005387 immune system phenotype; MP:0003631 nervous system phenotype; MP:0005397 hematopoietic system phenotype	[ORPHA:320401] Autosomal recessive spastic paraplegia type 44; [ORPHA:79452] Milroy Disease; [ORPHA:280282] Pelizaeus-Merzbacher-like disease due to GJC2 mutation	OMIM ID:608803 Gap junction protein, gamma-2	Generalized hypotonia; Global developmental delay; Hypoplasia of the corpus callosum; Failure to thrive; Ventriculomegaly; Leukodystrophy, hypomyelinating, 2; Spastic paraplegia; Pelizaeus-Merzbacher disease; Dystonia; Intellectual disability; Inborn genetic diseases; Lymphatic malformation 3; Spastic paraplegia 44, autosomal recessive			[608804] LEUKODYSTROPHY HYPOMYELINATING 2; [613480] Lymphedema hereditary ic; [613206] Spastic paraplegia 44
UCK2	717.333	0.017058	0.055146	0.857278	1218	0.35065	0.010436	0.034841	0.852065	769	0.96275	0.0020203	0.0072046	0.834593	165	1.2324	7371	symbol	H. sapiens	7371	H. sapiens	UCK2	TSA903|UK|UMPK	protein-coding	uridine-cytidine kinase 2	This gene encodes a pyrimidine ribonucleoside kinase. The encoded protein (EC 2.7.1.48) catalyzes phosphorylation of uridine and cytidine to uridine monophosphate (UMP) and cytidine monophosphate (CMP), respectively.[provided by RefSeq, Oct 2010]	chr1:165827614-165911618	GO:0044211 CTP salvage;GO:0010138 pyrimidine ribonucleotide salvage;GO:0032262 pyrimidine nucleotide salvage	[GO:0003674] molecular_function; [GO:0043167] ion binding; [GO:0008150] biological_process; [GO:0016301] kinase activity; [GO:0034641] cellular nitrogen compound metabolic process; [GO:0009058] biosynthetic process; [GO:0044281] small molecule metabolic process; [GO:0005575] cellular_component; [GO:0005737] cytoplasm; [GO:0005622] intracellular; [GO:0005829] cytosol	GO:0005829 cytosol;GO:0044444 cytoplasmic part;GO:0005737 cytoplasm	GO:0004849 uridine kinase activity;GO:0019206 nucleoside kinase activity;GO:0019205 nucleobase-containing compound kinase activity		ENZYME proteins:Transferases; Predicted intracellular proteins; Enzymes	[IPR000764] Uridine kinase-like; [IPR006083] Phosphoribulokinase/uridine kinase; [IPR027417] P-loop containing nucleoside triphosphate hydrolase; [IPR029925] Uridine-cytidine kinase 2	Nucleoplasm (reliability'])										OMIM ID:609329 Uridine/cytidine kinase 2			Testicular Germ Cell Tumor;Testicular Neoplasms
MAGI1	719.333	0.025815	0.080122	0.868495	1757	0.59023	0.00087165	0.0031626	0.746307	78	0.94771	0.0042108	0.014718	0.841926	323	1.47	9223	symbol	H. sapiens	9223	H. sapiens	MAGI1	AIP-3|AIP3|BAIAP1|BAP-1|BAP1|MAGI-1|MAGI-1b|Magi1d|TNRC19|WWP3	protein-coding	membrane associated guanylate kinase, WW and PDZ domain containing 1	The protein encoded by this gene is a member of the membrane-associated guanylate kinase homologue (MAGUK) family. MAGUK proteins participate in the assembly of multiprotein complexes on the inner surface of the plasma membrane at regions of cell-cell contact. The product of this gene may play a role as scaffolding protein at cell-cell junctions. Alternatively spliced transcript variants encoding…	chr3:66038918-65353526	GO:0022409 positive regulation of cell-cell adhesion;GO:0045785 positive regulation of cell adhesion;GO:0022407 regulation of cell-cell adhesion	[GO:0003674] molecular_function; [GO:0005575] cellular_component; [GO:0005737] cytoplasm; [GO:0005622] intracellular; [GO:0005886] plasma membrane; [GO:0043167] ion binding; [GO:0043226] organelle; [GO:0005634] nucleus; [GO:0005654] nucleoplasm; [GO:0005730] nucleolus; [GO:0007165] signal transduction; [GO:0008150] biological_process; [GO:0007155] cell adhesion; [GO:0065003] protein-containing co…	GO:0005923 bicellular tight junction;GO:0070160 tight junction;GO:0043296 apical junction complex	GO:0051393 alpha-actinin binding;GO:0042805 actinin binding;GO:0008022 protein C-terminus binding		Cancer-related genes:Candidate cancer biomarkers; Predicted intracellular proteins	[IPR001202] WW domain; [IPR001478] PDZ domain; [IPR008144] Guanylate kinase-like domain; [IPR008145] Guanylate kinase/L-type calcium channel beta subunit; [IPR020590] Guanylate kinase, conserved site; [IPR027417] P-loop containing nucleoside triphosphate hydrolase; [IPR030033] Membrane-associated guanylate kinase, WW and PDZ domain-containing protein 1; [IPR036020] WW domain superfamily; [IPR0360…	Cell Junctions (reliability']); Additional: Nucleoplasm						yes		MP:0005388 respiratory system phenotype		OMIM ID:602625 Membrane-associated guanylate kinase, ww and pdz domains-containing, 1		Behcet Syndrome;Bilirubin;Blood Pressure;Body Height;C-Reactive Protein;CD40 Ligand;Cardiovascular Physiological Phenomena;Cholesterol;Cholesterol, HDL;Creatine Kinase;Creatinine;Diabetes Mellitus;Erythrocyte Count;Erythrocyte Indices;Hemoglobins;Interleukin-10;Lipids;Lymphocyte Count;Platelet Function Tests;Selenium;Triglycerides;Tunica Media	Age-Related Hearing Impairment 1;Asthma;Astigmatism;Bone Density;Bronchodilator Agents;Constriction, Pathologic;Crohn Disease;Electrocardiography;Immunoglobulins;Insulin-Secreting Cells;Lung Volume Measurements;Neuroticism
C4orf22	724.333	0.0088291	0.029719	0.848392	650	0.65859	0.011896	0.039346	0.863449	870	1.0321	0.0085903	0.028919	0.842014	653	0.91145	255119	gene_synonym	H. sapiens	255119	H. sapiens	CFAP299	C4orf22	protein-coding	cilia and flagella associated protein 299		chr4:80321265-80963756		[GO:0005575] cellular_component; [GO:0005622] intracellular; [GO:0043226] organelle; [GO:0005634] nucleus; [GO:0005737] cytoplasm	GO:0005634 nucleus;GO:0043231 intracellular membrane-bounded organelle;GO:0005737 cytoplasm			Predicted intracellular proteins	[IPR027887] Protein of unknown function DUF4464	Cytosol;Plasma membrane (reliability'])												Blood Pressure;Hematocrit;Job Satisfaction;Lipoprotein(a);Personality;Transferrin	Cognition Disorders;Cognitive Dysfunction;Refraction, Ocular;Vitamin B 12
SAMD11	725.333	0.0038543	0.013512	0.832228	305	0.28185	0.01942	0.06202	0.882902	1336	0.34846	0.0070556	0.024052	0.841926	535	1.2698	148398	symbol	H. sapiens	148398	H. sapiens	SAMD11	MRS	protein-coding	sterile alpha motif domain containing 11		chr1:923923-944574	GO:0045892 negative regulation of transcription, DNA-templated;GO:1903507 negative regulation of nucleic acid-templated transcription;GO:1902679 negative regulation of RNA biosynthetic process	[GO:0003674] molecular_function; [GO:0003677] DNA binding; [GO:0005575] cellular_component; [GO:0005622] intracellular; [GO:0043226] organelle; [GO:0005634] nucleus; [GO:0042393] histone binding; [GO:0008150] biological_process; [GO:0034641] cellular nitrogen compound metabolic process; [GO:0009058] biosynthetic process	GO:0005634 nucleus;GO:0043231 intracellular membrane-bounded organelle;GO:0043227 membrane-bounded organelle	GO:0042393 histone binding;GO:0003682 chromatin binding;GO:0005515 protein binding		Predicted intracellular proteins	[IPR000770] SAND domain; [IPR010919] SAND-like domain superfamily; [IPR001660] Sterile alpha motif domain; [IPR013761] Sterile alpha motif/pointed domain superfamily	Nucleoplasm;Vesicles (reliability'])										OMIM ID:616765 Sterile alpha motif domain-containing protein 11
RASSF9	726	0.010786	0.035916	0.848392	790	0.49052	0.0070973	0.024197	0.842333	535	0.88502	0.011582	0.038381	0.856721	853	1.0496	9182	symbol	H. sapiens	9182	H. sapiens	RASSF9	P-CIP1|PAMCI|PCIP1	protein-coding	Ras association domain family member 9	The protein encoded by this gene localizes to perinuclear endosomes. This protein associates with peptidylglycine alpha-amidating monooxygenase, and may be involved with the trafficking of this enzyme through secretory or endosomal pathways. [provided by RefSeq, Jul 2008]	chr12:85836409-85800703	GO:0016197 endosomal transport;GO:0006605 protein targeting;GO:0006886 intracellular protein transport	[GO:0007165] signal transduction; [GO:0008150] biological_process; [GO:0006810] transport; [GO:0016192] vesicle-mediated transport; [GO:0005575] cellular_component; [GO:0005737] cytoplasm; [GO:0005622] intracellular; [GO:0043226] organelle; [GO:0031410] cytoplasmic vesicle; [GO:0005768] endosome; [GO:0005829] cytosol; [GO:0003674] molecular_function; [GO:0005576] extracellular region; [GO:0005615…	GO:0012510 trans-Golgi network transport vesicle membrane;GO:0030140 trans-Golgi network transport vesicle;GO:0030660 Golgi-associated vesicle membrane	GO:0005515 protein binding;GO:0005488 binding;GO:0003674 molecular_function		Predicted intracellular proteins	[IPR000159] Ras-associating (RA) domain; [IPR029071] Ubiquitin-like domain superfamily; [IPR033593] N-terminal RASSF family; [IPR033633] Ras association domain-containing protein 9								principal1	MP:0010768 mortality/aging; MP:0005376 homeostasis/metabolism phenotype; MP:0005384 cellular phenotype; MP:0005378 growth/size/body region phenotype; MP:0010771 integument phenotype; MP:0005388 respiratory system phenotype; MP:0005375 adipose tissue phenotype		OMIM ID:610383 Ras association domain family, member 9		Cholesterol, HDL;Macrophage Inflammatory Proteins	Bronchodilator Agents;Lung Volume Measurements;Nose
GLOD5	729.333	0.012162	0.040171	0.848392	896	0.50071	0.0089517	0.030104	0.843711	680	0.70051	0.0081527	0.027517	0.841926	612	1.2517	392465	symbol	H. sapiens	392465	H. sapiens	GLOD5		protein-coding	glyoxalase domain containing 5	This gene encodes a protein with a glyoxalase domain. [provided by RefSeq, Sep 2011]	chrX:48761572-48773648						Predicted intracellular proteins	[IPR004360] Glyoxalase/fosfomycin resistance/dioxygenase domain; [IPR029068] Glyoxalase/Bleomycin resistance protein/Dihydroxybiphenyl dioxygenase; [IPR037523] Vicinal oxygen chelate (VOC) domain	Mitochondria (reliability'])							principal1
GAPDHS	729.667	0.0051104	0.017706	0.848392	387	0.39882	0.01153	0.038213	0.859307	848	-0.13141	0.013195	0.043316	0.865147	954	0.2708	26330	symbol	H. sapiens	26330	H. sapiens	GAPDHS	GAPD2|GAPDH-2|GAPDS|HEL-S-278|HSD-35	protein-coding	glyceraldehyde-3-phosphate dehydrogenase, spermatogenic	This gene encodes a protein belonging to the glyceraldehyde-3-phosphate dehydrogenase family of enzymes that play an important role in carbohydrate metabolism. Like its somatic cell counterpart, this sperm-specific enzyme functions in a nicotinamide adenine dinucleotide-dependent manner to remove hydrogen and add phosphate to glyceraldehyde 3-phosphate to form 1,3-diphosphoglycerate. During sperm…	chr19:35533456-35545319	GO:0045821 positive regulation of glycolytic process;GO:0030813 positive regulation of nucleotide catabolic process;GO:0051197 positive regulation of coenzyme metabolic process	[GO:0008150] biological_process; [GO:0003674] molecular_function; [GO:0044281] small molecule metabolic process; [GO:0005975] carbohydrate metabolic process; [GO:0016491] oxidoreductase activity; [GO:0005575] cellular_component; [GO:0005622] intracellular; [GO:0043226] organelle; [GO:0005634] nucleus; [GO:0005737] cytoplasm; [GO:0034641] cellular nitrogen compound metabolic process; [GO:0009056] …	GO:0005829 cytosol;GO:0005634 nucleus;GO:0044444 cytoplasmic part	GO:0004365 glyceraldehyde-3-phosphate dehydrogenase (NAD+) (phosphorylating) activity;GO:0043891 glyceraldehyde-3-phosphate dehydrogenase (NAD(P)+) (phosphorylating) activity;GO:0016620 oxidoreductase activity, acting on the aldehyde or oxo group of donors, NAD or NADP as acceptor		ENZYME proteins:Oxidoreductases; Predicted intracellular proteins; Enzymes	[IPR006424] Glyceraldehyde-3-phosphate dehydrogenase, type I; [IPR020828] Glyceraldehyde 3-phosphate dehydrogenase, NAD(P) binding domain; [IPR020829] Glyceraldehyde 3-phosphate dehydrogenase, catalytic domain; [IPR020830] Glyceraldehyde 3-phosphate dehydrogenase, active site; [IPR020831] Glyceraldehyde/Erythrose phosphate dehydrogenase family; [IPR036291] NAD(P)-binding domain superfamily	Nucleoplasm (reliability']); Additional: Centrosome						yes	principal1	MP:0005384 cellular phenotype; MP:0005389 reproductive system phenotype		OMIM ID:609169 Glyceraldehyde-3-phosphate dehydrogenase, spermatogenic
ENTPD8	731	0.0025408	0.0090455	0.832228	191	0.9398	0.013431	0.044035	0.876695	947	1.3547	0.015147	0.049385	0.872706	1055	1.7025	377841	symbol	H. sapiens	377841	H. sapiens	ENTPD8	E-NTPDase|GLSR2492|NTPDase-8|UNQ2492	protein-coding	ectonucleoside triphosphate diphosphohydrolase 8		chr9:137441710-137434364	GO:0009133 nucleoside diphosphate biosynthetic process;GO:0034656 nucleobase-containing small molecule catabolic process;GO:0009132 nucleoside diphosphate metabolic process	[GO:0003674] molecular_function; [GO:0005575] cellular_component; [GO:0043167] ion binding; [GO:0005886] plasma membrane; [GO:0008150] biological_process; [GO:0034641] cellular nitrogen compound metabolic process; [GO:0009056] catabolic process; [GO:0044281] small molecule metabolic process; [GO:0034655] nucleobase-containing compound catabolic process; [GO:0009058] biosynthetic process	GO:0016021 integral component of membrane;GO:0031224 intrinsic component of membrane;GO:0005886 plasma membrane	GO:0102485 dATP phosphohydrolase activity;GO:0102486 dCTP phosphohydrolase activity;GO:0102487 dUTP phosphohydrolase activity		ENZYME proteins:Hydrolases; Predicted intracellular proteins; Enzymes	[IPR000407] Nucleoside phosphatase GDA1/CD39	Cytosol;Nucleoplasm (reliability']); Additional: Vesicles			yes	yes	yes			MP:0005385 cardiovascular system phenotype; MP:0005378 growth/size/body region phenotype		OMIM ID:616748 Ectonucleoside triphosphate diphosphohydrolase 8
LRRIQ1	731	0.001445	0.0051668	0.832228	113	0.60218	0.011738	0.03886	0.861107	860	0.17967	0.017451	0.056307	0.872706	1220	0.89554	84125	symbol	H. sapiens	84125	H. sapiens	LRRIQ1		protein-coding	leucine rich repeats and IQ motif containing 1		chr12:85036351-85273060		[GO:0003674] molecular_function				Predicted intracellular proteins	[IPR000048] IQ motif, EF-hand binding site; [IPR001611] Leucine-rich repeat; [IPR003591] Leucine-rich repeat, typical subtype; [IPR027417] P-loop containing nucleoside triphosphate hydrolase; [IPR032675] Leucine-rich repeat domain superfamily														Bone Density;Eyebrows
P2RX5	734	0.00086622	0.0031414	0.811413	73	-0.57712	0.02345	0.073482	0.882902	1563	-2.1208	0.0075148	0.025527	0.841926	566	-2.7596	5026	symbol	H. sapiens	5026	H. sapiens	P2RX5	LRH-1|P2X5|P2X5R	protein-coding	purinergic receptor P2X 5	The product of this gene belongs to the family of purinoceptors for ATP. This receptor functions as a ligand-gated ion channel. Alternative splicing results in multiple transcript variants. Read-through transcription also exists between this gene and the neighboring downstream gene, TAX1BP3 (Tax1 binding protein 3). [provided by RefSeq, Mar 2011]	chr17:3696155-3673227	GO:0035590 purinergic nucleotide receptor signaling pathway;GO:0035587 purinergic receptor signaling pathway;GO:0033198 response to ATP	[GO:0003674] molecular_function; [GO:0043167] ion binding; [GO:0005575] cellular_component; [GO:0008150] biological_process; [GO:0006810] transport; [GO:0005886] plasma membrane; [GO:0022857] transmembrane transporter activity; [GO:0007165] signal transduction; [GO:0055085] transmembrane transport; [GO:0005737] cytoplasm; [GO:0005622] intracellular; [GO:0005829] cytosol; [GO:0007267] cell-cell si…	GO:0005639 integral component of nuclear inner membrane;GO:0031229 intrinsic component of nuclear inner membrane;GO:0044453 nuclear membrane part	GO:0004931 extracellularly ATP-gated cation channel activity;GO:0035381 ATP-gated ion channel activity;GO:0001614 purinergic nucleotide receptor activity		Predicted intracellular proteins	[IPR001429] P2X purinoreceptor; [IPR003048] P2X5 purinoceptor; [IPR027309] P2X purinoreceptor extracellular domain superfamily	Cytosol (reliability'])			yes	yes	yes			MP:0010768 mortality/aging; MP:0005386 behavior/neurological phenotype; MP:0005387 immune system phenotype; MP:0005397 hematopoietic system phenotype
PPEF1	735.333	0.013596	0.044552	0.857278	986	0.92458	0.0081719	0.02758	0.842333	617	1.5146	0.0080612	0.027222	0.841926	603	1.8053	5475	symbol	H. sapiens	5475	H. sapiens	PPEF1	PP7|PPEF|PPP7C|PPP7CA	protein-coding	protein phosphatase with EF-hand domain 1	This gene encodes a member of the serine/threonine protein phosphatase with EF-hand motif family. The protein contains a protein phosphatase catalytic domain, and at least two EF-hand calcium-binding motifs in its C terminus. Although its substrate(s) is unknown, the encoded protein has been suggested to play a role in specific sensory neuron function and/or development. This gene shares high seq…	chrX:18675067-18827921	GO:0022400 regulation of rhodopsin mediated signaling pathway;GO:0016056 rhodopsin mediated signaling pathway;GO:0007603 phototransduction, visible light	[GO:0003674] molecular_function; [GO:0043167] ion binding; [GO:0016791] phosphatase activity; [GO:0008150] biological_process; [GO:0006464] cellular protein modification process; [GO:0050877] nervous system process; [GO:0005575] cellular_component; [GO:0005622] intracellular; [GO:0043226] organelle; [GO:0005634] nucleus; [GO:0005737] cytoplasm; [GO:0005829] cytosol; [GO:0007165] signal transducti…	GO:0005829 cytosol;GO:0005634 nucleus;GO:0044444 cytoplasmic part	GO:0030145 manganese ion binding;GO:0004722 protein serine/threonine phosphatase activity;GO:0005506 iron ion binding		ENZYME proteins:Hydrolases; Predicted intracellular proteins; Enzymes	[IPR000048] IQ motif, EF-hand binding site; [IPR002048] EF-hand domain; [IPR004843] Calcineurin-like phosphoesterase domain, ApaH type; [IPR006186] Serine/threonine-specific protein phosphatase/bis(5-nucleosyl)-tetraphosphatase; [IPR011992] EF-hand domain pair; [IPR012008] Serine/threonine-protein phosphatase with EF-hands; [IPR013235] PPP domain; [IPR018247] EF-Hand 1, calcium-binding site; [IPR…	Plasma membrane (reliability']); Additional: Cytokinetic bridge						yes				OMIM ID:300109 Protein phosphatase, ef-hand calcium-binding domain 1		Parkinson Disease
C10orf67	745	0.0034903	0.012303	0.832228	274	1.0484	0.0070607	0.024075	0.842333	532	1.4197	0.020979	0.066512	0.88222	1429	1.3383	256815	symbol	H. sapiens	256815	H. sapiens	C10orf67	C10orf115|LINC01552	protein-coding	chromosome 10 open reading frame 67		chr10:23345216-23201916		[GO:0005737] cytoplasm; [GO:0005622] intracellular; [GO:0005575] cellular_component; [GO:0043226] organelle; [GO:0005739] mitochondrion; [GO:0003674] molecular_function	GO:0005739 mitochondrion;GO:0044444 cytoplasmic part;GO:0043231 intracellular membrane-bounded organelle	GO:0005515 protein binding;GO:0005488 binding;GO:0003674 molecular_function		Predicted intracellular proteins	[IPR031651] Domain of unknown function DUF4709; [IPR031711] Domain of unknown function DUF4724; [IPR040119] Uncharacterized protein C10orf67-like	Microtubules;Mitochondria;Vesicles (Approved)												Gastrointestinal Neoplasms;Pancreatic Neoplasms	Crohn Disease;Sarcoidosis
HEATR5B	745.333	0.030795	0.093998	0.869175	2063	0.7041	0.0009344	0.0033807	0.746307	83	1.7314	0.0010644	0.0038588	0.799389	90	1.715	54497	symbol	H. sapiens	54497	H. sapiens	HEATR5B		protein-coding	HEAT repeat containing 5B		chr2:37084384-36980895	GO:0042147 retrograde transport, endosome to Golgi;GO:0016482 cytosolic transport;GO:0016197 endosomal transport	[GO:0005575] cellular_component; [GO:0005737] cytoplasm; [GO:0005622] intracellular; [GO:0005829] cytosol; [GO:0003674] molecular_function; [GO:0008150] biological_process; [GO:0006810] transport; [GO:0016192] vesicle-mediated transport; [GO:0043226] organelle; [GO:0031410] cytoplasmic vesicle	GO:0030139 endocytic vesicle;GO:0031410 cytoplasmic vesicle;GO:0097708 intracellular vesicle	GO:0005515 protein binding;GO:0005488 binding;GO:0003674 molecular_function		Predicted intracellular proteins	[IPR040108] Laa1/Sip1/HEATR5; [IPR011989] Armadillo-like helical; [IPR016024] Armadillo-type fold	Nucleoli;Nucleoplasm (reliability']); Additional: Cytosol													Electrocardiography
AIDA	750.333	0.0042023	0.014687	0.834715	335	0.6415	0.021098	0.066845	0.882902	1431	0.61024	0.0064229	0.022005	0.841926	485	0.9164	64853	symbol	H. sapiens	64853	H. sapiens	AIDA	C1orf80	protein-coding	axin interactor, dorsalization associated		chr1:222712895-222668013	GO:0048264 determination of ventral identity;GO:0048262 determination of dorsal/ventral asymmetry;GO:0043508 negative regulation of JUN kinase activity	[GO:0008150] biological_process; [GO:0048856] anatomical structure development; [GO:0003674] molecular_function; [GO:0005575] cellular_component; [GO:0043167] ion binding; [GO:0008289] lipid binding; [GO:0007165] signal transduction; [GO:0006950] response to stress; [GO:0006464] cellular protein modification process; [GO:0065003] protein-containing complex assembly; [GO:0022607] cellular componen…	GO:0016020 membrane;GO:0005737 cytoplasm;GO:0044424 intracellular part	GO:0035091 phosphatidylinositol binding;GO:0005543 phospholipid binding;GO:0019904 protein domain specific binding		Predicted intracellular proteins	[IPR023421] Axin interactor, dorsalization-associated protein, N-terminal; [IPR025939] Axin interactor dorsalization-associated protein, C-terminal domain; [IPR035892] C2 domain superfamily; [IPR036818] Axin interactor, dorsalization-associated protein, N-terminal domain superfamily	Cytosol (Approved); Additional: Cytokinetic bridge;Microtubules								MP:0005381 digestive/alimentary phenotype		OMIM ID:612375 Axin interactor, dorsalization-associated
SNX31	751.667	0.020031	0.063798	0.857968	1403	0.27516	0.0045298	0.015762	0.842333	349	-1.227	0.0066748	0.022825	0.841926	503	0.26745	169166	symbol	H. sapiens	169166	H. sapiens	SNX31		protein-coding	sorting nexin 31		chr8:100663410-100572874	GO:1990126 retrograde transport, endosome to plasma membrane;GO:0098876 vesicle-mediated transport to the plasma membrane;GO:0016197 endosomal transport	[GO:0008150] biological_process; [GO:0006810] transport; [GO:0015031] protein transport; [GO:0003674] molecular_function; [GO:0043167] ion binding; [GO:0008289] lipid binding; [GO:0005575] cellular_component; [GO:0005737] cytoplasm; [GO:0005622] intracellular; [GO:0043226] organelle; [GO:0031410] cytoplasmic vesicle; [GO:0005768] endosome; [GO:0016192] vesicle-mediated transport; [GO:0032991] pro…	GO:0005769 early endosome;GO:0005768 endosome;GO:0031410 cytoplasmic vesicle	GO:0035091 phosphatidylinositol binding;GO:0005543 phospholipid binding;GO:0008289 lipid binding		Transporters; Predicted intracellular proteins	[IPR001683] Phox homologous domain; [IPR011993] PH-like domain superfamily; [IPR036871] PX domain superfamily; [IPR037831] SNX17/27/31; [IPR040842] Sorting nexin-17/31, FERM domain; [IPR000299] FERM domain	Golgi apparatus;Nucleoplasm (reliability']); Additional: Cytosol												Blood Pressure;Cholesterol, LDL;Glomerular Filtration Rate;Platelet Function Tests	Clusterin
SH3BP2	752.333	0.016338	0.053005	0.857278	1174	0.66643	0.002964	0.010494	0.814547	243	0.62475	0.011426	0.037906	0.856721	840	0.87259	6452	symbol	H. sapiens	6452	H. sapiens	SH3BP2	3BP-2|3BP2|CRBM|CRPM|RES4-23	protein-coding	SH3 domain binding protein 2	The protein encoded by this gene has an N-terminal pleckstrin homology (PH) domain, an SH3-binding proline-rich region, and a C-terminal SH2 domain. The protein binds to the SH3 domains of several proteins including the ABL1 and SYK protein tyrosine kinases , and functions as a cytoplasmic adaptor protein to positively regulate transcriptional activity in T, natural killer (NK), and basophilic ce…	chr4:2793085-2841096	GO:0007165 signal transduction;GO:0023052 signaling;GO:0007154 cell communication	[GO:0007165] signal transduction; [GO:0008150] biological_process; [GO:0003674] molecular_function; [GO:0030674] protein-macromolecule adaptor activity		GO:0001784 phosphotyrosine residue binding;GO:0045309 protein phosphorylated amino acid binding;GO:0051219 phosphoprotein binding		Disease related genes; Predicted intracellular proteins	[IPR001849] Pleckstrin homology domain; [IPR011993] PH-like domain superfamily; [IPR035848] SH3 domain-binding protein 2; [IPR000980] SH2 domain; [IPR035847] SH3BP2, SH2 domain; [IPR036860] SH2 domain superfamily	Actin filaments;Nucleoplasm (reliability'])						yes		MP:0005370 liver/biliary system phenotype; MP:0010768 mortality/aging; MP:0005369 muscle phenotype; MP:0005376 homeostasis/metabolism phenotype; MP:0005384 cellular phenotype; MP:0005378 growth/size/body region phenotype; MP:0005381 digestive/alimentary phenotype; MP:0005387 immune system phenotype; MP:0003631 nervous system phenotype; MP:0005391 vision/eye phenotype; MP:0005371 limbs/digits/tail…	[ORPHA:184] CHERUBISM	OMIM ID:602104 Sh3 domain-binding protein 2	Fibrous dysplasia of jaw			[118400] CHERUBISM
TBL1Y	754	0.018533	0.059459	0.857968	1310	0.81778	0.0036148	0.012716	0.819903	292	1.2372	0.0086771	0.029224	0.84205	660	1.5983	90665	symbol	H. sapiens	90665	H. sapiens	TBL1Y	DFNY2|TBL1	protein-coding	transducin beta like 1 Y-linked	The protein encoded by this gene has sequence similarity with members of the WD40 repeat-containing protein family. The WD40 group is a large family of proteins, which appear to have a regulatory function. It is believed that the WD40 repeats mediate protein-protein interactions and members of the family are involved in signal transduction, RNA processing, gene regulation, vesicular trafficking, …	chrY:6908594-7107154	GO:0016575 histone deacetylation;GO:0006476 protein deacetylation;GO:0035601 protein deacylation	[GO:0003674] molecular_function; [GO:0005575] cellular_component; [GO:0005622] intracellular; [GO:0043226] organelle; [GO:0005634] nucleus; [GO:0008150] biological_process; [GO:0034641] cellular nitrogen compound metabolic process; [GO:0009058] biosynthetic process; [GO:0032991] protein-containing complex; [GO:0005654] nucleoplasm; [GO:0051276] chromosome organization; [GO:0006464] cellular prote…	GO:0000118 histone deacetylase complex;GO:0044451 nucleoplasm part;GO:1902494 catalytic complex	GO:0003714 transcription corepressor activity;GO:0003712 transcription coregulator activity;GO:0140110 transcription regulator activity		Predicted intracellular proteins	[IPR001680] WD40 repeat; [IPR006594] LIS1 homology motif; [IPR015943] WD40/YVTN repeat-like-containing domain superfamily; [IPR017986] WD40-repeat-containing domain; [IPR019775] WD40 repeat, conserved site; [IPR020472] G-protein beta WD-40 repeat; [IPR036322] WD40-repeat-containing domain superfamily								principal1			OMIM ID:400033 Transducin-beta-like 1, y-linked	Deafness, Y-linked 2
SPRY2	754	0.0056054	0.019326	0.848392	421	1.0448	0.0067838	0.023198	0.842333	516	0.5045	0.019212	0.061386	0.88161	1325	1.2198	10253	symbol	H. sapiens	10253	H. sapiens	SPRY2	IGAN3|hSPRY2	protein-coding	sprouty RTK signaling antagonist 2	This gene encodes a protein belonging to the sprouty family. The encoded protein contains a carboxyl-terminal cysteine-rich domain essential for the inhibitory activity on receptor tyrosine kinase signaling proteins and is required for growth factor stimulated translocation of the protein to membrane ruffles. In primary dermal endothelial cells this gene is transiently upregulated in response to …	chr13:80341126-80335976	GO:0051387 negative regulation of neurotrophin TRK receptor signaling pathway;GO:1902747 negative regulation of lens fiber cell differentiation;GO:0060449 bud elongation involved in lung branching	[GO:0005575] cellular_component; [GO:0008150] biological_process; [GO:0048856] anatomical structure development; [GO:0007165] signal transduction; [GO:0008283] cell population proliferation; [GO:0030154] cell differentiation; [GO:0006464] cellular protein modification process; [GO:0048646] anatomical structure formation involved in morphogenesis; [GO:0040011] locomotion; [GO:0048870] cell motilit…	GO:1990752 microtubule end;GO:0032587 ruffle membrane;GO:0031256 leading edge membrane	GO:0043539 protein serine/threonine kinase activator activity;GO:0030291 protein serine/threonine kinase inhibitor activity;GO:0004860 protein kinase inhibitor activity		Disease related genes	[IPR007875] Sprouty; [IPR030780] Protein sprouty homologue 2	Actin filaments;Microtubules (reliability'])				yes		yes	principal1	MP:0005385 cardiovascular system phenotype; MP:0010768 mortality/aging; MP:0005378 growth/size/body region phenotype; MP:0005381 digestive/alimentary phenotype; MP:0002006 neoplasm; MP:0003631 nervous system phenotype; MP:0005377 hearing/vestibular/ear phenotype; MP:0005390 skeleton phenotype; MP:0005388 respiratory system phenotype; MP:0005382 craniofacial phenotype		OMIM ID:602466 Sprouty rtk signaling antagonist 2		Antihypertensive Agents;Hematocrit;Platelet Function Tests;Respiratory Function Tests;Urine	Adrenal Cortex Hormones;Asthma;Blood Pressure;Body Fat Distribution;Cleft Lip;Cleft Palate;Diabetes Mellitus, Type 2;Forced Expiratory Volume;GRN protein, human;Interleukin-6;Methadone;Mouth Abnormalities;Obesity;Opioid-Related Disorders;Polychlorinated Biphenyls
CD19	759	0.0050877	0.017629	0.848392	385	1.031	0.020332	0.064651	0.882902	1385	1.2112	0.0067452	0.023081	0.841926	507	1.4092	930	symbol	H. sapiens	930	H. sapiens	CD19	B4|CVID3	protein-coding	CD19 molecule	This gene encodes a member of the immunoglobulin gene superfamily. Expression of this cell surface protein is restricted to B cell lymphocytes. This protein is a reliable marker for pre-B cells but its expression diminishes during terminal B cell differentiation in antibody secreting plasma cells. The protein has two N-terminal extracellular Ig-like domains separated by a non-Ig-like domain, a hy…	chr16:28931735-28939347	GO:0001923 B-1 B cell differentiation;GO:0002322 B cell proliferation involved in immune response;GO:0002335 mature B cell differentiation	[GO:0008150] biological_process; [GO:0002376] immune system process; [GO:0008283] cell population proliferation; [GO:0005575] cellular_component; [GO:0005886] plasma membrane; [GO:0003674] molecular_function; [GO:0007165] signal transduction; [GO:0043226] organelle; [GO:0005576] extracellular region; [GO:0005615] extracellular space; [GO:0032991] protein-containing complex; [GO:0006810] transport…	GO:0045121 membrane raft;GO:0098857 membrane microdomain;GO:0098589 membrane region	GO:0005515 protein binding;GO:0005488 binding;GO:0003674 molecular_function		CD markers; Disease related genes; FDA approved drug targets:Biotech drugs	[IPR003599] Immunoglobulin subtype; [IPR007110] Immunoglobulin-like domain; [IPR013783] Immunoglobulin-like fold; [IPR036179] Immunoglobulin-like domain superfamily; [IPR042341] B-lymphocyte antigen CD19				yes	yes	yes			MP:0010768 mortality/aging; MP:0005376 homeostasis/metabolism phenotype; MP:0005384 cellular phenotype; MP:0005387 immune system phenotype; MP:0003631 nervous system phenotype; MP:0005397 hematopoietic system phenotype; MP:0010771 integument phenotype	[ORPHA:1572] Common variable immunodeficiency	OMIM ID:107265 Cd19 antigen	Inherited Immunodeficiency Diseases; Common variable immunodeficiency 3
HK3	761.667	0.0083499	0.028137	0.848392	621	0.025223	0.0010237	0.0036988	0.746307	91	-1.0464	0.023398	0.073344	0.886752	1573	0.048299	3101	symbol	H. sapiens	3101	H. sapiens	HK3	HKIII|HXK3	protein-coding	hexokinase 3	Hexokinases phosphorylate glucose to produce glucose-6-phosphate, the first step in most glucose metabolism pathways. This gene encodes hexokinase 3. Similar to hexokinases 1 and 2, this allosteric enzyme is inhibited by its product glucose-6-phosphate. [provided by RefSeq, Apr 2009]	chr5:176899373-176880869	GO:0006002 fructose 6-phosphate metabolic process;GO:0046835 carbohydrate phosphorylation;GO:0051156 glucose 6-phosphate metabolic process	[GO:0008150] biological_process; [GO:0034641] cellular nitrogen compound metabolic process; [GO:0009056] catabolic process; [GO:0044281] small molecule metabolic process; [GO:0006091] generation of precursor metabolites and energy; [GO:0005975] carbohydrate metabolic process; [GO:0003674] molecular_function; [GO:0043167] ion binding; [GO:0016301] kinase activity; [GO:0042592] homeostatic process;…	GO:1904813 ficolin-1-rich granule lumen;GO:0101002 ficolin-1-rich granule;GO:0034774 secretory granule lumen	GO:0004340 glucokinase activity;GO:0004396 hexokinase activity;GO:0008865 fructokinase activity		ENZYME proteins:Transferases; Predicted intracellular proteins; Enzymes	[IPR001312] Hexokinase; [IPR019807] Hexokinase, binding site; [IPR022672] Hexokinase, N-terminal; [IPR022673] Hexokinase, C-terminal; [IPR043129] ATPase, nucleotide binding domain							yes	principal1			OMIM ID:142570 Hexokinase 3		Platelet Function Tests
ARMC4	762	0.0003901	0.0014325	0.615072	43	0.78236	0.025212	0.078437	0.882902	1672	0.79077	0.0075993	0.025786	0.841926	571	1.5252	55130	gene_synonym	H. sapiens	55130	H. sapiens	ODAD2	ARMC4|CILD23|gudu	protein-coding	outer dynein arm docking complex subunit 2	The protein encoded by this gene contains ten Armadillo repeat motifs (ARMs) and one HEAT repeat, and is thought to be involved in ciliary and flagellar movement. This protein has been shown to localize to the ciliary axonemes and at the ciliary base of respiratory cells. Studies indicate that mutations in this gene cause partial outer dynein arm (ODA) defects in respiratory cilia. The cilia of c…	chr10:27999500-27812166	GO:0003356 regulation of cilium beat frequency;GO:0003352 regulation of cilium movement;GO:0036158 outer dynein arm assembly	[GO:0003674] molecular_function; [GO:0005737] cytoplasm; [GO:0005622] intracellular; [GO:0005575] cellular_component; [GO:0043226] organelle; [GO:0005856] cytoskeleton; [GO:0005929] cilium; [GO:0008150] biological_process; [GO:0048856] anatomical structure development; [GO:0007010] cytoskeleton organization; [GO:0065003] protein-containing complex assembly; [GO:0022607] cellular component assembly	GO:0097546 ciliary base;GO:0005930 axoneme;GO:0097014 ciliary plasm	GO:0005515 protein binding;GO:0005488 binding;GO:0003674 molecular_function		Disease related genes; Predicted intracellular proteins	[IPR000225] Armadillo; [IPR011989] Armadillo-like helical; [IPR016024] Armadillo-type fold; [IPR042856] Radial spoke protein 14								alternative2	MP:0010768 mortality/aging	[ORPHA:244] Primary ciliary dyskinesia	OMIM ID:615408 Armadillo repeat-containing protein 4	Primary ciliary dyskinesia; Male infertility; Primary ciliary dyskinesia 23; Kartagener syndrome	Cell Adhesion Molecules;Hip	Amino Acids;Emotions;Prostate-Specific Antigen	[615451] CILIARY DYSKINESIA PRIMARY 23
MROH2B	762	0.021687	0.068516	0.861357	1515	0.61847	0.0026796	0.0094967	0.814547	218	1.4641	0.0073059	0.024868	0.841926	553	1.492	133558	symbol	H. sapiens	133558	H. sapiens	MROH2B	HEATR7B2|SPIF	protein-coding	maestro heat like repeat family member 2B		chr5:41071342-40998020	GO:0010737 protein kinase A signaling;GO:0007283 spermatogenesis;GO:0048232 male gamete generation	[GO:0005575] cellular_component; [GO:0005737] cytoplasm; [GO:0005622] intracellular; [GO:0043226] organelle; [GO:0005929] cilium; [GO:0031410] cytoplasmic vesicle; [GO:0008150] biological_process; [GO:0030154] cell differentiation; [GO:0000003] reproduction; [GO:0007165] signal transduction	GO:0097225 sperm midpiece;GO:0001669 acrosomal vesicle;GO:0036126 sperm flagellum			Predicted intracellular proteins	[IPR016024] Armadillo-type fold													Hip
C1orf101	763.333	0.02028	0.064494	0.857968	1429	0.53157	0.010814	0.036008	0.852065	803	1.2522	0.00058677	0.0021505	0.708689	58	1.8141	257044	gene_synonym	H. sapiens	257044	H. sapiens	CATSPERE	C10orf101|C1orf101	protein-coding	catsper channel auxiliary subunit epsilon		chr1:244452013-244640504		[GO:0005575] cellular_component; [GO:0005886] plasma membrane; [GO:0032991] protein-containing complex; [GO:0043226] organelle; [GO:0005929] cilium	GO:0036128 CatSper complex;GO:0097228 sperm principal piece;GO:0005891 voltage-gated calcium channel complex				[IPR028751] Cation channel sperm-associated protein subunit delta/epsilon				yes	yes	yes					OMIM ID:617510 Cation channel, sperm-associated, auxiliary subunit epsilon		Cell Adhesion Molecules
CYP2A7	767	0.030042	0.091921	0.869175	2011	0.41321	0.0031671	0.011205	0.819903	259	1.1831	0.00028661	0.001058	0.552585	31	1.9012	1549	symbol	H. sapiens	1549	H. sapiens	CYP2A7	CPA7|CPAD|CYP2A|CYPIIA7|P450-IIA4	protein-coding	cytochrome P450 family 2 subfamily A member 7	This gene encodes a member of the cytochrome P450 superfamily of enzymes. The cytochrome P450 proteins are monooxygenases which catalyze many reactions involved in drug metabolism and synthesis of cholesterol, steroids and other lipids. This protein localizes to the endoplasmic reticulum; its substrate has not yet been determined. This gene, which produces two transcript variants, is part of a la…	chr19:40885951-40875439	GO:0009698 phenylpropanoid metabolic process;GO:0009804 coumarin metabolic process;GO:0019373 epoxygenase P450 pathway	[GO:0008150] biological_process; [GO:0003674] molecular_function; [GO:0043167] ion binding; [GO:0016491] oxidoreductase activity; [GO:0005575] cellular_component; [GO:0005737] cytoplasm; [GO:0005622] intracellular; [GO:0043226] organelle; [GO:0005783] endoplasmic reticulum; [GO:0044281] small molecule metabolic process; [GO:0006629] lipid metabolic process; [GO:0009056] catabolic process; [GO:001…	GO:0005789 endoplasmic reticulum membrane;GO:0098827 endoplasmic reticulum subcompartment;GO:0042175 nuclear outer membrane-endoplasmic reticulum membrane network	GO:0008392 arachidonic acid epoxygenase activity;GO:0008391 arachidonic acid monooxygenase activity;GO:0070330 aromatase activity		ENZYME proteins:Oxidoreductases; Predicted intracellular proteins; Enzymes	[IPR001128] Cytochrome P450; [IPR036396] Cytochrome P450 superfamily; [IPR002401] Cytochrome P450, E-class, group I; [IPR017972] Cytochrome P450, conserved site						yes		principal1	MP:0005376 homeostasis/metabolism phenotype		OMIM ID:608054 Cytochrome p450, subfamily iia, polypeptide 7			Bronchodilator Agents;Caffeine;Forced Expiratory Volume;Lung Volume Measurements;Nicotine;Smoking
AHNAK	767.333	0.023729	0.074303	0.866152	1632	0.51042	0.0035051	0.012352	0.819903	283	1.0843	0.0050253	0.017411	0.841926	387	1.5811	79026	symbol	H. sapiens	79026	H. sapiens	AHNAK	AHNAKRS|PM227	protein-coding	AHNAK nucleoprotein	The protein encoded by this gene is a large (700 kDa) structural scaffold protein consisting of a central domain with 128 aa repeats. The encoded protein may play a role in such diverse processes as blood-brain barrier formation, cell structure and migration, cardiac calcium channel regulation, and tumor metastasis. A much shorter variant encoding a 17 kDa isoform exists for this gene, and the sh…	chr11:62546806-62433544	GO:1901385 regulation of voltage-gated calcium channel activity;GO:1901019 regulation of calcium ion transmembrane transporter activity;GO:1903169 regulation of calcium ion transmembrane transport	[GO:0003674] molecular_function; [GO:0005622] intracellular; [GO:0005575] cellular_component; [GO:0043226] organelle; [GO:0005634] nucleus; [GO:0003723] RNA binding; [GO:0005737] cytoplasm; [GO:0005829] cytosol; [GO:0005886] plasma membrane; [GO:0005773] vacuole; [GO:0005764] lysosome; [GO:0005576] extracellular region; [GO:0005615] extracellular space; [GO:0008150] biological_process; [GO:003464…	GO:0043034 costamere;GO:0030315 T-tubule;GO:0044291 cell-cell contact zone	GO:0097493 structural molecule activity conferring elasticity;GO:0044548 S100 protein binding;GO:0045296 cadherin binding		Predicted intracellular proteins	[IPR001478] PDZ domain; [IPR036034] PDZ superfamily	Cytosol;Plasma membrane (Enhanced)						yes		MP:0010768 mortality/aging		OMIM ID:103390 Ahnak nucleoprotein		Platelet Function Tests	Age of Onset;Alzheimer Disease;Bronchodilator Agents;Forced Expiratory Volume;Lung Volume Measurements;Pulmonary Disease, Chronic Obstructive;Uteroglobin
PLG	769.333	0.013966	0.045699	0.857278	1010	0.6044	0.0073584	0.025024	0.842333	557	0.71798	0.010123	0.033818	0.856721	741	1.0601	5340	symbol	H. sapiens	5340	H. sapiens	PLG		protein-coding	plasminogen	The plasminogen protein encoded by this gene is a serine protease that circulates in blood plasma as an inactive zymogen and is converted to the active protease, plasmin, by several plasminogen activators such as tissue plasminogen activator (tPA), urokinase plasminogen activator (uPA), kallikrein, and factor XII (Hageman factor). The conversion of plasminogen to plasmin involves the cleavage of …	chr6:160702193-160754097	GO:0051919 positive regulation of fibrinolysis;GO:0099183 trans-synaptic signaling by BDNF, modulating synaptic transmission;GO:0099191 trans-synaptic signaling by BDNF	[GO:0003674] molecular_function; [GO:0008150] biological_process; [GO:0008233] peptidase activity; [GO:0005575] cellular_component; [GO:0005576] extracellular region; [GO:0005615] extracellular space; [GO:0007155] cell adhesion; [GO:0006950] response to stress; [GO:0005886] plasma membrane; [GO:0043226] organelle; [GO:0031012] extracellular matrix; [GO:0019899] enzyme binding; [GO:0006810] transp…	GO:0031232 extrinsic component of external side of plasma membrane;GO:0031093 platelet alpha granule lumen;GO:0098685 Schaffer collateral - CA1 synapse	GO:1990405 protein antigen binding;GO:0034185 apolipoprotein binding;GO:0051087 chaperone binding		FDA approved drug targets:Small molecule drugs; Peptidases:Serine-type peptidases; Disease related genes; FDA approved drug targets:Biotech drugs; ENZYME proteins:Hydrolases; Cancer-related genes:Candidate cancer biomarkers; Predicted secreted proteins; Enzymes; Candidate cardiovascular disease genes	[IPR000001] Kringle; [IPR003609] PAN/Apple domain; [IPR013806] Kringle-like fold; [IPR038178] Kringle superfamily; [IPR001254] Serine proteases, trypsin domain; [IPR001314] Peptidase S1A, chymotrypsin family; [IPR009003] Peptidase S1, PA clan; [IPR018056] Kringle, conserved site; [IPR018114] Serine proteases, trypsin family, histidine active site; [IPR023317] Peptidase S1A, plasmin; [IPR033116] S…		yes	yes				yes	principal1	MP:0005367 renal/urinary system phenotype; MP:0005370 liver/biliary system phenotype; MP:0005385 cardiovascular system phenotype; MP:0010768 mortality/aging; MP:0005376 homeostasis/metabolism phenotype; MP:0005384 cellular phenotype; MP:0005378 growth/size/body region phenotype; MP:0005381 digestive/alimentary phenotype; MP:0005387 immune system phenotype; MP:0002006 neoplasm; MP:0005389 reproduc…	[ORPHA:722] Hypoplasminogenemia; [ORPHA:97231] Ligneous conjunctivitis; [ORPHA:537072] PLG-related hereditary angioedema with normal C1Inh	OMIM ID:173350 Plasminogen	Plasminogen deficiency, type I; Hereditary angioneurotic edema; Otitis media, susceptibility to; Dysplasminogenemia	Body Height;Platelet Function Tests;lipoprotein A-I	Aging;Apolipoprotein A-I;Cholesterol, HDL;Cholesterol, LDL;Cognition Disorders;Cognitive Dysfunction;Coronary Artery Disease;Giant Cell Arteritis;Lipoprotein(a);Longevity;Myocardial Infarction;Otitis;Plasminogen
GPR101	773.667	0.02793	0.086042	0.869175	1876	0.18507	0.0038176	0.013387	0.819903	310	1.5455	0.0016041	0.0057303	0.805948	135	1.9833	83550	symbol	H. sapiens	83550	H. sapiens	GPR101	GPCR6|PAGH2|PITA2	protein-coding	G protein-coupled receptor 101	The protein encoded by this gene is an orphan G protein-coupled receptor of unknown function. The encoded protein is a member of a family of proteins that contain seven transmembrane domains and transduce extracellular signals through heterotrimeric G proteins. [provided by RefSeq, Sep 2011]	chrX:137033995-137023929	GO:0071880 adenylate cyclase-activating adrenergic receptor signaling pathway;GO:0071875 adrenergic receptor signaling pathway;GO:0007189 adenylate cyclase-activating G protein-coupled receptor signaling pathway	[GO:0007165] signal transduction; [GO:0008150] biological_process; [GO:0005575] cellular_component; [GO:0003674] molecular_function; [GO:0005886] plasma membrane; [GO:0032991] protein-containing complex	GO:0043235 receptor complex;GO:0005887 integral component of plasma membrane;GO:0031226 intrinsic component of plasma membrane	GO:0004930 G protein-coupled receptor activity;GO:0004888 transmembrane signaling receptor activity;GO:0038023 signaling receptor activity		Potential drug targets; Disease related genes; G-protein coupled receptors:GPCRs excl olfactory receptors	[IPR000276] G protein-coupled receptor, rhodopsin-like				yes	yes	yes		principal1	MP:0005385 cardiovascular system phenotype; MP:0005376 homeostasis/metabolism phenotype; MP:0005378 growth/size/body region phenotype	[ORPHA:963] Acromegaly	OMIM ID:300393 G protein-coupled receptor 101		Blood Pressure;Blood Vessels;Cholesterol;Creatinine;Glomerular Filtration Rate;Pulse
NUDT10	776.333	0.0029929	0.010597	0.832228	236	0.69903	0.023065	0.072404	0.882902	1544	0.83431	0.0072635	0.024727	0.841926	549	1.3427	170685	symbol	H. sapiens	170685	H. sapiens	NUDT10	APS2|DIPP3-alpha|DIPP3a	protein-coding	nudix hydrolase 10	This gene is a member of the nudix (nucleoside diphosphate linked moiety X)-type motif containing family. The encoded protein is a phosphohydrolase and may regulate the turnover of diphosphoinositol polyphosphates. The turnover of these high-energy diphosphoinositol polyphosphates represents a molecular switching activity with important regulatory consequences. Molecular switching by diphosphoino…	chrX:51332231-51337525	GO:0071543 diphosphoinositol polyphosphate metabolic process;GO:1901906 diadenosine pentaphosphate metabolic process;GO:1901907 diadenosine pentaphosphate catabolic process	[GO:0003674] molecular_function; [GO:0005575] cellular_component; [GO:0005737] cytoplasm; [GO:0005622] intracellular; [GO:0043167] ion binding; [GO:0005829] cytosol; [GO:0008150] biological_process; [GO:0044281] small molecule metabolic process; [GO:0034641] cellular nitrogen compound metabolic process; [GO:0009058] biosynthetic process; [GO:0009056] catabolic process; [GO:0034655] nucleobase-con…	GO:0005829 cytosol;GO:0005634 nucleus;GO:0044444 cytoplasmic part	GO:0000298 endopolyphosphatase activity;GO:0008486 diphosphoinositol-polyphosphate diphosphatase activity;GO:0034431 bis(5'-adenosyl)-hexaphosphatase activity		ENZYME proteins:Hydrolases; Predicted intracellular proteins; Enzymes	[IPR000086] NUDIX hydrolase domain; [IPR015797] NUDIX hydrolase-like domain superfamily; [IPR020084] NUDIX hydrolase, conserved site	Cytosol (reliability'])							principal1			OMIM ID:300527 Nudix hydrolase 10		Autistic Disorder;Child Development Disorders, Pervasive
DNAJC27	778.667	0.0048213	0.016754	0.848392	370	0.92437	0.0018877	0.0067239	0.788745	162	1.6072	0.027436	0.084647	0.895404	1804	1.6831	51277	symbol	H. sapiens	51277	H. sapiens	DNAJC27	RBJ|RabJS	protein-coding	DnaJ heat shock protein family (Hsp40) member C27		chr2:24972094-24943636	GO:0071701 regulation of MAPK export from nucleus;GO:0045204 MAPK export from nucleus;GO:0046825 regulation of protein export from nucleus	[GO:0003674] molecular_function; [GO:0043167] ion binding; [GO:0003924] GTPase activity; [GO:0005575] cellular_component; [GO:0005622] intracellular; [GO:0043226] organelle; [GO:0005634] nucleus; [GO:0008150] biological_process; [GO:0006810] transport; [GO:0015031] protein transport; [GO:0007165] signal transduction; [GO:0006464] cellular protein modification process; [GO:0006913] nucleocytoplasm…	GO:0005634 nucleus;GO:0043231 intracellular membrane-bounded organelle;GO:0043227 membrane-bounded organelle	GO:0003924 GTPase activity;GO:0005525 GTP binding;GO:0032550 purine ribonucleoside binding		Predicted intracellular proteins	[IPR001623] DnaJ domain; [IPR001806] Small GTPase; [IPR005225] Small GTP-binding protein domain; [IPR027417] P-loop containing nucleoside triphosphate hydrolase; [IPR036869] Chaperone J-domain superfamily	Cytosol (reliability'])								MP:0005376 homeostasis/metabolism phenotype; MP:0005384 cellular phenotype; MP:0005386 behavior/neurological phenotype; MP:0005381 digestive/alimentary phenotype; MP:0002006 neoplasm		OMIM ID:613527 Dnaj/hsp40 homolog, subfamily c, member 27		Blood Pressure	Body Height;Body Mass Index;Growth;Obesity;Puberty
[truncated: 81 more rows]
[truncated: 17 more columns]
