# Supplementary material for: Genome-wide CRISPR/Cas9 screen identifies SLC39A9 and PIK3C3 as crucial entry factors for Ebola virus infection
Source: PLoS Pathog. 2024 Aug 22;20(8):e1012444. doi: 10.1371/journal.ppat.1012444 (PMC11341029; doi:10.1371/journal.ppat.1012444)
Supplement: S2 Table — (XLSX) [file ppat.1012444.s011.xlsx]

## Sheet: Gene list
1st	2nd	3rd
NPC1	NPC1	NPC1
ASGR2	HNF4A	SETD9
ASGR1	ASGR1	UBAC1
PIK3C3	ASGR2	AHR
UVRAG	FAM46B	C1GALT1C1
AHR	SPCS1	HNF4A
VPS18	HNMT	SLC39A9
HNF4A	ACVR1	MASP2
VPS33A	CALCR	C1GALT1
CPB2	AHR	KIAA0040
VPS39	SETD9	SALL2
SLC22A3	FAM84A	KDM6A
PPP1R21	TRIQK	TBL1XR1
TMEM254	MASP2	ASGR2
LRCH1	HNF1A	ASGR1
LY96	B3GALT1	PCDH1
SPCS1	EP300	STK11
ACVR1	VPS18	PACS2
TMEM102	LOC100506422	ST6GAL1
FAM228B	UVRAG	SLC25A53
TP53BP2	ABCA6	C19orf81
WNT9A	C19orf81	EP300
EP300	TMEM102	ZMIZ2
ARMC4	WFDC11	HNF1A
DRICH1	PLP1	CYP2A7
GAPVD1	RHOU	ZNF45
METTL7B	C1GALT1	ACVR1
RGR	FAM188A	HNMT
ABCA6	CLRN3	VPS18
OR5K2	CMAS	LINC00452
SPACA5	USP27X	PPP1R21
SLC39A9	RGS2	ZSCAN1
C1orf185	FAM228B	MYO16
CT47A10	ZPBP2	OR5K2
IFNA4	PACS2	OR2F1
P2RX5	UBAC1	C10orf82
GATA1	ZSCAN1	TNNC2
PIP5K1C	PRR7	WNK3
GATA6	MIA2	CRIP2
PRKAA2	CYP2C9	CALCR
NLRP9	GZMH	UVRAG
CREBBP	HORMAD1	VPS33A
DENND6A	TNNC2	GZMH
GCLM	GABRG1	C1orf101
MIOS	SLC39A9	CX3CR1
C10orf82	PECAM1	USP27X
CEP112	PPP1R21	FAM188A
LOC101927322	CEP112	AHSA1
SETD9	PCDH11X	MIOS
	MYO16	LIPK
	AHSA1	LIFR
	TEF	SCAI
	KIF20A	PCDHA3
	SCAI	FAM49A
	ADAMTS5	HAVCR1
	MED23	HEATR5B
	MAGI1	ATP11A
	HEATR5B	GJC2
	TTYH1	FAM46B
	ZNF354B	ACE2
	HK3	THBS2
	HAVCR1
	C14orf37
	ST6GAL1
	PIK3C3
	ZMIZ2
	TERT
	WWC2
	PDCD1LG2
	ACE2
	ARPIN
	TRPV6
	C10orf82
	TGM7
	OTUD5
	EPHA2
	OR5K2
	OR2F1
	NRGN

## Sheet: GO
Category	ID	Name	Source	p-value	q-value Bonferroni	q-value FDR B&H	q-value FDR B&Y	Hit Count in Query List	Hit Count in Genome	Hit in Query List
GO: Biological Process	GO:0016236	macroautophagy		0.0006309	1	0.04318	0.3497	5	343	NPC1,PACS2,PIK3C3,UVRAG,VPS33A
GO: Biological Process	GO:0045793	positive regulation of cell size		0.0006053	1	0.04302	0.3485	2	18	AHR,EP300
GO: Biological Process	GO:0007034	vacuolar transport		0.0005571	1	0.04118	0.3336	4	187	NPC1,VPS18,PIK3C3,VPS33A
GO: Biological Process	GO:0061008	hepaticobiliary system development		0.0005224	0.9654	0.04022	0.3258	5	329	NPC1,AHR,HNF1A,ACVR1,HNF4A
GO: Biological Process	GO:0033993	response to lipid		0.0005072	0.9373	0.04022	0.3258	9	1180	NPC1,AHR,HAVCR1,VPS18,ACVR1,CALCR,HNF4A,SLC39A9,EP300
GO: Biological Process	GO:0001889	liver development		0.0004805	0.8879	0.04022	0.3258	5	323	NPC1,AHR,HNF1A,ACVR1,HNF4A
GO: Biological Process	GO:0043201	response to leucine		0.000476	0.8796	0.04022	0.3258	2	16	HNF1A,PIK3C3
GO: Biological Process	GO:0034497	protein localization to phagophore assembly site		0.000476	0.8796	0.04022	0.3258	2	16	PACS2,PIK3C3
GO: Biological Process	GO:0035542	regulation of SNARE complex assembly		0.000417	0.7706	0.04022	0.3258	2	15	VPS18,VPS33A
GO: Biological Process	GO:0014070	response to organic cyclic compound		0.0003768	0.6963	0.03868	0.3133	9	1133	NPC1,AHR,HNF1A,VPS18,ACVR1,CALCR,HNF4A,SLC39A9,EP300
GO: Biological Process	GO:0097352	autophagosome maturation		0.0003734	0.69	0.03868	0.3133	3	69	PIK3C3,UVRAG,VPS33A
GO: Biological Process	GO:0006897	endocytosis		0.0003426	0.6331	0.03868	0.3133	8	880	NPC1,ACE2,HAVCR1,HEATR5B,PIK3C3,ASGR1,ASGR2,MASP2
GO: Biological Process	GO:0034058	endosomal vesicle fusion		0.0003106	0.574	0.03826	0.3099	2	13	VPS18,VPS33A
GO: Biological Process	GO:0061919	process utilizing autophagic mechanism		0.0002844	0.5255	0.03754	0.304	7	642	NPC1,PACS2,VPS18,PIK3C3,UVRAG,EP300,VPS33A
GO: Biological Process	GO:0006914	autophagy		0.0002844	0.5255	0.03754	0.304	7	642	NPC1,PACS2,VPS18,PIK3C3,UVRAG,EP300,VPS33A
GO: Biological Process	GO:0007041	lysosomal transport		0.0002478	0.4579	0.03754	0.304	4	151	NPC1,VPS18,PIK3C3,VPS33A
GO: Biological Process	GO:0051701	biological process involved in interaction with host		0.0001835	0.339	0.03082	0.2496	5	262	NPC1,ACE2,HAVCR1,VPS18,UVRAG
GO: Biological Process	GO:0048545	response to steroid hormone		0.0001401	0.259	0.0259	0.2097	6	396	NPC1,VPS18,ACVR1,CALCR,HNF4A,EP300
GO: Biological Process	GO:0071383	cellular response to steroid hormone stimulus		0.0001394	0.2576	0.0259	0.2097	5	247	NPC1,VPS18,ACVR1,HNF4A,EP300
GO: Biological Process	GO:0044000	movement in host		9.382e-05	0.1734	0.02167	0.1755	5	227	NPC1,ACE2,HAVCR1,VPS18,UVRAG
GO: Biological Process	GO:0071407	cellular response to organic cyclic compound		5.293e-05	0.09782	0.01397	0.1132	8	671	NPC1,AHR,HNF1A,VPS18,ACVR1,HNF4A,SLC39A9,EP300
GO: Biological Process	GO:0044409	entry into host		5.155e-05	0.09526	0.01397	0.1132	5	200	NPC1,ACE2,HAVCR1,VPS18,UVRAG
GO: Biological Process	GO:0046718	viral entry into host cell		4.244e-05	0.07844	0.01397	0.1132	5	192	NPC1,ACE2,HAVCR1,VPS18,UVRAG
GO: Biological Process	GO:0035493	SNARE complex assembly		2.212e-05	0.04088	0.01022	0.08278	3	27	VPS18,UVRAG,VPS33A
GO: Biological Process	GO:0044403	biological process involved in symbiotic interaction		1.532e-05	0.02831	0.009437	0.07644	7	403	NPC1,ACE2,HAVCR1,VPS18,PIK3C3,UVRAG,EP300
GO: Biological Process	GO:0019058	viral life cycle		1.14e-05	0.02107	0.009437	0.07644	7	385	NPC1,ACE2,HAVCR1,VPS18,PIK3C3,SPCS1,UVRAG
GO: Biological Process	GO:0016032	viral process		6.994e-07	0.001292	0.001292	0.01047	9	511	NPC1,ACE2,HAVCR1,ST6GAL1,VPS18,PIK3C3,SPCS1,UVRAG,EP300
