# Supplementary material for: Genome-wide CRISPR/Cas9 screen identifies SLC39A9 and PIK3C3 as crucial entry factors for Ebola virus infection
Source: PLoS Pathog. 2024 Aug 22;20(8):e1012444. doi: 10.1371/journal.ppat.1012444 (PMC11341029; doi:10.1371/journal.ppat.1012444)
Supplement: S3 Table — (XLSX) [file ppat.1012444.s012.xlsx]

## Sheet: Sheet1
Order	Target Gene Symbol	sgRNA	Strand	sgRNA Target Sequence	sgRNA primer F		sgRNA primer R
-	NTC(Non-Targeting-Control)	sg1	NA	AGCTTTCGAAATTGAGTGTC	CACCGAGCTTTCGAAATTGAGTGTC		AAACGACACTCAATTTCGAAAGCTC
-	NTC(Non-Targeting-Control)	sg2	NA	ACGGTACATGCGCATGAGTC	CACCGACGGTACATGCGCATGAGTC		AAACGACTCATGCGCATGTACCGTC
1	NPC1	sg1	sense	AAAGAGTTACAATACTACGT	CACCGAAAGAGTTACAATACTACGT		AAACACGTAGTATTGTAACTCTTTC
2	NPC1	sg2	antisense	CAAACTTGTATCATTCAGAG	CACCGCAAACTTGTATCATTCAGAG		AAACCTCTGAATGATACAAGTTTGC
3	HNF4A	sg1	antisense	CAGCTCGTCAAGGATGCGTA	CACCGCAGCTCGTCAAGGATGCGTA		AAACTACGCATCCTTGACGAGCTGC
4	HNF4A	sg2	sense	CAGGTGTTGACGATGGGCAA	CACCGCAGGTGTTGACGATGGGCAA		AAACTTGCCCATCGTCAACACCTGC
5	ASGR2	sg1	sense	GTCAACTGGGTGGAGCACCA	CACCGGTCAACTGGGTGGAGCACCA		AAACTGGTGCTCCACCCAGTTGACC
6	ASGR2	sg2	antisense	GTGCTTCAGATGGAAGAGCA	CACCGGTGCTTCAGATGGAAGAGCA		AAACTGCTCTTCCATCTGAAGCACC
7	ASGR1	sg1	antisense	CAGACACGAACTGCTTCACG	CACCGCAGACACGAACTGCTTCACG		AAACCGTGAAGCAGTTCGTGTCTGC
8	ASGR1	sg2	sense	CCATCAGCTCAGAAAAGGTG	CACCGCCATCAGCTCAGAAAAGGTG		AAACCACCTTTTCTGAGCTGATGGC
9	AHR	sg1	sense	TACCACATCCACTCTAAGCA	CACCGTACCACATCCACTCTAAGCA		AAACTGCTTAGAGTGGATGTGGTAC
10	AHR	sg2	antisense	TTATAACAGACTACTGTCTG	CACCGTTATAACAGACTACTGTCTG		AAACCAGACAGTAGTCTGTTATAAC
11	TMEM102	sg1	sense	AATGAGTAGTGACGTCACCA	CACCGAATGAGTAGTGACGTCACCA		AAACTGGTGACGTCACTACTCATTC
12	TMEM102	sg2	antisense	GGACGGTGGTGAAACCCGCG	CACCGGGACGGTGGTGAAACCCGCG		AAACCGCGGGTTTCACCACCGTCCC
13	ACVR1C	sg1	sense	CTGGCGCTCTCAATTGCTAG	CACCGCTGGCGCTCTCAATTGCTAG		AAACCTAGCAATTGAGAGCGCCAGC
14	ACVR1C	sg2	antisense	TGTAGGAGCACTGTCGACCC	CACCGTGTAGGAGCACTGTCGACCC		AAACGGGTCGACAGTGCTCCTACAC
15	SPCS1	sg1	antisense	ACCGAGACTTAAGGACCGTG	CACCGACCGAGACTTAAGGACCGTG		AAACCACGGTCCTTAAGTCTCGGTC
16	SPCS1	sg2	sense	TGGATTTATCTACGGGTACG	CACCGTGGATTTATCTACGGGTACG		AAACCGTACCCGTAGATAAATCCAC
17	MASP2	sg1	antisense	ACGACCGTACTGCTGCACGC	CACCGACGACCGTACTGCTGCACGC		AAACGCGTGCAGCAGTACGGTCGTC
18	MASP2	sg2	sense	CAGGAGGGCGTATATATGGA	CACCGCAGGAGGGCGTATATATGGA		AAACTCCATATATACGCCCTCCTGC
19	EP300	sg1	antisense	CTGTAATAAGTGGCATCACG	CACCGCTGTAATAAGTGGCATCACG		AAACCGTGATGCCACTTATTACAGC
20	EP300	sg2	antisense	GGTACGACTAGGTACAGGCG	CACCGGGTACGACTAGGTACAGGCG		AAACCGCCTGTACCTAGTCGTACCC
21	SETD9	sg1	sense	GCAGTCGTATCTATGTATCC	CACCGGCAGTCGTATCTATGTATCC		AAACGGATACATAGATACGACTGCC
22	SETD9	sg2	antisense	TTCCTCTGGAACATATCGGA	CACCGTTCCTCTGGAACATATCGGA		AAACTCCGATATGTTCCAGAGGAAC
23	C19orf81	sg1	sense	CCTGGAGGCCCAGTTACCAG	CACCGCCTGGAGGCCCAGTTACCAG		AAACCTGGTAACTGGGCCTCCAGGC
24	C19orf81	sg2	sense	GCAGGTCATTGCAGAGTACG	CACCGGCAGGTCATTGCAGAGTACG		AAACCGTACTCTGCAATGACCTGCC
25	ACVR1	sg1	sense	ATTACACTGTTGGAGTGTGT	CACCGATTACACTGTTGGAGTGTGT		AAACACACACTCCAACAGTGTAATC
26	ACVR1	sg2	sense	CTGGTGTAACAGGAACATCA	CACCGCTGGTGTAACAGGAACATCA		AAACTGATGTTCCTGTTACACCAGC
27	HAVCR1(TIM-1)	sg1	sense	CACACGCTATAAGCTATTGG	CACCGCACACGCTATAAGCTATTGG		AAACCCAATAGCTTATAGCGTGTGC
28	HAVCR1(TIM-1)	sg2	antisense	GCTCGTTCGAACAGTCGTGA	CACCGGCTCGTTCGAACAGTCGTGA		AAACTCACGACTGTTCGAACGAGCC
29	PIK3C3(VPS34)	sg1	antisense	ATACACATCCCATATGGTGA	CACCGATACACATCCCATATGGTGA		AAACTCACCATATGGGATGTGTATC
30	PIK3C3(VPS34)	sg2	antisense	TAACTTACCATAGACATCTG	CACCGTAACTTACCATAGACATCTG		AAACCAGATGTCTATGGTAAGTTAC
31	UBAC1	sg1	sense	CAGATAAAGAGGCCATACTG	CACCGCAGATAAAGAGGCCATACTG		AAACCAGTATGGCCTCTTTATCTGC
32	UBAC1	sg2	sense	GAAGAGAACATCCAGGACCA	CACCGGAAGAGAACATCCAGGACCA		AAACTGGTCCTGGATGTTCTCTTCC
33	FAM46B	sg1	sense	CCTGTACGGGGACTTCACCG	CACCGCCTGTACGGGGACTTCACCG		AAACCGGTGAAGTCCCCGTACAGGC
34	FAM46B	sg2	antisense	GCACTGGCCAAAGAGCAACA	CACCGGCACTGGCCAAAGAGCAACA		AAACTGTTGCTCTTTGGCCAGTGCC
35	C1GALT1C1	sg1	sense	ATATGGACACAAATGACATG	CACCGATATGGACACAAATGACATG		AAACCATGTCATTTGTGTCCATATC
36	C1GALT1C1	sg2	sense	TCTGGAGACCTTGAATATGT	CACCGTCTGGAGACCTTGAATATGT		AAACACATATTCAAGGTCTCCAGAC
37	SLC39A9(ZIP9)	sg1	antisense	GACAACCAGACCCAGCGTGG	CACCGGACAACCAGACCCAGCGTGG		AAACCCACGCTGGGTCTGGTTGTCC
38	SLC39A9(ZIP9)	sg2	sense	TATGTTGGTGGGATGTTACG	CACCGTATGTTGGTGGGATGTTACG		AAACCGTAACATCCCACCAACATAC
39	HNMT	sg1	sense	AGCTGCCAGGCATAATAGGA	CACCGAGCTGCCAGGCATAATAGGA		AAACTCCTATTATGCCTGGCAGCTC
40	HNMT	sg2	sense	ATTAAGATTCTAAGCATAGG	CACCGATTAAGATTCTAAGCATAGG		AAACCCTATGCTTAGAATCTTAATC
41	PTPN22	sg1	sense	GGATGTACGTTGTTACCAAG	CACCGGGATGTACGTTGTTACCAAG		AAACCTTGGTAACAACGTACATCCC
42	PTPN22	sg2	antisense	GGGTTGTAGATAAAGGACCC	CACCGGGGTTGTAGATAAAGGACCC		AAACGGGTCCTTTATCTACAACCCC
43	C1GALT1	sg1	sense	TCATACTAGACAATTTGAGG	CACCGTCATACTAGACAATTTGAGG		AAACCCTCAAATTGTCTAGTATGAC
44	C1GALT1	sg2	sense	TTCATAATGATCCTCATGCA	CACCGTTCATAATGATCCTCATGCA		AAACTGCATGAGGATCATTATGAAC
45	ST6GAL1	sg1	antisense	GCTGCTTGAGGATACAGACT	CACCGGCTGCTTGAGGATACAGACT		AAACAGTCTGTATCCTCAAGCAGCC
46	ST6GAL1	sg2	antisense	TTACCTTTGGGATATCTGAG	CACCGTTACCTTTGGGATATCTGAG		AAACCTCAGATATCCCAAAGGTAAC
47	IL17REL	sg1	sense	GGAGCCCCGACTACTACCTG	CACCGGGAGCCCCGACTACTACCTG		AAACCAGGTAGTAGTCGGGGCTCCC
48	IL17REL	sg2	antisense	TGATGGAGGCGCGTACACGC	CACCGTGATGGAGGCGCGTACACGC		AAACGCGTGTACGCGCCTCCATCAC
49	WASF3	sg1	antisense	GGTGTCAGGATGTTCAGAGG	CACCGGGTGTCAGGATGTTCAGAGG		AAACCCTCTGAACATCCTGACACCC
50	WASF3	sg2	sense	TATAGATGGCACCACCCGTG	CACCGTATAGATGGCACCACCCGTG		AAACCACGGGTGGTGCCATCTATAC
51	SRA1	sg1	sense	AGACTGCCGTGGCCACACAA	CACCGAGACTGCCGTGGCCACACAA		AAACTTGTGTGGCCACGGCAGTCTC
52	SRA1	sg2	antisense	TGCAGCCCGTATGAGAACTG	CACCGTGCAGCCCGTATGAGAACTG		AAACCAGTTCTCATACGGGCTGCAC
53	CALCR	sg1	sense	CAGCAGTTACCCGCATACCA	CACCGCAGCAGTTACCCGCATACCA		AAACTGGTATGCGGGTAACTGCTGC
54	CALCR	sg2	sense	TTACTGAGAAGCAACGCTTG	CACCGTTACTGAGAAGCAACGCTTG		AAACCAAGCGTTGCTTCTCAGTAAC
55	KIAA0040	sg1	antisense	AGTGTGATGATCACCAAGAG	CACCGAGTGTGATGATCACCAAGAG		AAACCTCTTGGTGATCATCACACTC
56	KIAA0040	sg2	sense	ATCTTGACCAAACACCAAGA	CACCGATCTTGACCAAACACCAAGA		AAACTCTTGGTGTTTGGTCAAGATC
