# Supplementary material for: Genome-wide CRISPR/Cas9 screen identifies SLC39A9 and PIK3C3 as crucial entry factors for Ebola virus infection
Source: PLoS Pathog. 2024 Aug 22;20(8):e1012444. doi: 10.1371/journal.ppat.1012444 (PMC11341029; doi:10.1371/journal.ppat.1012444)
Supplement: S1 Data — (ZIP) [file ppat.1012444.s013.zip]

Archive with 7 entries (7 files):
- Supporting Information_Raw data/Raw data_Fig1.xlsx
- Supporting Information_Raw data/Raw data_Fig2.xlsx
- Supporting Information_Raw data/Raw data_Fig3.xlsx
- Supporting Information_Raw data/Raw data_Fig4.xlsx
- Supporting Information_Raw data/Raw data_Fig5.xlsx
- Supporting Information_Raw data/Raw data_Fig6.xlsx
- Supporting Information_Raw data/Raw data_Fig7.xlsx
