# Supplementary material for: Genome-wide CRISPR/Cas9 screen identifies SLC39A9 and PIK3C3 as crucial entry factors for Ebola virus infection
Source: PLoS Pathog. 2024 Aug 22;20(8):e1012444. doi: 10.1371/journal.ppat.1012444 (PMC11341029; doi:10.1371/journal.ppat.1012444)
Supplement: S1 Data — (ZIP) [file ppat.1012444.s013.zip › Supporting Information_Raw data/Raw data_Fig1.xlsx]

## Sheet: GO BP analysis
Category	ID	Name	Source	p-value	q-value Bonferroni	q-value FDR B&H	q-value FDR B&Y	Hit Count in Query List	Hit Count in Genome	Hit in Query List
GO: Biological Process	GO:0016236	macroautophagy		0.0006309	1	0.04318	0.3497	5	343	NPC1,PACS2,PIK3C3,UVRAG,VPS33A			3.20004	0
GO: Biological Process	GO:0045793	positive regulation of cell size		0.0006053	1	0.04302	0.3485	2	18	AHR,EP300			3.21803	0
GO: Biological Process	GO:0007034	vacuolar transport		0.0005571	1	0.04118	0.3336	4	187	NPC1,VPS18,PIK3C3,VPS33A			3.25407	0
GO: Biological Process	GO:0061008	hepaticobiliary system development		0.0005224	0.9654	0.04022	0.3258	5	329	NPC1,AHR,HNF1A,ACVR1,HNF4A			3.282	0.0152927
GO: Biological Process	GO:0033993	response to lipid		0.0005072	0.9373	0.04022	0.3258	9	1180	NPC1,AHR,HAVCR1,VPS18,ACVR1,CALCR,HNF4A,SLC39A9,EP300			3.29482	0.0281214
GO: Biological Process	GO:0001889	liver development		0.0004805	0.8879	0.04022	0.3258	5	323	NPC1,AHR,HNF1A,ACVR1,HNF4A			3.31831	0.0516359
GO: Biological Process	GO:0043201	response to leucine		0.000476	0.8796	0.04022	0.3258	2	16	HNF1A,PIK3C3			3.32239	0.0557148
GO: Biological Process	GO:0034497	protein localization to phagophore assembly site		0.000476	0.8796	0.04022	0.3258	2	16	PACS2,PIK3C3			3.32239	0.0557148
GO: Biological Process	GO:0035542	regulation of SNARE complex assembly		0.000417	0.7706	0.04022	0.3258	2	15	VPS18,VPS33A			3.37986	0.113171
GO: Biological Process	GO:0014070	response to organic cyclic compound		0.0003768	0.6963	0.03868	0.3133	9	1133	NPC1,AHR,HNF1A,VPS18,ACVR1,CALCR,HNF4A,SLC39A9,EP300			3.42389	0.157204
GO: Biological Process	GO:0097352	autophagosome maturation		0.0003734	0.69	0.03868	0.3133	3	69	PIK3C3,UVRAG,VPS33A			3.42783	0.161151
GO: Biological Process	GO:0006897	endocytosis		0.0003426	0.6331	0.03868	0.3133	8	880	NPC1,ACE2,HAVCR1,HEATR5B,PIK3C3,ASGR1,ASGR2,MASP2			3.46521	0.198528
GO: Biological Process	GO:0034058	endosomal vesicle fusion		0.0003106	0.574	0.03826	0.3099	2	13	VPS18,VPS33A			3.5078	0.241088
GO: Biological Process	GO:0061919	process utilizing autophagic mechanism		0.0002844	0.5255	0.03754	0.304	7	642	NPC1,PACS2,VPS18,PIK3C3,UVRAG,EP300,VPS33A			3.54607	0.279427
GO: Biological Process	GO:0006914	autophagy		0.0002844	0.5255	0.03754	0.304	7	642	NPC1,PACS2,VPS18,PIK3C3,UVRAG,EP300,VPS33A			3.54607	0.279427
GO: Biological Process	GO:0007041	lysosomal transport		0.0002478	0.4579	0.03754	0.304	4	151	NPC1,VPS18,PIK3C3,VPS33A			3.6059	0.339229
GO: Biological Process	GO:0051701	biological process involved in interaction with host		0.0001835	0.339	0.03082	0.2496	5	262	NPC1,ACE2,HAVCR1,VPS18,UVRAG			3.73636	0.4698
GO: Biological Process	GO:0048545	response to steroid hormone		0.0001401	0.259	0.0259	0.2097	6	396	NPC1,VPS18,ACVR1,CALCR,HNF4A,EP300			3.85356	0.5867
GO: Biological Process	GO:0071383	cellular response to steroid hormone stimulus		0.0001394	0.2576	0.0259	0.2097	5	247	NPC1,VPS18,ACVR1,HNF4A,EP300			3.85574	0.589054
GO: Biological Process	GO:0044000	movement in host		9.382e-05	0.1734	0.02167	0.1755	5	227	NPC1,ACE2,HAVCR1,VPS18,UVRAG			4.0277	0.760951
GO: Biological Process	GO:0071407	cellular response to organic cyclic compound		5.293e-05	0.09782	0.01397	0.1132	8	671	NPC1,AHR,HNF1A,VPS18,ACVR1,HNF4A,SLC39A9,EP300			4.2763	1.00957
GO: Biological Process	GO:0044409	entry into host		5.155e-05	0.09526	0.01397	0.1132	5	200	NPC1,ACE2,HAVCR1,VPS18,UVRAG			4.28777	1.02109
GO: Biological Process	GO:0046718	viral entry into host cell		4.244e-05	0.07844	0.01397	0.1132	5	192	NPC1,ACE2,HAVCR1,VPS18,UVRAG			4.37222	1.10546
GO: Biological Process	GO:0035493	SNARE complex assembly		2.212e-05	0.04088	0.01022	0.08278	3	27	VPS18,UVRAG,VPS33A			4.65521	1.38849
GO: Biological Process	GO:0044403	biological process involved in symbiotic interaction		1.532e-05	0.02831	0.009437	0.07644	7	403	NPC1,ACE2,HAVCR1,VPS18,PIK3C3,UVRAG,EP300			4.81474	1.54806
GO: Biological Process	GO:0019058	viral life cycle		1.14e-05	0.02107	0.009437	0.07644	7	385	NPC1,ACE2,HAVCR1,VPS18,PIK3C3,SPCS1,UVRAG			4.9431	1.67634
GO: Biological Process	GO:0016032	viral process		6.994e-07	0.001292	0.001292	0.01047	9	511	NPC1,ACE2,HAVCR1,ST6GAL1,VPS18,PIK3C3,SPCS1,UVRAG,EP300			6.15527	2.88874
