# Supplementary material for: Genome-wide CRISPR/Cas9 screen identifies SLC39A9 and PIK3C3 as crucial entry factors for Ebola virus infection
Source: PLoS Pathog. 2024 Aug 22;20(8):e1012444. doi: 10.1371/journal.ppat.1012444 (PMC11341029; doi:10.1371/journal.ppat.1012444)
Supplement: S1 Data — (ZIP) [file ppat.1012444.s013.zip › Supporting Information_Raw data/Raw data_Fig2.xlsx]

## Sheet: 2A
Target	sgRNA	Relative infection/WT(%)
WT	/	100.601	99.3994	100.713	99.2874
sgNC	/	93.27	93.9034
NPC1	sg1	6.84685	6.56156	6.4133
	sg2	19.8198	19.97
HNF4A	sg1	90.9411	85.3122
	sg2	102.551	101.143
ASGR2	sg1	88.6543	87.7749
	sg2	85.1363	82.3219
ASGR1	sg1	80.0352	89.7098
	sg2	93.0519	100.968
AHR	sg1	109.938	102.199
	sg2	105.365	106.069
TMEM102	sg1	101.319	90.7652
	sg2	90.2402	93.5435
ACVR1C	sg1	101.652	92.7928
	sg2	97.2973	98.9489
SPCS1	sg1	86.036	87.2372
	sg2	99.6997	91.2913
MASP2	sg1	104.655	101.351
	sg2	93.3934	94.4444
EP300	sg1	105.556	103.454
	sg2	103.754	101.501
SETD9	sg1	97.2973	95.7958
	sg2	89.6396	90.3904
C19orf81	sg1	95.7958	96.2463
	sg2	100.451	101.952
ACVR1	sg1	102.857	95.0523
	sg2	98.8153	99.6516
HAVCR1	sg1	79.3349	89.4695
	sg2	96.5954	88.5194
PIK3C3	sg1	14	14.2
	sg2	21.7729	22.084
UBAC1	sg1	101.979	95.4869
	sg2	101.504	100.079
FAM46B	sg1	99.4458	100.713
	sg2	91.6865	80.285
C1GALT1C1	sg1	94.2201	92.1615
	sg2	81.7102	90.8947
SLC39A9	sg1	48.6188	48.3031
	sg2	46.0931	45.7774
HNMT	sg1	80.7601	88.3611
	sg2	96.5954	90.4196
PTPN22	sg1	102.138	104.038
	sg2	91.6865	97.8622
C1GALT1	sg1	100.079	91.6865
	sg2	97.7039	95.962
ST6GAL1	sg1	82.0269	92.9533
	sg2	83.9272	77.4347
IL17REL	sg1	89.3112	87.5693
	sg2	85.194	89.9446
WASF3	sg1	104.513	91.2114
	sg2	104.83	104.513
SRA1	sg1	94.5368	104.513
	sg2	106.888	94.5368
CALCR	sg1	104.355	109.105
	sg2	91.8448	104.988
KIAA0040	sg1	93.5867	78.5431
	sg2	87.886	90.8947
NPC1
HNF4A
ASGR2
ASGR1
AHR
TMEM102
ACVR1C
SPCS1
MASP2
EP300
SETD9
C19orf81
ACVR1
HAVCR1
PIK3C3
UBAC1
FAM46B
C1GALT1C1
SLC39A9
HNMT
PTPN22
C1GALT1
ST6GAL1
IL17REL
WASF3
SRA1
CALCR
KIAA0040
NPC1
HNF4A
ASGR2
ASGR1
AHR
TMEM102
ACVR1C
SPCS1
MASP2
EP300
SETD9
C19orf81
ACVR1
HAVCR1
PIK3C3
UBAC1
FAM46B
C1GALT1C1
SLC39A9
HNMT
PTPN22
C1GALT1
ST6GAL1
IL17REL
WASF3
SRA1
CALCR
KIAA0040
NPC1
HNF4A
ASGR2
ASGR1
AHR
TMEM102
ACVR1C
SPCS1
MASP2
EP300
SETD9
C19orf81
ACVR1
HAVCR1
PIK3C3
UBAC1
FAM46B
C1GALT1C1
SLC39A9
HNMT
PTPN22
C1GALT1
ST6GAL1
IL17REL
WASF3
SRA1
CALCR
KIAA0040
NPC1
HNF4A
ASGR2
ASGR1
AHR
TMEM102
ACVR1C
SPCS1
MASP2
EP300
SETD9
C19orf81
ACVR1
HAVCR1
PIK3C3
UBAC1
FAM46B
C1GALT1C1
SLC39A9
HNMT
PTPN22
C1GALT1
ST6GAL1
IL17REL
WASF3
SRA1
CALCR
KIAA0040
NPC1
HNF4A
ASGR2
ASGR1
AHR
TMEM102
ACVR1C
SPCS1
MASP2
EP300
SETD9
C19orf81
ACVR1
HAVCR1
PIK3C3
UBAC1
FAM46B
C1GALT1C1
SLC39A9
HNMT
PTPN22
C1GALT1
ST6GAL1
IL17REL
WASF3
SRA1
CALCR
KIAA0040
NPC1
HNF4A
ASGR2
ASGR1
AHR
TMEM102
ACVR1C
SPCS1
MASP2
EP300
SETD9
C19orf81
ACVR1
HAVCR1
PIK3C3
UBAC1
FAM46B
C1GALT1C1
SLC39A9
HNMT
PTPN22
C1GALT1
ST6GAL1
IL17REL
WASF3
SRA1
CALCR
KIAA0040
NPC1
HNF4A
ASGR2
ASGR1
AHR
TMEM102
ACVR1C
SPCS1
MASP2
EP300
SETD9
C19orf81
ACVR1
HAVCR1
PIK3C3
UBAC1
FAM46B
C1GALT1C1
SLC39A9
HNMT
PTPN22
C1GALT1
ST6GAL1
IL17REL
WASF3
SRA1
CALCR
KIAA0040
NPC1
HNF4A
ASGR2
ASGR1
AHR
TMEM102
ACVR1C
SPCS1
MASP2
EP300
SETD9
C19orf81
ACVR1
HAVCR1
PIK3C3
UBAC1
FAM46B
C1GALT1C1
SLC39A9
HNMT
PTPN22
C1GALT1
ST6GAL1
IL17REL
WASF3
SRA1
CALCR
KIAA0040
NPC1
HNF4A
ASGR2
ASGR1
AHR
TMEM102
ACVR1C
SPCS1
MASP2
EP300
SETD9
C19orf81
ACVR1
HAVCR1
PIK3C3
UBAC1
FAM46B
C1GALT1C1
SLC39A9
HNMT
PTPN22
C1GALT1
ST6GAL1
IL17REL
WASF3
SRA1
CALCR
KIAA0040
NPC1
HNF4A
ASGR2
ASGR1
AHR
TMEM102
ACVR1C
SPCS1
MASP2
EP300
SETD9
C19orf81
ACVR1
HAVCR1
PIK3C3
UBAC1
FAM46B
C1GALT1C1
SLC39A9
HNMT
PTPN22
C1GALT1
ST6GAL1
IL17REL
WASF3
SRA1
CALCR
KIAA0040
NPC1
HNF4A
ASGR2
ASGR1
AHR
TMEM102
ACVR1C
SPCS1
MASP2
EP300
SETD9
C19orf81
ACVR1
HAVCR1
PIK3C3
UBAC1
FAM46B
C1GALT1C1
SLC39A9
HNMT
PTPN22
C1GALT1
ST6GAL1
IL17REL
WASF3
SRA1
CALCR
KIAA0040
NPC1
HNF4A
ASGR2
ASGR1
AHR
TMEM102
ACVR1C
SPCS1
MASP2
EP300
SETD9
C19orf81
ACVR1
HAVCR1
PIK3C3
UBAC1
FAM46B
C1GALT1C1
SLC39A9
HNMT
PTPN22
C1GALT1
ST6GAL1
IL17REL
WASF3
SRA1
CALCR
KIAA0040
NPC1
HNF4A
ASGR2
ASGR1
AHR
TMEM102
ACVR1C
SPCS1
MASP2
EP300
SETD9
C19orf81
ACVR1
HAVCR1
PIK3C3
UBAC1
FAM46B
C1GALT1C1
SLC39A9
HNMT
PTPN22
C1GALT1
ST6GAL1
IL17REL
WASF3
SRA1
CALCR
KIAA0040
NPC1
HNF4A
ASGR2
ASGR1
AHR
TMEM102
ACVR1C
SPCS1
MASP2
EP300
SETD9
C19orf81
ACVR1
HAVCR1
PIK3C3
UBAC1
FAM46B
C1GALT1C1
SLC39A9
HNMT
PTPN22
C1GALT1
ST6GAL1
IL17REL
WASF3
SRA1
CALCR
KIAA0040
NPC1
HNF4A
ASGR2
ASGR1
AHR
TMEM102
ACVR1C
SPCS1
MASP2
EP300
SETD9
C19orf81
ACVR1
HAVCR1
PIK3C3
UBAC1
FAM46B
C1GALT1C1
SLC39A9
HNMT
PTPN22
C1GALT1
ST6GAL1
IL17REL
WASF3
SRA1
CALCR
KIAA0040
NPC1
HNF4A
ASGR2
ASGR1
AHR
TMEM102
ACVR1C
SPCS1
MASP2
EP300
SETD9
C19orf81
ACVR1
HAVCR1
PIK3C3
UBAC1
FAM46B
C1GALT1C1
SLC39A9
HNMT
PTPN22
C1GALT1
ST6GAL1
IL17REL
WASF3
SRA1
CALCR
KIAA0040
NPC1
HNF4A
ASGR2
ASGR1
AHR
TMEM102
ACVR1C
SPCS1
MASP2
EP300
SETD9
C19orf81
ACVR1
HAVCR1
PIK3C3
UBAC1
FAM46B
C1GALT1C1
SLC39A9
HNMT
PTPN22
C1GALT1
ST6GAL1
IL17REL
WASF3
SRA1
CALCR
KIAA0040
NPC1
HNF4A
ASGR2
ASGR1
AHR
TMEM102
ACVR1C
SPCS1
MASP2
EP300
SETD9
C19orf81
ACVR1
HAVCR1
PIK3C3
UBAC1
FAM46B
C1GALT1C1
SLC39A9
HNMT
PTPN22
C1GALT1
ST6GAL1
IL17REL
WASF3
SRA1
CALCR
KIAA0040
NPC1
HNF4A
ASGR2
ASGR1
AHR
TMEM102
ACVR1C
SPCS1
MASP2
EP300
SETD9
C19orf81
ACVR1
HAVCR1
PIK3C3
UBAC1
FAM46B
C1GALT1C1
SLC39A9
HNMT
PTPN22
C1GALT1
ST6GAL1
IL17REL
WASF3
SRA1
CALCR
KIAA0040
NPC1
HNF4A
ASGR2
ASGR1
AHR
TMEM102
ACVR1C
SPCS1
MASP2
EP300
SETD9
C19orf81
ACVR1
HAVCR1
PIK3C3
UBAC1
FAM46B
C1GALT1C1
SLC39A9
HNMT
PTPN22
C1GALT1
ST6GAL1
IL17REL
WASF3
SRA1
CALCR
KIAA0040
NPC1
HNF4A
ASGR2
ASGR1
AHR
TMEM102
ACVR1C
SPCS1
MASP2
EP300
SETD9
C19orf81
ACVR1
HAVCR1
PIK3C3
UBAC1
FAM46B
C1GALT1C1
SLC39A9
HNMT
PTPN22
C1GALT1
ST6GAL1
IL17REL
WASF3
SRA1
CALCR
KIAA0040
NPC1
HNF4A
ASGR2
ASGR1
AHR
TMEM102
ACVR1C
SPCS1
MASP2
EP300
SETD9
C19orf81
ACVR1
HAVCR1
PIK3C3
UBAC1
FAM46B
C1GALT1C1
SLC39A9
HNMT
PTPN22
C1GALT1
ST6GAL1
IL17REL
WASF3
SRA1
CALCR
KIAA0040
NPC1
HNF4A
ASGR2
ASGR1
AHR
TMEM102
ACVR1C
SPCS1
MASP2
EP300
SETD9
C19orf81
ACVR1
HAVCR1
PIK3C3
UBAC1
FAM46B
C1GALT1C1
SLC39A9
HNMT
PTPN22
C1GALT1
ST6GAL1
IL17REL
WASF3
SRA1
CALCR
KIAA0040
NPC1
HNF4A
ASGR2
ASGR1
AHR
TMEM102
ACVR1C
SPCS1
MASP2
EP300
SETD9
C19orf81
ACVR1
HAVCR1
PIK3C3
UBAC1
FAM46B
C1GALT1C1
SLC39A9
HNMT
PTPN22
C1GALT1
ST6GAL1
IL17REL
WASF3
SRA1
CALCR
KIAA0040
NPC1
HNF4A
ASGR2
ASGR1
AHR
TMEM102
ACVR1C
SPCS1
MASP2
EP300
SETD9
C19orf81
ACVR1
HAVCR1
PIK3C3
UBAC1
FAM46B
C1GALT1C1
SLC39A9
HNMT
PTPN22
C1GALT1
ST6GAL1
IL17REL
WASF3
SRA1
CALCR
KIAA0040
NPC1
HNF4A
ASGR2
ASGR1
AHR
TMEM102
ACVR1C
SPCS1
MASP2
EP300
SETD9
C19orf81
ACVR1
HAVCR1
PIK3C3
UBAC1
FAM46B
C1GALT1C1
SLC39A9
HNMT
PTPN22
C1GALT1
ST6GAL1
IL17REL
WASF3
SRA1
CALCR
KIAA0040
NPC1
HNF4A
ASGR2
ASGR1
AHR
TMEM102
ACVR1C
SPCS1
MASP2
EP300
SETD9
C19orf81
ACVR1
HAVCR1
PIK3C3
UBAC1
FAM46B
C1GALT1C1
SLC39A9
HNMT
PTPN22
C1GALT1
ST6GAL1
IL17REL
WASF3
SRA1
CALCR
KIAA0040
NPC1
HNF4A
ASGR2
ASGR1
AHR
TMEM102
ACVR1C
SPCS1
MASP2
EP300
SETD9
C19orf81
ACVR1
HAVCR1
PIK3C3
UBAC1
FAM46B
C1GALT1C1
SLC39A9
HNMT
PTPN22
C1GALT1
ST6GAL1
IL17REL
WASF3
SRA1
CALCR
KIAA0040
NPC1
HNF4A
ASGR2
ASGR1
AHR
TMEM102
ACVR1C
SPCS1
MASP2
EP300
SETD9
C19orf81
ACVR1
HAVCR1
PIK3C3
UBAC1
FAM46B
C1GALT1C1
SLC39A9
HNMT
PTPN22
C1GALT1
ST6GAL1
IL17REL
WASF3
SRA1
CALCR
KIAA0040
NPC1
HNF4A
ASGR2
ASGR1
AHR
TMEM102
ACVR1C
SPCS1
MASP2
EP300
SETD9
C19orf81
ACVR1
HAVCR1
PIK3C3
UBAC1
FAM46B
C1GALT1C1
SLC39A9
HNMT
PTPN22
C1GALT1
ST6GAL1
IL17REL
WASF3
SRA1
CALCR
KIAA0040
NPC1
HNF4A
ASGR2
ASGR1
AHR
TMEM102
ACVR1C
SPCS1
MASP2
EP300
SETD9
C19orf81
ACVR1
HAVCR1
PIK3C3
UBAC1
FAM46B
C1GALT1C1
SLC39A9
HNMT
PTPN22
C1GALT1
ST6GAL1
IL17REL
WASF3
SRA1
CALCR
KIAA0040
NPC1
HNF4A
ASGR2
ASGR1
AHR
TMEM102
ACVR1C
SPCS1
MASP2
EP300
SETD9
C19orf81
ACVR1
HAVCR1
PIK3C3
UBAC1
FAM46B
C1GALT1C1
SLC39A9
HNMT
PTPN22
C1GALT1
ST6GAL1
IL17REL
WASF3
SRA1
CALCR
KIAA0040
NPC1
HNF4A
ASGR2
ASGR1
AHR
TMEM102
ACVR1C
SPCS1
MASP2
EP300
SETD9
C19orf81
ACVR1
HAVCR1
PIK3C3
UBAC1
FAM46B
C1GALT1C1
SLC39A9
HNMT
PTPN22
C1GALT1
ST6GAL1
IL17REL
WASF3
SRA1
CALCR
KIAA0040
NPC1
HNF4A
ASGR2
ASGR1
AHR
TMEM102
ACVR1C
SPCS1
MASP2
EP300
SETD9
C19orf81
ACVR1
HAVCR1
PIK3C3
UBAC1
FAM46B
C1GALT1C1
SLC39A9
HNMT
PTPN22
C1GALT1
ST6GAL1
IL17REL
WASF3
SRA1
CALCR
KIAA0040
NPC1
HNF4A
ASGR2
ASGR1
AHR
TMEM102
ACVR1C
SPCS1
MASP2
EP300
SETD9
C19orf81
ACVR1
HAVCR1
PIK3C3
UBAC1
FAM46B
C1GALT1C1
SLC39A9
HNMT
PTPN22
C1GALT1
ST6GAL1
IL17REL
WASF3
SRA1
CALCR
KIAA0040
NPC1
HNF4A
ASGR2
ASGR1
AHR
TMEM102
ACVR1C
SPCS1
MASP2
EP300
SETD9
C19orf81
ACVR1
HAVCR1
PIK3C3
UBAC1
FAM46B
C1GALT1C1
SLC39A9
HNMT
PTPN22
C1GALT1
ST6GAL1
IL17REL
WASF3
SRA1
CALCR
KIAA0040
NPC1
HNF4A
ASGR2
ASGR1
AHR
TMEM102
ACVR1C
SPCS1
MASP2
EP300
SETD9
C19orf81
ACVR1
HAVCR1
PIK3C3
UBAC1
FAM46B
C1GALT1C1
SLC39A9
HNMT
PTPN22
C1GALT1
ST6GAL1
IL17REL
WASF3
SRA1
CALCR
KIAA0040
NPC1
HNF4A
ASGR2
ASGR1
AHR
TMEM102
ACVR1C
SPCS1
MASP2
EP300
SETD9
C19orf81
ACVR1
HAVCR1
PIK3C3
UBAC1
FAM46B
C1GALT1C1
SLC39A9
HNMT
PTPN22
C1GALT1
ST6GAL1
IL17REL
WASF3
SRA1
CALCR
KIAA0040
NPC1
HNF4A
ASGR2
ASGR1
AHR
TMEM102
ACVR1C
SPCS1
MASP2
EP300
SETD9
C19orf81
ACVR1
HAVCR1
PIK3C3
UBAC1
FAM46B
C1GALT1C1
SLC39A9
HNMT
PTPN22
C1GALT1
ST6GAL1
IL17REL
WASF3
SRA1
CALCR
KIAA0040
NPC1
HNF4A
ASGR2
ASGR1
AHR
TMEM102
ACVR1C
SPCS1
MASP2
EP300
SETD9
C19orf81
ACVR1
HAVCR1
PIK3C3
UBAC1
FAM46B
C1GALT1C1
SLC39A9
HNMT
PTPN22
C1GALT1
ST6GAL1
IL17REL
WASF3
SRA1
CALCR
KIAA0040
NPC1
HNF4A
ASGR2
ASGR1
AHR
TMEM102
ACVR1C
SPCS1
MASP2
EP300
SETD9
C19orf81
ACVR1
HAVCR1
PIK3C3
UBAC1
FAM46B
C1GALT1C1
SLC39A9
HNMT
PTPN22
C1GALT1
ST6GAL1
IL17REL
WASF3
SRA1
CALCR
KIAA0040
NPC1
HNF4A
ASGR2
ASGR1
AHR
TMEM102
ACVR1C
SPCS1
MASP2
EP300
SETD9
C19orf81
ACVR1
HAVCR1
PIK3C3
UBAC1
FAM46B
C1GALT1C1
SLC39A9
HNMT
PTPN22
C1GALT1
ST6GAL1
IL17REL
WASF3
SRA1
CALCR
KIAA0040
NPC1
HNF4A
ASGR2
ASGR1
AHR
TMEM102
ACVR1C
SPCS1
MASP2
EP300
SETD9
C19orf81
ACVR1
HAVCR1
PIK3C3
UBAC1
FAM46B
C1GALT1C1
SLC39A9
HNMT
PTPN22
C1GALT1
ST6GAL1
IL17REL
WASF3
SRA1
CALCR
KIAA0040
NPC1
HNF4A
ASGR2
ASGR1
AHR
TMEM102
ACVR1C
SPCS1
MASP2
EP300
SETD9
C19orf81
ACVR1
HAVCR1
PIK3C3
UBAC1
FAM46B
C1GALT1C1
SLC39A9
HNMT
PTPN22
C1GALT1
ST6GAL1
IL17REL
WASF3
SRA1
CALCR
KIAA0040
NPC1
HNF4A
ASGR2
ASGR1
AHR
TMEM102
ACVR1C
SPCS1
MASP2
EP300
SETD9
C19orf81
ACVR1
HAVCR1
PIK3C3
UBAC1
FAM46B
C1GALT1C1
SLC39A9
HNMT
PTPN22
C1GALT1
ST6GAL1
IL17REL
WASF3
SRA1
CALCR
KIAA0040
NPC1
HNF4A
ASGR2
ASGR1
AHR
TMEM102
ACVR1C
SPCS1
MASP2
EP300
SETD9
C19orf81
ACVR1
HAVCR1
PIK3C3
UBAC1
FAM46B
C1GALT1C1
SLC39A9
HNMT
PTPN22
C1GALT1
ST6GAL1
IL17REL
WASF3
SRA1
CALCR
KIAA0040
NPC1
HNF4A
ASGR2
ASGR1
AHR
TMEM102
ACVR1C
SPCS1
MASP2
EP300
SETD9
C19orf81
ACVR1
HAVCR1
PIK3C3
UBAC1
FAM46B
C1GALT1C1
SLC39A9
HNMT
PTPN22
C1GALT1
ST6GAL1
IL17REL
WASF3
SRA1
CALCR
KIAA0040
NPC1
HNF4A
ASGR2
ASGR1
AHR
TMEM102
ACVR1C
SPCS1
MASP2
EP300
SETD9
C19orf81
ACVR1
HAVCR1
PIK3C3
UBAC1
FAM46B
C1GALT1C1
SLC39A9
HNMT
PTPN22
C1GALT1
ST6GAL1
IL17REL
WASF3
SRA1
CALCR
KIAA0040
NPC1
HNF4A
ASGR2
ASGR1
AHR
TMEM102
ACVR1C
SPCS1
MASP2
EP300
SETD9
C19orf81
ACVR1
HAVCR1
PIK3C3
UBAC1
FAM46B
C1GALT1C1
SLC39A9
HNMT
PTPN22
C1GALT1
ST6GAL1
IL17REL
WASF3
SRA1
CALCR
KIAA0040
NPC1
HNF4A
ASGR2
ASGR1
AHR
TMEM102
ACVR1C
SPCS1
MASP2
EP300
SETD9
C19orf81
ACVR1
HAVCR1
PIK3C3
UBAC1
FAM46B
C1GALT1C1
SLC39A9
HNMT
PTPN22
C1GALT1
ST6GAL1
IL17REL
WASF3
SRA1
CALCR
KIAA0040
NPC1
HNF4A
ASGR2
ASGR1
AHR
TMEM102
ACVR1C
SPCS1
MASP2
EP300
SETD9
C19orf81
ACVR1
HAVCR1
PIK3C3
UBAC1
FAM46B
C1GALT1C1
SLC39A9
HNMT
PTPN22
C1GALT1
ST6GAL1
IL17REL
WASF3
SRA1
CALCR
KIAA0040
NPC1
HNF4A
ASGR2
ASGR1
AHR
TMEM102
ACVR1C
SPCS1
MASP2
EP300
SETD9
C19orf81
ACVR1
HAVCR1
PIK3C3
UBAC1
FAM46B
C1GALT1C1
SLC39A9
HNMT
PTPN22
C1GALT1
ST6GAL1
IL17REL
WASF3
SRA1
CALCR
KIAA0040
NPC1
HNF4A
ASGR2
ASGR1
AHR
TMEM102
ACVR1C
SPCS1
MASP2
EP300
SETD9
C19orf81
ACVR1
HAVCR1
PIK3C3
UBAC1
FAM46B
C1GALT1C1
SLC39A9
HNMT
PTPN22
C1GALT1
ST6GAL1
IL17REL
WASF3
SRA1
CALCR
KIAA0040
NPC1
HNF4A
ASGR2
ASGR1
AHR
TMEM102
ACVR1C
SPCS1
MASP2
EP300
SETD9
C19orf81
ACVR1
HAVCR1
PIK3C3
UBAC1
FAM46B
C1GALT1C1
SLC39A9
HNMT
PTPN22
C1GALT1
ST6GAL1
IL17REL
WASF3
SRA1
CALCR
KIAA0040
NPC1
HNF4A
ASGR2
ASGR1
AHR
TMEM102
ACVR1C
SPCS1
MASP2
EP300
SETD9
C19orf81
ACVR1
HAVCR1
PIK3C3
UBAC1
FAM46B
C1GALT1C1
SLC39A9
HNMT
PTPN22
C1GALT1
ST6GAL1
IL17REL
WASF3
SRA1
CALCR
KIAA0040
NPC1
HNF4A
ASGR2
ASGR1
AHR
TMEM102
ACVR1C
SPCS1
MASP2
EP300
SETD9
C19orf81
ACVR1
HAVCR1
PIK3C3
UBAC1
FAM46B
C1GALT1C1
SLC39A9
HNMT
PTPN22
C1GALT1
ST6GAL1
IL17REL
WASF3
SRA1
CALCR
KIAA0040
NPC1
HNF4A
ASGR2
ASGR1
AHR
TMEM102
ACVR1C
SPCS1
MASP2
EP300
SETD9
C19orf81
ACVR1
HAVCR1
PIK3C3
UBAC1
FAM46B
C1GALT1C1
SLC39A9
HNMT
PTPN22
C1GALT1
ST6GAL1
IL17REL
WASF3
SRA1
CALCR
KIAA0040
NPC1
HNF4A
ASGR2
ASGR1
AHR
TMEM102
ACVR1C
SPCS1
MASP2
EP300
SETD9
C19orf81
ACVR1
HAVCR1
PIK3C3
UBAC1
FAM46B
C1GALT1C1
SLC39A9
HNMT
PTPN22
C1GALT1
ST6GAL1
IL17REL
WASF3
SRA1
CALCR
KIAA0040
NPC1
HNF4A
ASGR2
ASGR1
AHR
TMEM102
ACVR1C
SPCS1
MASP2
EP300
SETD9
C19orf81
ACVR1
HAVCR1
PIK3C3
UBAC1
FAM46B
C1GALT1C1
SLC39A9
HNMT
PTPN22
C1GALT1
ST6GAL1
IL17REL
WASF3
SRA1
CALCR
KIAA0040
NPC1
HNF4A
ASGR2
ASGR1
AHR
TMEM102
ACVR1C
SPCS1
MASP2
EP300
SETD9
C19orf81
ACVR1
HAVCR1
PIK3C3
UBAC1
FAM46B
C1GALT1C1
SLC39A9
HNMT
PTPN22
C1GALT1
ST6GAL1
IL17REL
WASF3
SRA1
CALCR
KIAA0040
NPC1
HNF4A
ASGR2
ASGR1
AHR
TMEM102
ACVR1C
SPCS1
MASP2
EP300
SETD9
C19orf81
ACVR1
HAVCR1
PIK3C3
UBAC1
FAM46B
C1GALT1C1
SLC39A9
HNMT
PTPN22
C1GALT1
ST6GAL1
IL17REL
WASF3
SRA1
CALCR
KIAA0040
NPC1
HNF4A
ASGR2
ASGR1
AHR
TMEM102
ACVR1C
SPCS1
MASP2
EP300
SETD9
C19orf81
ACVR1
HAVCR1
PIK3C3
UBAC1
FAM46B
C1GALT1C1
SLC39A9
HNMT
PTPN22
C1GALT1
ST6GAL1
IL17REL
WASF3
SRA1
CALCR
KIAA0040
NPC1
HNF4A
ASGR2
ASGR1
AHR
TMEM102
ACVR1C
SPCS1
MASP2
EP300
SETD9
C19orf81
ACVR1
HAVCR1
PIK3C3
UBAC1
FAM46B
C1GALT1C1
SLC39A9
HNMT
PTPN22
C1GALT1
ST6GAL1
IL17REL
WASF3
SRA1
CALCR
KIAA0040

## Sheet: 2B
Data in graph	Target	sgRNA	relative RNA level/GAPDH
	PIK3C3 KO-EBOV GP	sgNC	4.86	4.18
		sg1	1.06	1.47
		sg2	1.94	2.36
	SLC39A9 KO-EBOV 3'UTR	sgNC	0.002809	0.003854
		sg1	0.000836	0.000619
		sg2	0.00138	0.000965
Raw data
Ct value	sgNC		PIK3C3-sg1		PIK3C3-sg2
	1#	2#	1#	2#	1#	2#
GAPDH	15.5477	15.8436	15.742	15.5999	16.1859	16.0106
	15.4782	15.7183	15.6388	15.2446	15.9424	16.0021
	15.3815	15.6387	15.4781	15.1393	16.1153	15.8423
EBOV NP	14.2401	14.4472	16.2493	15.3602	15.9899	15.9582
	13.9704	14.372	16.1938	15.0708	15.9348	15.2249
	14.0662	14.3831	16.1655	15.2706	15.9313	15.3234
Raw data
Ct value	sgNC		SLC39A9-sg1		SLC39A9-sg2
	1#	2#	1#	2#	1#	2#
GAPDH	15.2012	15.651	15.267	15.2523	15.1851	15.4637
	14.8851	15.1934	14.9586	14.7532	15.1054	14.9326
3'UTR	23.8416	23.4404	25.1674	26.087	24.9621	25.5331
	23.1958	23.4427	25.5081	25.2354	24.3314	24.8965

## Sheet: 2C
Cells	FFU/ml
sgNC	22700000	17700000
sgNPC1	167000	153000
TIM-1-sg1	6300000	5730000
TIM-1-sg2	4130000	4830000
PIK3C3-sg1	207000	223000
PIK3C3-sg2	3000000	2470000
SLC39A9-sg1	1800000	1830000
SLC39A9-sg2	3830000	1970000
Hu7.5.1	33.3	200

## Sheet: 2D-2E
		sgRNA	Rescue	EGFP postive cells(%)
2D		sgNC	vector	57.9	53.7
	PIK3C3-KO	sg1	vector	38.5	41.6
		sg1	PIK3C3	58.6	50.6
		sg2	vector	41.7	42.4
		sg2	PIK3C3	61.5	65.5
2E		sgNC	vector	65.1	60.8
	SLC39A9-KO	sg1	vector	46.9	48.5
		sg1	PIK3C3	67.3	62.8
		sg2	vector	37	39.5
		sg2	PIK3C3	69.3	70.9

## Sheet: 2F
Target	NC			PIK3C3			SLC39A9
sgRNA	sg1	sg2	sg3	sg1	sg2	sg3	sg1	sg2	sg3
relative RNA level/GAPDH	169.125	152.596	184.867	60.1712	36.7281	49.5354	48.6727	72.7934	40.3526
	141.646	130.115	232.962	33.627	65.5816	46.401	64.6388	80.8856	41.3454
	157.765	138.982	180.21	34.755	49.5724	47.2032	48.866	62.0451	58.1554
Target	NC									PIK3C3-KO
sgRNA	sg1			sg2			sg3			sg1			sg2			sg3
GAPDH	17.8619	18.0777	18.1358	18.0714	18.3461	18.1068	18.0552	18.3874	18.0101	17.5755	17.646	17.3428	18.1692	17.7522	17.6016	16.5692	16.755	16.6332
	17.5892	17.378	17.3027	17.731	17.5831	17.5134	17.3036	17.4322	17.604	17.4162	16.9364	17.4034	17.5779	17.8654	17.1492	16.7791	16.464	16.6042
3'UTR	10.6969	11.0875	10.94	10.8823	10.9216	11.1081	10.4474	10.4663	10.8561	12.0003	12.7906	12.2785	13.3743	11.922	12.2149	11.373	11.4774	11.4093
	10.7023	10.8279	10.6472	11.1649	11.7122	11.0265	10.6026	10.3774	10.5228	11.9213	12.4006	12.9814	12.7271	12.3771	12.025	11.4665	11.4213	11.4585
Target	SLC39A9-KO									Ct Value
sgRNA	sg1			sg2			sg3
GAPDH	17.4475	17.8183	18.0114	17.4376	17.5931	17.5292	18.0528	17.742	18.2907
	17.6499	17.0817	17.4649	17.8728	17.6852	17.6952	17.5213	17.6259	17.6359
3'UTR	12.3517	11.9985	12.3518	11.8491	11.7126	12.085	12.9484	12.7169	12.3217
	12.2875	11.6248	12.6548	11.8418	11.642	11.9808	12.7084	12.6636	12.6332
