# Supplementary material for: Genome-wide CRISPR/Cas9 screen identifies SLC39A9 and PIK3C3 as crucial entry factors for Ebola virus infection
Source: PLoS Pathog. 2024 Aug 22;20(8):e1012444. doi: 10.1371/journal.ppat.1012444 (PMC11341029; doi:10.1371/journal.ppat.1012444)
Supplement: S1 Data — (ZIP) [file ppat.1012444.s013.zip › Supporting Information_Raw data/Raw data_Fig3.xlsx]

## Sheet: 3B
Target	/	NC	NPC1		PIK3C3		SLC39A9
sgRNA	/	sgNC	sg1	sg2	sg1	sg2	sg1	sg2
Relative RNA level/GAPDH	107.356	120.855	18.174	36.1259	31.3126	21.4903	17.7543	13.5639
	97.5573	117.861	16.5944	36.3997	29.7329	22.03	16.8219	10.7023
	95.0872	107.975	20.1779	52.1283	25.0007	19.9397	16.7019	12.3616
Ct value
Target	NC			WT			NPC1
sgRNA	sgNC			/			sg1	sg1	sg1	sg2	sg2	sg2
GAPDH	15.47	15.28	15.86	15.1	15.33	15.39	15.56	15.47	15.27	15.44	15.45	15.55
	15.33	15.3	15.58	15.34	15.18	15.19	15.19	15.52	15.19	15.29	15.49	15.79
NP	22.18	22.02	22.42	21.82	22.18	22.23	24.63	25.03	24.47	23.66	23.61	23.56
	21.92	21.85	22.41	22.01	22	22.1	24.64	24.74	24.2	23.6	23.83	23.25
Target	PIK3C3						SLC39A9
sgRNA	sg1	sg1	sg1	sg2	sg2	sg2	sg1	sg1	sg1	sg2	sg2	sg2
GAPDH	15.64	15.16	15.59	14.93	14.86	15.32	14.88	15.13	15.05	15.14	15.1	15.12
	15.63	15.17	15.26	14.72	15.19	15.03	14.98	14.9	14.97	15.05	14.93	15.06
NP	24.12	23.72	24.26	23.88	23.83	24.4	24.24	24.45	24.36	24.69	25.04	25.03
	24.11	23.71	24.22	23.8	24.19	24.2	24.21	24.32	24.41	24.86	25.04	24.79

## Sheet: 3E
	Gluc activiry
Days	sgNC			sgPIK3C3-1			sgPIK3C3-2			sgSLC39A9-1			sgSLC39A9-2
1	88000000	89600000	115000000	127000000	130000000	149000000	177000000	183000000	205000000	73600000	68800000	69600000	144000000	155000000	144000000
1	1470000	480000	426000	894000	778000	669000	784000	880000	1180000	846000	928000	1230000	761000	876000	637000
2	228000000	240000000	259000000	285000000	366000000	338000000	328000000	356000000	333000000	130000000	113000000	134000000	269000000	335000000	265000000
2	573000	823000	912000	799000	1100000	733000	1200000	1630000	1290000	729000	766000	933000	579000	763000	399000
3	129000000	141000000	129000000	153000000	182000000	169000000	186000000	183000000	211000000	65000000	62700000	76400000	140000000	173000000	174000000
4	420000000	471000000	440000000	457000000	602000000	593000000	568000000	549000000	689000000	221000000	207000000	303000000	454000000	558000000	566000000
5	826000000	784000000	757000000	943000000	1100000000	1030000000	910000000	985000000	976000000	482000000	424000000	469000000	1050000000	1070000000	1020000000

## Sheet: 3F
Target	sgNC	sgPIK3C3	sgSLC39A9
Relative RNAlevel/GAPDH	2.21203	2.84292	1.17976
	2.18989	1.36551	2.35225
Ct value	sgNC-1	sgNC-2	sgPIK3C3-1	sgPIK3C3-2	sgSLC39A9-1	sgSLC39A9-2
GAPDH	15.437	15.6335	15.1424	15.2839	15.3988	15.3188
	15.3727	15.4392	15.1928	14.9398	15.2352	15.3767
		15.6202	15.1871	15.0253	15.535	15.4843
Replicon	14.3512	14.3636	13.5097	14.5674	15.2458	14.1193
	14.1873	14.4533	13.5905	14.575	14.966	14.0852
	14.2399	14.4834	13.8999	14.7583	15.2416	14.2732

## Sheet: 3I
Target	PIK3C3		NC		SLC39A9
sgRNA	sg1	sg2	sg1	sg2	sg1	sg2
VLP/cell lysate	0.508623	1.35334	1.21607	0.783932	0.331593	0.227482
	0.714409	0.266133	1.0065	0.993502	0.794054	0.997767
	0.831284	0.774793	0.808651	1.19135	0.752781	0.418737
	1.38624	1.3637	1.10386	0.896145	0.05576	0.461202
	1.22795	1.30288	0.888103	1.1119	1.04601	1.15348
