# Supplementary material for: Genome-wide CRISPR/Cas9 screen identifies SLC39A9 and PIK3C3 as crucial entry factors for Ebola virus infection
Source: PLoS Pathog. 2024 Aug 22;20(8):e1012444. doi: 10.1371/journal.ppat.1012444 (PMC11341029; doi:10.1371/journal.ppat.1012444)
Supplement: S1 Data — (ZIP) [file ppat.1012444.s013.zip › Supporting Information_Raw data/Raw data_Fig4.xlsx]

## Sheet: 4B
Data in figure	VPS34-IN-1 Concentration(nM)	Cell viability (%)			EBOV Infection (%)
	0	92.6	97.1	96.9	100.183	99.8167
	2000	55.7	57.8	58.7	14.2944	11.8387
	1000	74.1	70.6	73.5	26.2676	22.358
	500	89.3	86	84.9	41.5394	34.942
	250	94.6	96.5	90	60.9652	53.3903
	125	101	97.8	102	82.4679	83.3231
	62.5	103	101	101	98.3506	98.2285
	31.25	103	96.5	103	100.183	100.183
	15.625	106	105	99.8	101.038	101.161
Raw data	EBOV Infection					Cell viability
	GFP+ rate	DMSO (0)	82	81.7		Luciferase activity	VPS34-IN-1/nM 48h
	VPS34-IN-1 concentration(nM)	15.625	82.7	82.8		DMSO	19700000	20600000	20600000
		31.25	82	82		2000	11300000	11700000	11900000
		62.5	80.5	80.4		1000	15000000	14300000	14900000
		125	67.5	68.2		500	18100000	17500000	17200000
		250	49.9	43.7		250	19200000	19600000	18300000
		500	34	28.6		125	20600000	19800000	20700000
		1000	21.5	18.3		62.5	20900000	20500000	20400000
		2000	11.7	9.69		31.25	20800000	19600000	20900000
						15.625	21500000	21300000	20300000

## Sheet: 4C
Data in figure	VPS34-IN-1 concentration(μM)	Relative RNA level/GAPDH
	2000	3.1629	2.74164	2.45925
	1000	10.6964	12.3822	11.7325
	500	35.0686	46.5115	43.7143
	250	63.6024	74.5554	65.9934
	125	103.231	81.8348	122.507
	62.5	107.034	88.8409	74.8919
	31.25	107.823	89.2692	102.908
	15.625	115.71	102.045	95.749
Ct value
EBOV	VPS34-IN-1(nM)	GAPDH		3'UTR
MOI=0.1	2000	16.2599	16.0546	15.6223	15.5621
MOI=0.1	2000	16.3122	15.6987	15.7713	15.5219
MOI=0.1	2000	15.7374	15.2889	15.4498	15.1725
MOI=0.1	1000	16.4691	15.8752	13.5878	14.1108
MOI=0.1	1000	16.682	16.0097	13.6032	14.0205
MOI=0.1	1000	16.5629	15.5651	13.4568	13.7588
MOI=0.1	500	16.2052	15.5386	11.8783	11.7938
MOI=0.1	500	16.5092	16.0495	11.9266	11.7455
MOI=0.1	500	16.7082	16.0745	12.0339	12.0411
MOI=0.1	250	16.2869	15.6449	11.2509	10.8914
MOI=0.1	250	16.1608	15.8947	10.391	11.4164
MOI=0.1	250	16.5362	15.7089	10.9564	11.3927
MOI=0.1	125	16.3523	16.0149	10.3569	10.8233
MOI=0.1	125	20.3023	19.9911	14.7222	15.0543
MOI=0.1	125	16.6074	16.1835	10.9076	10.2022
MOI=0.1	62.5	16.1648	16.1779	10.4691	10.5822
MOI=0.1	62.5	16.4282	15.8096	10.9002	10.5837
MOI=0.1	62.5	16.3401	15.5448	10.6222	11.0016
MOI=0.1	31.5	15.8859	16.1388	9.98388	10.7283
MOI=0.1	31.5	15.5644	15.6187	10.3474	10.0679
MOI=0.1	31.5	15.8404	15.7806	10.1913	10.2517
MOI=0.1	15.625	16.1413	16.2615	10.2199	10.6666
MOI=0.1	15.625	16.1318	15.6871	10.5317	10.1335
MOI=0.1	15.625	16.4014	16.3462	10.6712	11.1065

## Sheet: 4E
sgRNA	rescue	EGFP postive rate
sgNC	vector	79.6	78.2	76.7
sg1	vector	51.4	48	45.1
	WT	71	63.1	70.8
	D761A	52.6	48.3	44.6
sgNC	vector	78.2	79.9	75.6
sg2	vector	51.1	49.4	44.2
	WT	69.2	72.3	71.8
	D761A	53	48.2	53.8

## Sheet: 4F
Data in figure	sgRNA	rescue	relative RNA/GAPDH
	sgNC	vector	16.07	14.59	15.41
	sg1	vector	5.08	5.65	6
		WT	12.93	12.67	16.05
		D761A	6.7	7.38
	sgNC	vector		11.19	12.75
	sg2	vector	5.78	5.37	5.14
		WT		13.15	10.24
		D761A	7.67	6.79	6.31
Raw data	Ct value	GAPDH		NP
sgNC-1	vector	16.3619	15.7586	12.2804	11.827
		16.3984	15.6321	12.1303	12.1667
		16.7394	15.4441	12.3692	11.9233
sg1	vector	20.32	20.014	18.0526	17.5927
		22.3024	21.9067	19.5631	19.6495
		26.0386	25.4652	23.4352	22.901
	WT	16.9106	16.1469	12.9363	12.7353
		17.0169	16.4642	13.2754	12.8799
		16.5801	15.8217	12.0967	12.2955
	D761A	23.9581	23.5944	21.1117	20.9538
		23.5878	23.0573	20.6881	20.1895
sgNC-2	vector
		16.3282	16.1842	12.5563	12.5229
		16.6167	15.9894	12.8668	13.0278
sg2	vector	15.8444	15.7721	13.0972	13.456
		15.4753	15.6348	13.02	13.2424
		16.5183	15.6235	13.7628	13.654
	WT
		16.885	16.5231	13.1624	13.2765
		16.6923	15.9262	12.71	12.563
	D761A	15.5741	15.3669	12.1761	12.8883
		15.4782	16.0612	12.9427	13.0702
		15.9197	16.3376	13.4596	13.4832
