# Supplementary material for: Genome-wide CRISPR/Cas9 screen identifies SLC39A9 and PIK3C3 as crucial entry factors for Ebola virus infection
Source: PLoS Pathog. 2024 Aug 22;20(8):e1012444. doi: 10.1371/journal.ppat.1012444 (PMC11341029; doi:10.1371/journal.ppat.1012444)
Supplement: S1 Data — (ZIP) [file ppat.1012444.s013.zip › Supporting Information_Raw data/Raw data_Fig5.xlsx]

## Sheet: 5A
			TPEN				ZnPy
Target	NC		4μM		2μM		0.5μM		0.25μM
sgNC	64.8	60.2	72.8	68.8	64.9	63.9	51.4	55.2	60.9	62
sgSLC39A9-1	41.1	38.5	44.5	46.4	40.4	40.1	36.7	37	40.2	39.4
sgSLC39A9-2	40.8	41	47.6	47.9	43.5	40.6	42.2	40	44.2	43.3

## Sheet: 5D
Response unit	analyte concentration
Times (s)	0.06835 µM	0.1367 µM	0.2734 µM	0.546875 µM	1.09375 µM	2.1875 µM	4.375 µM	8.75 µM	17.5 µM
-37.7	-0.0015	0.283394	0.3398	0.2686	0.4285	0.7005	0.5983	0.4744	0.8537
-37.6	0.1736	0.3695	0.327202	0.283402	0.4591	0.629501	0.583501	0.480001	0.809701
-37.5	0.0613	0.2174	0.2056	0.1425	0.2805	0.4285	0.4788	0.4046	0.6211
-37.4	0.003302	0.1614	0.142301	0.088601	0.1841	0.285299	0.366799	0.279899	0.478099
-37.3	0.0273	0.1721	0.1245	0.0918	0.1336	0.219799	0.303499	0.246899	0.412399
-37.2	0.0189	0.159499	0.0797	0.0937	0.1048	0.1436	0.267	0.2058	0.3219
-37.1	-0.0029	0.0831	0.004299	0.043999	0.0307	0.048098	0.169298	0.145398	0.213998
-37	-0.038	-0.011	-0.0477	0.0029	-0.0555	-0.0492	0.0625	0.0511	0.1278
-36.9	-0.0817	-0.0425	-0.1085	-0.0741	-0.1309	-0.0974	0.000398	-0.0115	0.105298
-36.8	-0.1032	-0.0958	-0.173	-0.1425	-0.167	-0.1097	-0.0646	-0.0322	0.068698
-36.7	-0.0857	-0.1019	-0.1653	-0.1325	-0.2075	-0.1283	-0.0578	-0.0307	0.0961
-36.6	-0.1177	-0.0593	-0.1765	-0.1292	-0.2064	-0.1276	-0.0566	-0.0028	0.0933
-36.5	-0.0981	-0.0681	-0.1434	-0.125	-0.1971	-0.1309	-0.0506	0.0067	0.085
-36.4	-0.0868	-0.0331	-0.1203	-0.1103	-0.2125	-0.0992	-0.038	0.0423	0.0982
-36.3	-0.0644	-0.0306	-0.0977	-0.0996	-0.1927	-0.0535	0.000799	0.088099	0.130699
-36.2	-0.0631	-0.0375	-0.0911	-0.0833	-0.1511	-0.0467	-0.0063	0.0771	0.1539
-36.1	-0.0683	-0.017	-0.0572	-0.0409	-0.1311	-0.0105	0.014499	0.131199	0.193199
-36	-0.0552	-0.0069	-0.0381	-0.0359	-0.0933	-0.0014	0.0266	0.121	0.2185
-35.9	-0.0452	-0.0041	-0.0035	-0.0122	-0.0762	0.028199	0.028199	0.136599	0.241199
-35.8	-0.0431	0.0148	-0.0213	-0.025	-0.0466	0.0385	0.0222	0.1394	0.244
-35.7	-0.0428	0.013701	-0.0153	-0.024	-0.038	0.0433	0.0523	0.1457	0.2376
-35.6	-0.0329	0.005	-0.0246	-0.0275	-0.0372	0.063599	0.064199	0.148399	0.250099
-35.5	-0.0336	-0.0006	-0.0077	-0.0209	-0.0309	0.0598	0.0666	0.1407	0.2407
-35.4	-0.0503	0.0112	-0.0072	-0.0066	-0.0234	0.0932	0.0712	0.1531	0.2615
-35.3	-0.0437	0.0168	-0.0093	-0.0119	-0.0053	0.0704	0.0821	0.1647	0.264
-35.2	-0.0388	0.0011	0.0039	0.0074	0.004601	0.0702	0.0865	0.1693	0.2745
-35.1	-0.0431	0.0305	0.0024	0.0124	0.0166	0.0611	0.0966	0.1622	0.277
-35	-0.0169	0.025001	-0.001	0.0168	0.017801	0.0736	0.096	0.1654	0.2801
-34.9	-0.015	0.0272	-0.0053	0.0053	0.0242	0.0707	0.09	0.1726	0.2761
-34.8	-0.0057	0.033001	0.0047	0.0169	0.034001	0.0713	0.0901	0.174	0.2723
-34.7	-0.0006	0.0344	-0.0041	0.016701	0.0385	0.0746	0.0899	0.1809	0.2676
-34.6	0.0067	0.030201	-0.0019	0.0119	0.0321	0.0615	0.0999	0.1769	0.2755
-34.5	0.006401	0.0423	-0.0033	0.0201	0.0338	0.073	0.1057	0.1774	0.2685
-34.4	0.0036	0.0431	0.0018	0.0179	0.0315	0.0714	0.096	0.1756	0.2633
-34.3	0.0052	0.0426	0.0004	0.0224	0.026001	0.0706	0.0914	0.171	0.2539
-34.2	0.008	0.0421	-0.003	0.017601	0.021401	0.0615	0.0892	0.1684	0.2452
-34.1	0.0122	0.046501	-0.0064	0.023	0.0163	0.0659	0.0907	0.1683	0.2327
-34	0.003901	0.049201	-0.0089	0.0199	0.014801	0.0641	0.094	0.1724	0.2316
-33.9	0.0029	0.0526	-0.0069	0.0063	0.0208	0.0644	0.0873	0.1714	0.2228
-33.8	0.0061	0.051601	-0.0004	0.0092	0.0213	0.0649	0.0913	0.1809	0.2146
-33.7	-0.0052	0.0609	0.003	0.0112	0.0289	0.0703	0.0896	0.1761	0.2086
-33.6	0.0008	0.0659	0.0046	0.0207	0.0276	0.0681	0.0879	0.1743	0.2029
-33.5	-0.0031	0.0669	0.0034	0.0197	0.023901	0.0709	0.0916	0.1634	0.2007
-33.4	-0.0018	0.0647	0.0018	0.0076	0.0228	0.0681	0.0907	0.1605	0.1992
-33.3	-0.0026	0.062201	0.0009	0.0015	0.016801	0.0658	0.0967	0.1585	0.2047
-33.2	-0.0102	0.0632	-0.0006	-0.0027	0.0177	0.0657	0.0986	0.1544	0.2101
-33.1	-0.0083	0.060201	-0.0018	-0.0042	0.0167	0.0624	0.0951	0.1499	0.2142
-33	-0.0082	0.059	0.0009	-0.0029	0.017201	0.0615	0.0905	0.1472	0.2192
-32.9	-0.0039	0.054	0.0001	-0.0031	0.0167	0.0518	0.0855	0.1382	0.2201
-32.8	-0.0009	0.050901	0.0004	-0.0024	0.012501	0.0478	0.0818	0.1298	0.2182
-32.7	-0.0018	0.0496	-0.0048	-0.0067	0.007401	0.0465	0.082	0.1298	0.2175
-32.6	-0.0007	0.045301	-0.0074	-0.0103	0.0068	0.0452	0.0773	0.123	0.2123
-32.5	-0.0054	0.042401	-0.0057	-0.0125	0.002401	0.0452	0.0724	0.1195	0.2112
-32.4	-0.0071	0.0449	-0.0109	-0.0174	0.001	0.0456	0.076	0.1186	0.2133
-32.3	-0.005	0.040601	-0.0137	-0.0209	0.0069	0.0468	0.074	0.1144	0.2112
-32.2	-0.0056	0.041901	-0.0123	-0.019	0.0075	0.0449	0.0722	0.1093	0.2064
-32.1	-0.004	0.0474	-0.01	-0.018	0.0068	0.0482	0.0712	0.1077	0.2039
-32	-0.0027	0.047	-0.0141	-0.018	0.0071	0.0471	0.068	0.1047	0.1984
-31.9	-0.0033	0.0404	-0.0123	-0.0161	0.0052	0.0446	0.0659	0.1023	0.1932
-31.8	-0.0033	0.0438	-0.0128	-0.0159	0.0069	0.0445	0.0662	0.1031	0.1913
-31.7	-0.001	0.0428	-0.0142	-0.0163	0.0077	0.0395	0.0683	0.1005	0.1885
-31.6	-0.0008	0.0434	-0.0122	-0.0125	0.0059	0.042	0.0661	0.0965	0.1852
-31.5	-0.0005	0.0446	-0.0123	-0.0138	0.006201	0.0409	0.0636	0.0931	0.1845
-31.4	-0.0005	0.042701	-0.0144	-0.0144	0.0087	0.0437	0.0594	0.0942	0.1822
-31.3	0.0025	0.040701	-0.0158	-0.0172	0.0061	0.0396	0.0577	0.093	0.1801
-31.2	0.001	0.0409	-0.0189	-0.0202	0.0051	0.0321	0.0525	0.0873	0.1738
-31.1	-0.002	0.0388	-0.018	-0.0223	0.0017	0.028	0.0476	0.0836	0.1725
-31	-0.0027	0.036001	-0.0248	-0.0284	-0.0007	0.0269	0.0479	0.08	0.1682
-30.9	-0.005	0.032501	-0.0276	-0.0313	-0.0011	0.0272	0.0505	0.0812	0.1655
-30.8	-0.012	0.030701	-0.029	-0.0314	-0.0035	0.0257	0.0497	0.0824	0.1624
-30.7	-0.0154	0.0298	-0.0288	-0.032	-0.0031	0.0197	0.0471	0.0784	0.1556
-30.6	-0.0173	0.0305	-0.0289	-0.0333	-0.0066	0.0188	0.0488	0.0784	0.1586
-30.5	-0.0172	0.0334	-0.0307	-0.0404	-0.0035	0.0176	0.0468	0.0764	0.1566
-30.4	-0.0204	0.030101	-0.0279	-0.0397	-0.0036	0.0174	0.0484	0.0699	0.1551
-30.3	-0.0216	0.0317	-0.0278	-0.039	-0.0036	0.0175	0.0463	0.0676	0.156
-30.2	-0.0213	0.0317	-0.0283	-0.0441	-0.0064	0.0147	0.0432	0.0669	0.1534
-30.1	-0.0188	0.0321	-0.0245	-0.0451	-0.0075	0.014	0.043	0.0644	0.1513
-30	-0.0244	0.0366	-0.0225	-0.0447	-0.0104	0.0146	0.0444	0.0637	0.1477
-29.9	-0.0258	0.032901	-0.0238	-0.0428	-0.0111	0.0135	0.0429	0.0629	0.1473
-29.8	-0.0293	0.031201	-0.0265	-0.0409	-0.0126	0.0135	0.038	0.0601	0.144
-29.7	-0.0305	0.0357	-0.0275	-0.0408	-0.0114	0.0114	0.0364	0.0584	0.1423
-29.6	-0.0282	0.035	-0.0317	-0.0424	-0.013	0.0161	0.0427	0.0599	0.1467
-29.5	-0.0293	0.034001	-0.0328	-0.0436	-0.0078	0.0136	0.0417	0.058	0.1467
-29.4	-0.0329	0.029901	-0.027	-0.0395	-0.0075	0.0154	0.0431	0.0595	0.1496
-29.3	-0.0334	0.0322	-0.0255	-0.0387	-0.0033	0.0155	0.044	0.0584	0.1479
-29.2	-0.0312	0.0296	-0.0235	-0.041	-0.0008	0.0107	0.0433	0.0588	0.1471
-29.1	-0.0303	0.0285	-0.0213	-0.0395	0.0008	0.0141	0.0428	0.0615	0.1511
-29	-0.0251	0.0271	-0.0207	-0.04	0.0024	0.0096	0.0405	0.057	0.1494
-28.9	-0.0222	0.0272	-0.0184	-0.0367	-0.0004	0.0044	0.0381	0.0566	0.1464
-28.8	-0.0232	0.0306	-0.018	-0.0359	-0.003	0.0092	0.0429	0.0571	0.1468
-28.7	-0.0207	0.0311	-0.0192	-0.038	-0.0017	0.0073	0.0411	0.0506	0.1411
-28.6	-0.0239	0.0302	-0.0174	-0.0341	-0.0034	0.0076	0.0369	0.0492	0.1389
-28.5	-0.029	0.0302	-0.0229	-0.0388	-0.0016	0.0126	0.0377	0.0497	0.1372
-28.4	-0.023	0.0229	-0.0193	-0.0374	0.0027	0.0161	0.039	0.048	0.1394
-28.3	-0.025	0.0198	-0.0153	-0.0381	0.0034	0.0221	0.0474	0.0523	0.1422
-28.2	-0.025	0.0225	-0.014	-0.0419	0.0093	0.0247	0.0475	0.055	0.1436
-28.1	-0.0251	0.023	-0.0155	-0.0373	0.0125	0.0272	0.0519	0.0577	0.1484
-28	-0.0245	0.0294	-0.0123	-0.0363	0.0132	0.0298	0.047	0.0569	0.1465
-27.9	-0.0216	0.0319	-0.0113	-0.0321	0.0093	0.0321	0.0447	0.0561	0.1464
-27.8	-0.0247	0.033	-0.0175	-0.0412	0.0076	0.0289	0.0454	0.0546	0.148
-27.7	-0.021	0.0261	-0.018	-0.0406	0.007	0.0291	0.0434	0.0505	0.1455
-27.6	-0.0226	0.023	-0.0189	-0.0406	0.0051	0.0289	0.042	0.0513	0.1449
-27.5	-0.0218	0.0234	-0.021	-0.0402	0.005	0.0318	0.0457	0.054	0.1484
-27.4	-0.021	0.0247	-0.0234	-0.0412	0.0083	0.0369	0.0494	0.0593	0.1547
-27.3	-0.0199	0.022	-0.0206	-0.0416	0.0129	0.0378	0.0504	0.0559	0.1551
-27.2	-0.0244	0.0252	-0.0173	-0.038	0.0142	0.0382	0.0477	0.0514	0.1485
-27.1	-0.0211	0.0289	-0.0171	-0.0362	0.0101	0.0391	0.0466	0.0488	0.1446
-27	-0.0146	0.0291	-0.0196	-0.0373	0.0103	0.039	0.0466	0.0483	0.144
-26.9	-0.0153	0.0249	-0.0204	-0.0392	0.0108	0.0393	0.0497	0.0483	0.141
-26.8	-0.0202	0.0224	-0.0222	-0.0398	0.0132	0.042	0.0512	0.0542	0.1415
-26.7	-0.0219	0.0209	-0.0226	-0.0363	0.0164	0.0408	0.0498	0.0551	0.1391
-26.6	-0.023	0.0214	-0.0209	-0.0338	0.0168	0.0385	0.0482	0.051	0.1405
-26.5	-0.0201	0.0249	-0.0219	-0.0299	0.0176	0.0398	0.0518	0.0494	0.1435
-26.4	-0.0174	0.0283	-0.025	-0.0251	0.0175	0.0402	0.0548	0.0532	0.1479
-26.3	-0.0157	0.0283	-0.0239	-0.024	0.0198	0.0379	0.0518	0.0538	0.1462
-26.2	-0.014	0.0306	-0.0217	-0.0203	0.0208	0.0357	0.0538	0.052	0.1469
-26.1	-0.0165	0.0283	-0.0208	-0.0207	0.0221	0.0351	0.0537	0.051	0.1453
-26	-0.0146	0.0239	-0.0227	-0.0213	0.0195	0.0348	0.0543	0.0535	0.1469
-25.9	-0.0161	0.0211	-0.0246	-0.0249	0.0213	0.0357	0.0523	0.0504	0.1471
-25.8	-0.0137	0.0203	-0.0257	-0.0195	0.0195	0.0367	0.0526	0.0522	0.1477
-25.7	-0.0159	0.0193	-0.0268	-0.0207	0.0216	0.035	0.0549	0.0511	0.1483
-25.6	-0.018	0.0201	-0.0252	-0.0218	0.0202	0.0409	0.0566	0.0568	0.1511
-25.5	-0.0215	0.0223	-0.0265	-0.0252	0.0218	0.0394	0.0568	0.0604	0.1533
-25.4	-0.0202	0.0239	-0.0245	-0.021	0.0248	0.0383	0.0567	0.0629	0.1558
-25.3	-0.0214	0.0274	-0.0252	-0.0221	0.0241	0.033	0.0518	0.0596	0.1513
-25.2	-0.0208	0.0272	-0.0274	-0.0195	0.0204	0.0324	0.0521	0.0618	0.1508
-25.1	-0.0183	0.026	-0.0272	-0.019	0.0226	0.0312	0.0519	0.0612	0.1482
-25	-0.0136	0.0238	-0.0273	-0.0145	0.0229	0.0304	0.0532	0.057	0.1463
-24.9	-0.0156	0.0259	-0.0256	-0.0127	0.0204	0.0294	0.0511	0.056	0.1476
-24.8	-0.0138	0.0273	-0.0269	-0.0126	0.0217	0.0303	0.0503	0.0581	0.149
-24.7	-0.0137	0.0255	-0.0265	-0.0118	0.0247	0.029	0.0502	0.0555	0.1485
-24.6	-0.0148	0.0256	-0.0233	-0.0136	0.0224	0.0306	0.0501	0.0529	0.1463
-24.5	-0.0139	0.0245	-0.0256	-0.0155	0.0236	0.0365	0.0509	0.0538	0.1439
-24.4	-0.012	0.0206	-0.0236	-0.0129	0.0243	0.0351	0.0479	0.0513	0.1397
-24.3	-0.0111	0.0206	-0.0245	-0.0122	0.0206	0.0329	0.0458	0.0506	0.1383
-24.2	-0.0124	0.0203	-0.0281	-0.0122	0.0198	0.0333	0.0401	0.0473	0.1341
-24.1	-0.0099	0.02	-0.0268	-0.0119	0.0139	0.0327	0.0388	0.0429	0.1278
-24	-0.0121	0.0202	-0.0312	-0.0155	0.0086	0.0295	0.037	0.0432	0.1257
-23.9	-0.0095	0.0166	-0.0341	-0.016	0.0078	0.0248	0.0339	0.0417	0.1251
-23.8	-0.0126	0.0171	-0.0332	-0.0179	0.0036	0.0242	0.0356	0.0449	0.1249
-23.7	-0.0174	0.0152	-0.0329	-0.0198	0.0027	0.0227	0.0397	0.0439	0.1269
-23.6	-0.022	0.0113	-0.0326	-0.0178	0.0009	0.0215	0.0355	0.0386	0.1227
-23.5	-0.0255	0.0154	-0.0334	-0.0178	-0.0055	0.0204	0.0321	0.0364	0.1217
-23.4	-0.023	0.0158	-0.035	-0.0186	-0.0072	0.0245	0.032	0.0363	0.1233
-23.3	-0.021	0.0131	-0.0405	-0.0188	-0.0045	0.0257	0.0314	0.0368	0.1192
-23.2	-0.0249	0.0139	-0.0412	-0.0177	-0.006	0.0239	0.028	0.0359	0.1133
-23.1	-0.0262	0.0153	-0.0433	-0.0171	-0.011	0.0249	0.0268	0.0363	0.1135
-23	-0.0254	0.016	-0.0434	-0.0195	-0.0134	0.0256	0.0278	0.0385	0.1139
-22.9	-0.0246	0.0172	-0.0409	-0.0209	-0.0114	0.024	0.0259	0.0385	0.1125
-22.8	-0.0283	0.0204	-0.0365	-0.021	-0.011	0.0294	0.0308	0.0372	0.1149
-22.7	-0.0235	0.0232	-0.0362	-0.0227	-0.0081	0.0318	0.031	0.0358	0.1121
-22.6	-0.0209	0.0237	-0.0355	-0.0186	-0.007	0.0276	0.0236	0.0338	0.1085
-22.5	-0.0194	0.0274	-0.0396	-0.0188	-0.0151	0.0254	0.0228	0.0326	0.1028
-22.4	-0.0139	0.0315	-0.0425	-0.0169	-0.0196	0.0308	0.0237	0.0401	0.1092
-22.3	-0.0203	0.0246	-0.0444	-0.0186	-0.0178	0.0262	0.0252	0.0391	0.1152
-22.2	-0.0237	0.0196	-0.038	-0.0141	-0.0164	0.0236	0.0266	0.0378	0.1189
-22.1	-0.0227	0.0241	-0.0343	-0.0101	-0.0128	0.0182	0.0206	0.032	0.1151
-22	-0.0157	0.026	-0.0314	-0.0061	-0.014	0.0028	0.013	0.026	0.1087
-21.9	-0.0125	0.0309	-0.0314	-0.0054	-0.0254	-0.0127	0.0051	0.0182	0.1012
-21.8	-0.0138	0.0311	-0.0441	-0.0095	-0.0309	-0.0157	0.0082	0.026	0.1102
-21.7	-0.0202	0.0259	-0.0518	-0.0114	-0.0277	-0.0231	0.0053	0.0297	0.1131
-21.6	-0.0368	0.0277	-0.0494	-0.0097	-0.0228	-0.0183	0.0096	0.0349	0.1173
-21.5	-0.0469	0.0349	-0.0523	-0.01	-0.0111	-0.02	0.0078	0.0322	0.1155
-21.4	-0.0427	0.0477	-0.0485	-0.0068	-0.0098	-0.0205	0.0072	0.0288	0.1169
-21.3	-0.0387	0.0584	-0.0474	-0.0093	-0.0132	-0.019	0.0084	0.0329	0.1182
-21.2	-0.0328	0.0543	-0.0465	-0.0107	-0.0138	-0.0181	0.0028	0.0321	0.1121
-21.1	-0.0356	0.0519	-0.0459	-0.0106	-0.0205	-0.0168	0.0053	0.0319	0.1083
-21	-0.0373	0.0534	-0.0499	-0.0115	-0.0257	-0.0168	0.0001	0.0295	0.1005
-20.9	-0.0389	0.0503	-0.0481	-0.0146	-0.0285	-0.0162	0.0029	0.0292	0.1024
-20.8	-0.0455	0.0519	-0.0441	-0.0201	-0.0284	-0.021	0.0056	0.0313	0.102
-20.7	-0.0523	0.0517	-0.0408	-0.0206	-0.0307	-0.0215	0.0061	0.0328	0.1028
-20.6	-0.0505	0.0533	-0.0428	-0.0223	-0.0282	-0.0179	0.0075	0.0261	0.0971
-20.5	-0.0456	0.0506	-0.0402	-0.0255	-0.0306	-0.0158	0.014	0.0272	0.0966
-20.4	-0.0462	0.0508	-0.0372	-0.0263	-0.0298	-0.0179	0.0071	0.0212	0.0924
-20.3	-0.0402	0.0486	-0.034	-0.0277	-0.0294	-0.0131	0.0037	0.0187	0.0902
-20.2	-0.0399	0.047	-0.0345	-0.0313	-0.031	-0.0016	0.0075	0.0199	0.0953
-20.1	-0.0377	0.0432	-0.0346	-0.0359	-0.028	0.0113	0.0094	0.0178	0.0955
-20	-0.0371	0.0401	-0.0279	-0.0321	-0.0238	0.017	0.0113	0.0188	0.1024
-19.9	-0.0345	0.0408	-0.0256	-0.0271	-0.0224	0.025	0.015	0.0205	0.1086
-19.8	-0.0275	0.041	-0.0216	-0.0294	-0.0228	0.0334	0.0201	0.0213	0.1148
-19.7	-0.0175	0.0376	-0.0167	-0.0324	-0.0192	0.0213	0.013	0.0166	0.1082
-19.6	-0.0164	0.0303	-0.0197	-0.0355	-0.0309	0.0285	0.0136	0.0208	0.1101
-19.5	-0.012	0.0345	-0.0283	-0.0472	-0.0375	0.0391	0.0212	0.027	0.1156
-19.4	-0.0024	0.0208	-0.0262	-0.0486	-0.0341	0.0395	0.0247	0.0335	0.1184
-19.3	-0.0045	0.0116	-0.0176	-0.0473	-0.0303	0.0423	0.0189	0.032	0.1142
-19.2	-0.0044	0.0232	-0.0178	-0.0442	-0.0308	0.0408	0.0094	0.0251	0.1029
-19.1	0.0028	0.0315	-0.0208	-0.0529	-0.0375	0.039	0.0093	0.0211	0.0957
-19	0.0038	0.0301	-0.0239	-0.0686	-0.036	0.0408	0.0074	0.0155	0.088
-18.9	-0.0012	0.0248	-0.024	-0.0692	-0.0311	0.0386	0.0083	0.0056	0.0865
-18.8	-0.004	0.0312	-0.0224	-0.0687	-0.0298	0.0406	0.0129	-0.0069	0.0815
-18.7	-0.0083	0.0344	-0.0196	-0.0722	-0.0293	0.035	0.0153	-0.0141	0.0794
-18.6	-0.0083	0.0317	-0.0221	-0.0716	-0.0306	0.0367	0.0176	-0.0172	0.0811
-18.5	-0.0063	0.0276	-0.028	-0.0687	-0.0268	0.0398	0.0199	-0.0156	0.0787
-18.4	-0.0046	0.0172	-0.0325	-0.0557	-0.0279	0.0357	0.017	-0.0148	0.0757
-18.3	-0.0021	0.0139	-0.0334	-0.039	-0.0267	0.0368	0.0106	-0.0157	0.0644
-18.2	-0.001	0.0117	-0.0339	-0.0249	-0.0291	0.031	0.0106	-0.0151	0.0542
-18.1	-0.0049	0.0084	-0.0313	-0.0192	-0.0299	0.0271	0.0069	-0.017	0.0439
-18	-0.0092	0.0056	-0.0312	-0.0167	-0.0324	0.0315	0.0083	-0.019	0.0386
-17.9	-0.0133	0.0074	-0.0327	-0.0252	-0.0273	0.0324	0.0065	-0.0245	0.0317
-17.8	-0.0127	0.0014	-0.0311	-0.0249	-0.0281	0.0382	0.0037	-0.0314	0.023
-17.7	-0.0253	0.0028	-0.0325	-0.03	-0.0291	0.0355	0.0085	-0.0299	0.0161
-17.6	-0.0264	0.0002	-0.0361	-0.0365	-0.0342	0.0307	0.0146	-0.0324	0.0137
-17.5	-0.0327	-0.0044	-0.0389	-0.0337	-0.0356	0.032	0.0154	-0.0295	0.0118
-17.4	-0.0361	-0.0049	-0.0402	-0.0315	-0.0392	0.0278	0.0134	-0.0315	0.0233
-17.3	-0.0346	-0.0095	-0.0427	-0.024	-0.0382	0.0283	0.0125	-0.0317	0.0297
-17.2	-0.0362	-0.015	-0.039	-0.013	-0.0355	0.028	0.0148	-0.0278	0.0416
-17.1	-0.0402	-0.0149	-0.0348	-0.0029	-0.0342	0.0247	0.0167	-0.0253	0.0398
-17	-0.0403	-0.0165	-0.0267	0.0087	-0.0353	0.0226	0.0166	-0.0281	0.0453
-16.9	-0.0334	-0.0128	-0.0307	0.0105	-0.0364	0.0216	0.0186	-0.0279	0.056
-16.8	-0.0256	-0.0112	-0.0265	0.0098	-0.037	0.0241	0.0163	-0.0308	0.0632
-16.7	-0.0305	-0.0098	-0.0284	0.0053	-0.0354	0.0227	0.0074	-0.0358	0.0562
-16.6	-0.0313	-0.0071	-0.0261	0.0031	-0.0391	0.0197	0.0107	-0.0354	0.0552
-16.5	-0.0267	-0.0038	-0.0275	-0.0068	-0.0411	0.017	0.0119	-0.042	0.0427
-16.4	-0.025	-0.0016	-0.0243	-0.0048	-0.0404	0.0194	0.0149	-0.0397	0.0403
-16.3	-0.0334	0.0052	-0.0272	0.0003	-0.0407	0.0117	0.011	-0.0446	0.0324
-16.2	-0.0347	0.0081	-0.0208	0.0064	-0.0403	0.0126	0.0144	-0.0403	0.0368
-16.1	-0.0385	0.012	-0.0279	0.013	-0.0329	0.0117	0.01	-0.0472	0.0301
-16	-0.0355	0.0093	-0.0278	0.0381	-0.0346	0.0078	0.0061	-0.0498	0.0294
-15.9	-0.0412	0.0143	-0.0455	0.0415	-0.0337	0.0067	0.0017	-0.0566	0.0253
-15.8	-0.038	0.0092	-0.0658	0.0457	-0.0345	0.0017	-0.0003	-0.0586	0.0179
-15.7	-0.0398	0.012	-0.0743	0.0453	-0.0404	-0.002	-0.003	-0.056	0.0128
-15.6	-0.0417	0.0109	-0.078	0.0436	-0.0378	0.0009	0.002	-0.0516	0.0125
-15.5	-0.0456	0.0051	-0.076	0.0352	-0.0329	0.001	0.0066	-0.0508	0.0103
-15.4	-0.0477	0.0002	-0.0713	0.0201	-0.0325	0.0011	0.0036	-0.0511	0.0067
-15.3	-0.0488	0.0026	-0.0708	0.0111	-0.0307	0.0065	0.0078	-0.0484	0.0083
-15.2	-0.0504	0.005	-0.0681	-0.0109	-0.0211	0.006	0.0073	-0.0472	0.0109
-15.1	-0.0498	0.0034	-0.0625	-0.0193	-0.0301	0.0325	0.0208	-0.0244	0.0273
-15	-0.0496	0.0057	-0.0615	-0.0306	-0.0149	0.0411	0.0235	-0.0036	0.0418
-14.9	-0.0417	0.0141	-0.0406	-0.0102	-0.0134	0.0547	0.0279	0.0117	0.0477
-14.8	-0.0388	0.023499	-0.0354	-0.0004	-0.009	0.0471	0.0201	0.0166	0.0508
-14.7	-0.0087	0.0333	-0.0277	0.0052	-0.0121	0.0594	0.0265	0.0233	0.0566
-14.6	0.0093	0.0484	-0.0296	-0.0027	-0.0044	0.062	0.0339	0.0241	0.059
-14.5	0.0128	0.043	-0.023	-0.0014	-0.0025	0.0605	0.0373	0.0242	0.0562
-14.4	0.0018	0.0568	-0.0234	0.0007	-0.0049	0.0632	0.0378	0.0295	0.0581
-14.3	0.0076	0.0596	-0.026	-0.0019	-0.0065	0.064	0.042	0.0256	0.0557
-14.2	0.0098	0.059	-0.0206	-0.0029	-0.0088	0.0639	0.0478	0.0262	0.0589
-14.1	0.0026	0.061	-0.0209	-0.0038	-0.0064	0.0596	0.0484	0.023	0.0581
-14	0.0044	0.0599	-0.0174	-0.0012	-0.0095	0.0459	0.0394	0.0126	0.0493
-13.9	0.0021	0.0565	-0.0129	-0.0061	-0.0204	0.0388	0.0286	0.0055	0.0432
-13.8	0.0037	0.0507	-0.0151	-0.0066	-0.0283	0.0329	0.0243	0.0029	0.0502
-13.7	0.0023	0.04	-0.0157	-0.0108	-0.0272	0.0448	0.0308	0.015	0.0645
-13.6	-0.0071	0.0257	-0.0078	-0.0095	-0.0133	0.049	0.0312	0.02	0.0723
-13.5	-0.0107	0.0248	0.005	-0.0028	0.0023	0.053	0.0293	0.0197	0.0738
-13.4	-0.0044	0.0335	0.0154	-0.0006	0.0072	0.0404	0.0154	0.0173	0.0619
-13.3	0.0069	0.0365	0.0233	0.0073	-0.001	0.0396	0.0173	0.0294	0.0583
-13.2	0.0218	0.045	0.013	0.0089	-0.0065	0.0287	0.0165	0.034	0.054
-13.1	0.0237	0.0414	0.0202	0.011	-0.0083	0.0247	0.0172	0.0468	0.0628
-13	0.0181	0.0562	0.0181	0.016	-0.0053	0.0258	0.0187	0.0507	0.0646
-12.9	0.0246	0.0689	0.024	0.0296	-0.0082	0.0281	0.0168	0.0488	0.0674
-12.8	0.0274	0.0754	0.0208	0.032	-0.0119	0.0263	0.0129	0.0399	0.0624
-12.7	0.034	0.0799	0.013	0.0252	-0.0139	0.0275	0.0032	0.0229	0.056
-12.6	0.0423	0.0771	0.0003	0.0169	-0.0146	0.0228	-0.0025	0.0068	0.0461
-12.5	0.0368	0.0645	-0.0043	0.0057	-0.0175	0.0291	-0.0013	0.0059	0.0479
-12.4	0.0264	0.0466	-0.0067	-0.0055	-0.0119	0.033	-0.0008	0.0019	0.0485
-12.3	0.0121	0.0259	-0.0029	-0.0064	-0.0042	0.0275	-0.0052	-0.0053	0.0496
-12.2	-0.0013	0.015	-0.0044	-0.0084	4.31e-08	0.0302	-0.001	-0.006	0.0538
-12.1	-0.0039	0.0031	-0.0064	-0.0135	0.0064	0.0299	0.001	-0.0045	0.0527
-12	-0.0067	-0.0045	-0.0039	-0.0058	0.0053	0.0281	-0.002	-0.0042	0.05
-11.9	-0.0122	6.07e-08	-0.0089	-0.001	0.0022	0.0263	-0.0012	-0.0015	0.052
-11.8	-0.0093	0.0013	-0.0106	-0.001	-0.003	0.026	-2.9e-10	0.0041	0.0544
-11.7	-0.0062	-0.0001	-0.0119	-0.0016	-0.0026	0.0218	-0.0039	-0.0005	0.055
-11.6	-0.0065	0.0074	-0.0075	0.0019	-0.0104	0.0143	-0.0067	-0.0059	0.0457
-11.5	-0.0064	0.0154	-0.0087	-0.0048	-0.0164	0.015	-0.0042	-0.0049	0.0451
-11.4	-0.0029	0.0091	-0.0154	-0.0097	-0.0136	0.0196	0.0002	0.0061	0.0511
-11.3	-0.0064	0.0038	-0.0147	-0.0053	-0.0009	0.0229	0.004	0.0066	0.057
-11.2	-0.0152	0.0093	-0.0111	0.0016	0.0048	0.026	0.0055	0.0122	0.062
-11.1	-0.0134	0.0171	-0.0129	0.0017	0.0102	0.0208	-0.0011	0.004	0.0598
-11	-0.0046	0.0167	-0.0083	0.0031	0.0064	0.0206	-0.0025	0.0027	0.0612
-10.9	-0.0051	0.0225	-0.0135	-0.0042	0.0042	0.0268	0.0032	0.0092	0.0684
-10.8	-0.0036	0.0135	-0.0132	-0.0072	0.0075	0.0339	0.0106	0.0118	0.0689
-10.7	-0.0056	0.0145	-0.0102	-0.0042	0.0093	0.0342	0.0109	0.0113	0.0686
-10.6	-0.0034	0.0185	-0.0073	-0.0029	0.0077	0.0342	0.0126	0.0084	0.0746
-10.5	3.75e-10	0.0194	-0.0052	-0.0064	0.0107	0.0332	0.0104	0.0001	0.0724
-10.4	0.0046	0.0187	-0.0085	-0.0053	0.0127	0.0358	0.0137	-0.0036	0.0704
-10.3	0.0049	0.026	-0.0099	-0.0066	0.0086	0.0332	0.011	-0.0104	0.0575
-10.2	0.0105	0.0257	-0.0056	-0.0038	0.0062	0.0288	0.0088	-0.0142	0.048
-10.1	0.0058	0.028	-0.0133	-0.0076	0.0054	0.0236	0.0087	-0.0281	0.0478
-10	0.0054	0.0223	-0.0188	-0.0098	0.0014	0.02	0.0025	-0.0339	0.0415
-9.9	-0.002	0.0188	-0.023	-0.0162	-0.0064	0.0194	-0.0042	-0.0395	0.0349
-9.8	-0.0061	0.0153	-0.0366	-0.0245	-0.011	0.0204	-0.0034	-0.0376	0.0382
-9.7	-0.0091	0.007	-0.0472	-0.0266	-0.0056	0.0229	-0.0053	-0.0397	0.0395
-9.6	-0.0127	0.0043	-0.0455	-0.0168	0.002	0.0242	-0.0117	-0.0425	0.0366
-9.5	-0.013	0.007	-0.0473	-0.0197	0.0073	0.0268	-0.0167	-0.0446	0.032
-9.4	-0.0103	0.0073	-0.0521	-0.0226	0.0022	0.0214	-0.0236	-0.0537	0.025
-9.3	-0.0105	0.0033	-0.0544	-0.0203	-0.0026	0.0222	-0.0266	-0.0545	0.0231
-9.2	-0.0099	-0.0055	-0.0698	-0.0352	5.49e-08	0.023	-0.0258	-0.0585	0.0223
-9.1	-0.0135	-0.0195	-0.0727	-0.0373	0.0042	0.0191	-0.0326	-0.0684	0.0155
-9	-0.0226	-0.0233	-0.0729	-0.0409	0.002	0.0303	-0.0204	-0.0624	0.0182
-8.9	-0.0212	-0.0258	-0.0782	-0.046	0.0048	0.0382	-0.0036	-0.0456	0.0346
-8.8	-0.0242	-0.0366	-0.0727	-0.0346	0.0138	0.0355	0.0014	-0.0315	0.0452
-8.7	-0.0313	-0.0317	-0.0527	-0.0153	0.0187	0.0368	0.0134	-0.0118	0.0544
-8.6	-0.0261	-0.0214	-0.0292	0.0017	0.0268	0.0397	0.017	0.0011	0.0575
-8.5	-0.009	-0.0127	-0.0143	0.0147	0.031	0.0386	0.0181	0.0019	0.0593
-8.4	0.0018	-0.0031	-0.0089	0.0166	0.0288	0.0379	0.0171	0.0041	0.0533
-8.3	0.0178	0.001	0.0006	0.0156	0.0284	0.0298	0.0168	0.0056	0.0485
-8.2	0.0265	0.0124	-0.0012	0.0155	0.0268	0.0253	0.0188	0.0051	0.0497
-8.1	0.0292	0.0107	-0.0038	0.0159	0.0255	0.0206	0.0141	0.0022	0.0466
-8	0.0302	0.0109	-0.0037	0.0187	0.0253	0.0181	0.0097	-0.0006	0.0423
-7.9	0.0257	0.0074	-0.0072	0.012	0.0203	0.0218	0.0144	0.006	0.0401
-7.8	0.0281	0.0059	-0.0101	0.0093	0.0214	0.0176	0.0139	0.0086	0.0337
-7.7	0.0233	-0.0007	-0.0055	0.0131	0.0194	0.0148	0.0134	0.0084	0.0336
-7.6	0.0172	-0.0003	-0.0015	0.011	0.0161	0.0164	0.0166	0.0107	0.0337
-7.5	0.0193	-0.0021	-0.0028	0.0125	0.0163	0.0094	0.0132	0.0117	0.027
-7.4	0.0186	-0.0002	-0.0031	0.0176	0.0136	0.0078	0.0118	0.0128	0.0262
-7.3	0.0169	1.5e-09	-0.0073	0.0155	0.0134	0.0084	0.0131	0.0139	0.0298
-7.2	0.0192	-0.0034	-0.0104	0.016	0.0149	0.0099	0.0145	0.0117	0.0291
-7.1	0.0197	-0.0027	-0.0094	0.0169	0.0142	0.006	0.0111	0.0098	0.0237
-7	0.0199	0.0001	-0.0083	0.0165	0.0151	0.0062	0.0115	0.0108	0.0186
-6.9	0.0224	0.0014	-0.0048	0.0158	0.0121	0.0073	0.0105	0.0089	0.0155
-6.8	0.0203	-0.0012	-0.0022	0.0188	0.0113	0.0105	0.0084	0.0099	0.0165
-6.7	0.0192	0.0005	-0.0026	0.0168	0.009	0.0123	0.0121	0.0117	0.0166
-6.6	0.0167	0.0022	-0.0015	0.0187	0.011	0.0129	0.0145	0.0118	0.0185
-6.5	0.0153	0.0014	0.0014	0.0195	0.0119	0.0155	0.0112	0.0117	0.0195
-6.4	0.0153	0.0019	0.0054	0.0188	0.0129	0.012	0.0069	0.0051	0.0147
-6.3	0.0188	0.003	0.0049	0.0165	0.008	0.0073	0.0064	0.0045	0.0164
-6.2	0.0217	-0.0004	0.0035	0.0113	0.0059	0.0071	0.0077	0.0047	0.0162
-6.1	0.0206	-0.0019	0.0033	0.0103	0.0036	0.0044	0.0095	0.0062	0.0171
-6	0.0171	-0.001	0.002	0.0077	0.0034	0.005	0.0075	0.0088	0.0179
-5.9	0.0162	-0.0036	0.0033	0.0086	0.004	0.0096	0.0084	0.0119	0.0147
-5.8	0.0149	-0.0026	0.0064	0.0081	0.0044	0.0084	0.0077	0.0122	0.0108
-5.7	0.016	-0.0022	0.0063	0.0072	0.0039	0.0038	0.008	0.0114	0.0076
-5.6	0.0181	-0.0019	0.0056	0.0062	0.0025	0.0064	0.0088	0.0124	0.0078
-5.5	0.0182	-0.0025	0.0028	0.0077	0.0017	0.0072	0.012	0.0109	0.0098
-5.4	0.0179	-0.0019	0.003	0.0065	0.004	0.0024	0.0104	0.0058	0.0036
-5.3	0.0145	-0.0005	0.0012	0.0077	0.0014	0.0035	0.0119	0.0053	0.0023
-5.2	0.0128	0.0025	-0.0022	0.0041	0.0039	0	0.0057	0	0
-5.1	0.0117	-0.002	0.0012	0.0052	0	-0.0005	0.0022	0.0019	-0.001
-5	0.0057	-0.0012	0	-0.0003	-0.0004	3.64e-11	0.0007	0.0048	-0.0031
-4.9	0.0025	0	-0.0019	-0.0024	0.0057	-0.0047	-0.0017	0.0032	0.0015
-4.8	-0.0022	-0.0003	0.0006	-0.001	0.0036	-0.0047	-0.0027	0.0033	0.0025
-4.7	-0.0026	-0.0022	0.0005	1.03e-07	0.0025	-0.0093	-0.0091	0.0002	-0.0019
-4.6	-0.0015	-0.0049	-0.0013	0.0009	-0.0047	-0.0091	-0.0079	0.0056	-0.0018
-4.5	-0.0095	-0.0051	-0.005	-0.0043	-0.0043	-0.0104	-0.0083	0.004	-0.0036
-4.4	-0.013	-0.009	-0.0029	-0.0068	0.0009	-0.0092	-0.0071	0.0035	-0.0027
-4.3	-0.018	-0.007	-0.0064	-0.0118	0.0039	-0.0091	-0.0094	0.0014	-0.0021
-4.2	-0.0194	-0.0101	-0.0052	-0.0126	0.0043	-0.007	-0.0068	0.002	-0.0031
-4.1	-0.0232	-0.0108	-0.0049	-0.0155	0.0037	-0.0049	-0.0049	0.0002	-0.0076
-4	-0.0227	-0.012	-0.0039	-0.014	0.0001	-0.0014	-0.0002	0.0027	-0.0054
-3.9	-0.0241	-0.0094	-0.0025	-0.0109	0.0001	-0.0006	-0.0015	0.0034	-0.0085
-3.8	-0.0225	-0.0084	-0.0001	-0.0109	-0.0013	-0.0043	0.0009	0.0041	-0.0055
-3.7	-0.0186	-0.0031	-0.0005	-0.0078	-0.002	0.0021	0.0046	0.0017	-0.0054
-3.6	-0.0135	-0.0049	0.0009	-0.0043	0.0063	-0.0042	-0.0002	-0.0009	-0.0124
-3.5	-0.0125	0.0012	0.0004	0.0016	0.0057	-0.005	-0.0019	-0.0046	-0.0224
-3.4	-0.0094	0.0022	-0.0025	-0.0006	0.0029	-0.0099	-0.0106	-0.0146	-0.0321
-3.3	-0.0089	0.0028	-0.0084	-0.0024	-0.0025	-0.0069	-0.0151	-0.0168	-0.031
-3.2	-0.0095	-0.0006	-0.0178	-0.0098	0.0005	-0.0045	-0.0206	-0.0248	-0.04
-3.1	-0.0132	-0.0098	-0.0154	-0.0036	0.0017	-0.0004	-0.0236	-0.0223	-0.0343
-3	-0.0151	-0.0047	-0.0147	-0.0092	1.13e-08	0.0036	-0.0227	-0.0264	-0.0265
-2.9	-0.0019	-0.0043	-0.0092	-0.0096	-0.0048	0.0014	-0.0251	-0.0258	-0.0219
-2.8	-4e-10	-0.0025	-0.0011	-0.0062	-0.0005	0.0049	-0.0226	-0.0236	-0.015
-2.7	-0.0023	-0.0024	-0.0005	-0.006	0.0017	0.005	-0.026	-0.0259	-0.0129
-2.6	0.0033	-0.0001	0.0058	-0.0034	0.004	0.0044	-0.0269	-0.0313	-0.0181
-2.5	0.0031	0.0057	-0.0022	-0.0044	0.0026	-0.0005	-0.0286	-0.0359	-0.0138
-2.4	0.0103	0.0112	-0.0016	-0.0059	0.0013	-0.0062	-0.0277	-0.033	-0.0202
-2.3	0.0109	0.0157	0.0068	-0.0093	-0.0011	-0.0067	-0.0316	-0.0392	-0.0268
-2.2	0.0112	0.0188	0.0089	-0.0115	-0.0068	-0.0191	-0.0377	-0.0494	-0.0337
-2.1	0.0109	0.017	0.0056	-0.0141	-0.0149	-0.0253	-0.0443	-0.042	-0.0294
-2	0.0063	0.013	-0.0034	-0.0277	-0.0095	-0.0242	-0.048	-0.0439	-0.033
-1.9	0.0043	0.0022	-0.0009	-0.022	-0.0088	-0.0248	-0.0531	-0.0461	-0.0382
-1.8	-0.0045	0.0031	-0.0112	-0.0159	-0.0069	-0.0153	-0.0523	-0.0429	-0.0325
-1.7	-0.003	0.0039	-0.0128	-0.0074	-0.0039	-0.0029	-0.0551	-0.0503	-0.0372
-1.6	-0.0099	0.0046	-0.0004	0.0028	0.0003	0.0052	-0.0551	-0.0408	-0.025
-1.5	-0.0064	0.0141	-0.007	0.0117	0.0102	0.0126	-0.0531	-0.0389	-0.0237
-1.4	0.0021	0.0114	0.007	0.0263	0.0102	0.0132	-0.053	-0.0385	-0.0237
-1.3	0.0026	0.0171	0.0159	0.034	0.007999	0.0158	-0.0408	-0.0389	-0.025
-1.2	0.0152	0.0171	0.0159	0.0293	0.0003	0.0132	-0.0291	-0.0389	-0.0372
-1.1	0.023	0.0171	0.0168	0.0263	-0.0115	0.0126	-0.0291	-0.0408	-0.0372
-1	0.0423	0.0114	0.0216	0.0117	-0.0144	0.010499	-0.0291	-0.0418	-0.0444
-0.9	0.0518	0.0049	0.0216	0.0081	-0.0144	0.0126	-0.0266	-0.0408	-0.0372
-0.8	0.051099	-0.01	0.0168	0.0019	-0.0115	0.0132	-0.0085	-0.0389	-0.025
-0.7	0.0423	-0.0077	0.0168	0.0081	-0.0115	0.0158	-0.0074	-0.0385	-0.0237
-0.6	0.0423	-0.0039	0.0216	0.0081	0.0003	0.018	0.0177	-0.0341	-0.0141
-0.5	0.051099	0.0049	0.0232	0.0117	0.007999	0.0299	0.0208	-0.0332	-0.0134
-0.4	0.051099	0.0114	0.0241	0.0263	0.0089	0.0361	0.057399	-0.0271	-0.0119
-0.3	0.0518	0.0171	0.025999	0.0293	0.0102	0.0394	0.0648	-0.0257	0.0065
-0.2	0.0604	0.0171	0.0317	0.034	0.0113	0.0486	0.0941	0.1418	0.1209
-0.1	0.0644	0.026599	0.0341	0.0483	0.019	0.2103	0.1232	0.282	0.1317
0	0.067	0.0275	0.0357	0.0515	0.099	0.5767	0.3067	0.6271	0.4977
0.100002	0.0691	0.1169	0.0373	0.0681	0.552216	1.0091	0.3186	1.3062	1.1014
0.200001	0.080105	0.159816	0.0959	0.1023	0.672351	1.25613	0.6354	2.1244	1.6877
0.299999	0.1699	0.232602	0.171208	0.1912	0.672351	1.2655	0.7615	2.3888	2.359
0.400002	0.2415	0.493508	0.1735	0.256546	0.672351	1.28663	1.0779	2.6873	2.8988
0.5	0.2756	0.65425	0.372	0.2734	0.711767	1.3069	1.0933	2.7945	3.2667
0.600002	0.281252	0.6648	0.393	0.2734	0.711767	1.38045	1.28534	3.17584	4.01334
0.700001	0.291746	0.777067	0.393	0.2734	0.7299	1.38684	1.51855	3.49035	4.56665
0.799999	0.3119	0.777067	0.393	0.280432	0.732199	1.3885	1.7638	3.8501	5.3115
0.900002	0.318416	0.777067	0.4246	0.306399	0.7475	1.3891	2.04525	4.4052	6.05355
1	0.3199	0.783789	0.469521	0.3385	0.7713	1.3917	2.155	4.42265	6.4312
1.1	0.3383	0.793451	0.4923	0.3704	0.7804	1.402	2.1847	4.5679	6.8012
1.2	0.3438	0.80427	0.493132	0.401942	0.787746	1.4266	2.2645	4.8296	7.0001
1.3	0.364832	0.8195	0.5011	0.404421	0.8455	1.4492	2.3989	4.9199	7.5021
1.4	0.367567	0.8254	0.5096	0.404421	0.787746	1.402	2.5415	5.2821	7.82784
1.5	0.3722	0.834	0.5585	0.401942	0.7804	1.3917	2.58044	5.32924	7.8296
1.6	0.374199	0.844	0.6205	0.3704	0.7713	1.402	2.6449	5.46603	8.09273
1.7	0.3722	0.8864	0.5585	0.3385	0.7475	1.3917	2.7739	5.60183	8.18873
1.8	0.367567	0.8864	0.5096	0.306399	0.732199	1.3917	2.79903	5.7438	8.4324
1.9	0.364832	0.8864	0.5011	0.280432	0.732199	1.3917	2.80363	5.9753	8.7758
2	0.367567	0.844	0.493132	0.306399	0.732199	1.4492	2.8451	6.2149	8.824
2.1	0.364832	0.844	0.4923	0.306399	0.711767	1.45982	2.96802	6.26682	9.06812
2.2	0.367567	0.834	0.469521	0.280432	0.732199	1.46242	3.07412	6.5004	9.07742
2.3	0.367567	0.8254	0.393	0.306399	0.7475	1.5286	3.1481	6.5004	9.2854
2.4	0.367567	0.777067	0.469521	0.404421	0.7713	1.50872	3.12821	6.58531	9.36682
2.5	0.374199	0.8254	0.4923	0.4869	0.6804	1.4642	3.1087	6.5623	9.4575
2.6	0.455121	0.8864	0.460215	0.411715	0.674601	1.39271	3.13351	6.71721	9.51491
2.7	0.4558	0.8904	0.369301	0.409501	0.737001	1.42991	3.04741	6.78231	9.55821
2.8	0.4301	0.884585	0.343201	0.330901	0.715301	1.4916	3.0423	6.8806	9.6851
2.9	0.390401	0.846101	0.309012	0.333112	0.7477	1.5444	3.1684	6.8813	9.7806
3	0.358101	0.848001	0.3297	0.4014	0.783987	1.5548	3.2862	7.0062	9.9062
3.1	0.359912	0.8344	0.368401	0.432101	0.8811	1.5983	3.3438	7.0818	10.0261
3.2	0.3757	0.869987	0.3976	0.5449	0.918188	1.6723	3.381	7.0948	10.1533
3.3	0.384487	0.930487	0.449888	0.637488	0.963391	1.6688	3.4474	7.1847	10.1348
3.4	0.4458	0.943388	0.4352	0.6585	0.975199	1.7114	3.5028	7.2582	10.1845
3.5	0.445788	0.950991	0.397799	0.671999	1.01799	1.7295	3.4879	7.3488	10.1203
3.6	0.4568	0.925899	0.4326	0.6988	1.0343	1.77	3.5547	7.4221	10.1713
3.7	0.413699	0.93889	0.4476	0.7209	1.06389	1.8056	3.5794	7.502	10.2405
3.8	0.45149	0.939492	0.461291	0.757391	1.08879	1.8658	3.6214	7.5671	10.3009
3.9	0.4669	0.954491	0.4636	0.7827	1.1294	1.88931	3.66051	7.60121	10.3586
4	0.500591	0.944492	0.4731	0.8065	1.1477	1.934	3.7125	7.6676	10.4334
4.1	0.4955	0.9725	0.483207	0.805207	1.1655	1.95321	3.7587	7.69831	10.4814
4.2	0.5012	0.969899	0.485401	0.826701	1.1733	1.97451	3.80921	7.70811	10.5213
4.3	0.482299	0.987493	0.473199	0.854699	1.1895	2.0168	3.8655	7.7565	10.5804
4.4	0.474901	0.985399	0.475006	0.869106	1.2063	2.04371	3.91991	7.81941	10.6094
4.5	0.458199	1.0061	0.4824	0.9132	1.2405	2.0739	3.9778	7.8505	10.6362
4.6	0.444106	1.0305	0.501406	0.936506	1.2469	2.09251	4.0252	7.90191	10.6649
4.7	0.4498	1.0526	0.490999	0.946299	1.2602	2.1099	4.06051	7.94151	10.684
4.8	0.475	1.0472	0.509601	0.975001	1.2586	2.1352	4.1135	7.9995	10.716
4.9	0.478599	1.0663	0.512005	0.984805	1.2999	2.1528	4.1567	8.026	10.7304
5	0.488601	1.0668	0.521699	1.0168	1.3094	2.1544	4.1719	8.0663	10.7517
5.1	0.490505	1.085	0.536903	1.0241	1.3064	2.1826	4.217	8.1136	10.8044
5.2	0.509299	1.0912	0.519799	1.0146	1.3363	2.2061	4.2681	8.1462	10.8298
5.3	0.5122	1.0768	0.5121	1.0188	1.3479	2.2318	4.3113	8.1921	10.884
5.4	0.488699	1.076	0.512804	1.0239	1.3751	2.2645	4.3515	8.2444	10.9116
5.5	0.5024	1.0935	0.5152	1.0352	1.3956	2.2922	4.3751	8.2744	10.9242
5.6	0.501404	1.0974	0.522703	1.0486	1.4141	2.3241	4.4235	8.3183	10.9616
5.7	0.5062	1.1167	0.527601	1.0508	1.4328	2.3636	4.4562	8.3622	10.9862
5.8	0.517099	1.107	0.538901	1.0697	1.4587	2.3856	4.4935	8.3959	11.0166
5.9	0.513501	1.1351	0.559504	1.0928	1.4742	2.4094	4.5286	8.4378	11.065
6	0.532801	1.1421	0.565801	1.1009	1.4891	2.4418	4.5586	8.4678	11.101
6.1	0.544604	1.1599	0.582903	1.1108	1.5008	2.4605	4.5802	8.4962	11.1358
6.2	0.547401	1.1664	0.591299	1.1392	1.5055	2.4919	4.6199	8.535	11.1845
6.3	0.554501	1.1768	0.6032	1.1514	1.5166	2.5213	4.6368	8.5656	11.2132
6.4	0.554899	1.1906	0.613302	1.1818	1.5215	2.5396	4.6602	8.5963	11.2548
6.5	0.5564	1.1976	0.6041	1.1819	1.5309	2.5828	4.7014	8.6348	11.2891
6.6	0.560302	1.1894	0.614403	1.1985	1.5593	2.5993	4.7349	8.6635	11.3201
6.7	0.5505	1.1876	0.6164	1.2244	1.5641	2.6255	4.7757	8.7112	11.3679
6.8	0.5549	1.1857	0.617999	1.2304	1.5834	2.6358	4.7909	8.7306	11.3869
6.9	0.5506	1.1781	0.624403	1.2594	1.6004	2.6513	4.8179	8.7597	11.42
7	0.541999	1.1851	0.629199	1.2742	1.6094	2.6714	4.8537	8.7909	11.4524
7.1	0.557603	1.1806	0.630502	1.2905	1.6386	2.7112	4.8937	8.8226	11.4815
7.2	0.544399	1.1781	0.636199	1.3043	1.6539	2.7348	4.9273	8.85	11.5071
7.3	0.5394	1.1814	0.6416	1.3153	1.678	2.7646	4.9485	8.8895	11.5488
7.4	0.545399	1.1966	0.654601	1.32	1.69	2.8106	4.9778	8.9211	11.5852
7.5	0.5607	1.203	0.660999	1.3254	1.7247	2.8575	4.9997	8.9536	11.6265
7.6	0.554601	1.216	0.688603	1.3409	1.746	2.8822	5.0211	8.9815	11.67
7.7	0.574399	1.2281	0.7003	1.3788	1.7768	2.9209	5.0409	9.0134	11.7006
7.8	0.578499	1.2524	0.722801	1.3936	1.7919	2.9606	5.0674	9.041	11.7346
7.9	0.5973	1.2731	0.729602	1.4043	1.8201	2.9537	5.0816	9.054	11.7653
8	0.616701	1.2814	0.751801	1.4327	1.825	2.9607	5.1018	9.0776	11.7903
8.1	0.618502	1.2903	0.745002	1.4316	1.8591	2.952	5.1206	9.0956	11.815
8.2	0.622201	1.2869	0.764401	1.4436	1.8792	2.972	5.1493	9.1253	11.8399
8.3	0.6141	1.3075	0.76	1.4432	1.8922	2.9782	5.163	9.1363	11.8466
8.4	0.614901	1.3004	0.766401	1.4521	1.9093	2.9836	5.1728	9.1478	11.8508
8.5	0.6053	1.3027	0.752801	1.4468	1.9218	3.0042	5.2004	9.1755	11.8804
8.6	0.607801	1.2916	0.737902	1.4389	1.951	3.0111	5.2093	9.1881	11.8948
8.7	0.593601	1.2775	0.741999	1.4481	1.9459	3.0188	5.2107	9.1908	11.896
8.8	0.5738	1.2796	0.7294	1.4606	1.9424	3.0426	5.2329	9.2194	11.9162
8.9	0.572999	1.2806	0.729901	1.4516	1.9587	3.0625	5.2564	9.2409	11.9476
9	0.5552	1.2672	0.7357	1.4647	1.9521	3.0794	5.2762	9.2605	11.963
9.1	0.541101	1.2883	0.751801	1.4868	1.9463	3.084	5.2806	9.2639	11.9704
9.2	0.5422	1.3077	0.7499	1.5123	1.9439	3.1037	5.301	9.2818	11.9875
9.3	0.559899	1.3066	0.751299	1.5063	1.9583	3.1295	5.3199	9.3132	12.0104
9.4	0.5624	1.309	0.7576	1.5307	1.9704	3.1511	5.3383	9.3308	12.0307
9.5	0.565199	1.3094	0.7636	1.5587	1.9783	3.1528	5.3437	9.3317	12.0324
9.6	0.5676	1.3165	0.766999	1.5677	1.9707	3.1757	5.3658	9.3561	12.0452
9.7	0.5879	1.3162	0.751001	1.5596	1.981	3.1995	5.388	9.3774	12.0625
9.8	0.590999	1.3019	0.750101	1.5703	1.9802	3.2188	5.4051	9.3931	12.0871
9.9	0.590201	1.3019	0.7542	1.5811	1.9814	3.2339	5.4163	9.4102	12.1006
10	0.593101	1.3051	0.757699	1.591	1.9894	3.2363	5.4113	9.419	12.1009
10.1	0.6146	1.3087	0.761599	1.5974	1.9751	3.263	5.429	9.4393	12.1204
10.2	0.629599	1.3089	0.767399	1.5888	1.9814	3.2853	5.4424	9.462	12.1384
10.3	0.634001	1.3136	0.7832	1.599	1.9938	3.3101	5.4651	9.4828	12.1535
10.4	0.622399	1.3163	0.786901	1.6062	2.0135	3.3294	5.4833	9.4985	12.1704
10.5	0.6264	1.316	0.7815	1.6074	2.0258	3.3447	5.5006	9.515	12.1871
10.6	0.623901	1.3244	0.7737	1.6058	2.0406	3.3598	5.5196	9.5262	12.1993
10.7	0.6416	1.3398	0.7802	1.6178	2.0523	3.3715	5.5297	9.5283	12.2016
10.8	0.6561	1.3422	0.783799	1.6246	2.0557	3.381	5.5416	9.5289	12.2135
10.9	0.6716	1.3309	0.783799	1.6216	2.0549	3.3871	5.5478	9.5307	12.2209
11	0.659799	1.3252	0.7783	1.6179	2.058	3.3926	5.5515	9.5299	12.2235
11.1	0.647199	1.3186	0.775699	1.6137	2.0609	3.4236	5.5826	9.5544	12.2537
11.2	0.6393	1.3094	0.768301	1.6107	2.0849	3.4383	5.5938	9.564	12.2702
11.3	0.628899	1.3	0.785099	1.6315	2.0942	3.4505	5.6065	9.5702	12.2789
11.4	0.619401	1.314	0.783099	1.6318	2.1044	3.4648	5.6194	9.5843	12.2966
11.5	0.624199	1.3147	0.7847	1.6358	2.1163	3.4832	5.6397	9.6008	12.3118
11.6	0.621399	1.3157	0.791	1.6445	2.1335	3.5027	5.6566	9.612	12.3222
11.7	0.6209	1.3195	0.7973	1.6488	2.1495	3.5224	5.6753	9.6283	12.3363
11.8	0.6222	1.3248	0.8004	1.6583	2.1631	3.5368	5.6868	9.6383	12.3367
11.9	0.6242	1.3292	0.805899	1.6684	2.1719	3.5515	5.7039	9.6489	12.347
12	0.6234	1.3355	0.806	1.6753	2.1796	3.5687	5.7241	9.6622	12.3553
12.1	0.626099	1.3389	0.8078	1.6834	2.195	3.5816	5.7405	9.6706	12.3652
12.2	0.6244	1.3381	0.813501	1.6939	2.2116	3.5904	5.753	9.6765	12.3732
12.3	0.6232	1.3427	0.8167	1.7035	2.2227	3.602	5.7636	9.6821	12.377
12.4	0.628901	1.3474	0.8169	1.7075	2.232	3.6109	5.7806	9.6945	12.3862
12.5	0.6336	1.3479	0.8193	1.7127	2.247	3.6233	5.7992	9.7029	12.3995
12.6	0.633	1.3476	0.8196	1.7205	2.2627	3.6365	5.8157	9.7144	12.4138
12.7	0.6321	1.3502	0.826901	1.7285	2.2731	3.6534	5.8271	9.7199	12.423
12.8	0.6309	1.354	0.83	1.7355	2.2777	3.67	5.8415	9.7269	12.4332
12.9	0.635801	1.3604	0.8337	1.7392	2.2857	3.686	5.861	9.7398	12.4424
13	0.6377	1.3622	0.836599	1.7464	2.3021	3.699	5.869	9.7475	12.4529
13.1	0.6395	1.3655	0.8415	1.7556	2.3099	3.7138	5.8833	9.7549	12.4655
13.2	0.639799	1.3725	0.842001	1.7638	2.3215	3.7328	5.9039	9.7649	12.4805
13.3	0.6409	1.3774	0.8474	1.7746	2.3334	3.7475	5.9205	9.7746	12.4879
13.4	0.643001	1.3852	0.856799	1.7859	2.3451	3.7621	5.9387	9.7865	12.4994
13.5	0.6519	1.392	0.8573	1.7921	2.3587	3.7795	5.9523	9.7983	12.5104
13.6	0.659799	1.3996	0.8629	1.8001	2.378	3.7883	5.96	9.8011	12.5149
13.7	0.6651	1.4072	0.8709	1.8092	2.3881	3.797	5.9699	9.8069	12.5238
13.8	0.6699	1.4076	0.868901	1.8113	2.4006	3.8113	5.9835	9.8162	12.5347
13.9	0.6785	1.4086	0.867399	1.8151	2.4121	3.8289	5.9936	9.8185	12.5401
14	0.676001	1.4091	0.871	1.8232	2.4231	3.8443	6.0032	9.8272	12.548
14.1	0.671999	1.4113	0.8755	1.8285	2.4336	3.8575	6.0141	9.836	12.5586
14.2	0.6729	1.4114	0.8827	1.8315	2.442	3.874	6.0296	9.8449	12.5662
14.3	0.6679	1.4152	0.8897	1.8355	2.4501	3.8909	6.0406	9.8506	12.5746
14.4	0.662	1.4233	0.894199	1.8397	2.455	3.906	6.0464	9.8576	12.5808
14.5	0.6627	1.4257	0.8933	1.8411	2.4593	3.9162	6.0575	9.8646	12.5869
14.6	0.663699	1.4253	0.8953	1.8425	2.4676	3.9289	6.0713	9.8725	12.5995
14.7	0.6593	1.4222	0.897299	1.847	2.4778	3.9426	6.0816	9.8788	12.6129
14.8	0.6576	1.4217	0.903099	1.8553	2.486	3.9552	6.088	9.8845	12.6221
14.9	0.657099	1.4242	0.907599	1.8609	2.4911	3.9688	6.0931	9.8926	12.6264
15	0.659099	1.4242	0.9081	1.8659	2.4955	3.9755	6.0982	9.8996	12.6306
15.1	0.657799	1.4271	0.906898	1.8657	2.4994	3.9864	6.1082	9.9108	12.6422
15.2	0.6557	1.4272	0.907199	1.8683	2.5072	3.9988	6.1159	9.9194	12.6516
15.3	0.6521	1.4257	0.9118	1.8789	2.5161	4.0113	6.1222	9.9201	12.6565
15.4	0.648599	1.4288	0.917398	1.8887	2.5186	4.0224	6.1272	9.9257	12.6622
15.5	0.6484	1.4309	0.917099	1.8959	2.528	4.0345	6.1376	9.9321	12.6706
15.6	0.648798	1.434	0.917799	1.8997	2.5371	4.042	6.146	9.9371	12.676
15.7	0.648899	1.4339	0.920901	1.9055	2.5449	4.0506	6.1566	9.9396	12.6812
15.8	0.649399	1.437	0.922201	1.9098	2.5535	4.0596	6.1624	9.9414	12.6845
15.9	0.648601	1.4364	0.925398	1.9133	2.5605	4.0669	6.1732	9.9486	12.6919
16	0.648601	1.439	0.9243	1.9178	2.5631	4.0751	6.1794	9.9516	12.6941
16.1	0.649998	1.4379	0.920798	1.9191	2.5687	4.084	6.1874	9.9571	12.6987
16.2	0.6492	1.4352	0.9173	1.922	2.582	4.0929	6.1986	9.9625	12.7042
16.3	0.6456	1.4318	0.9187	1.9304	2.5913	4.1033	6.2099	9.9661	12.7128
16.4	0.6421	1.4343	0.921299	1.9361	2.5987	4.1078	6.2107	9.9651	12.7168
16.5	0.6419	1.4323	0.923199	1.94	2.6024	4.1222	6.2188	9.9737	12.7221
16.6	0.639999	1.4295	0.918299	1.9367	2.6117	4.1358	6.228	9.9842	12.7243
16.7	0.639399	1.4252	0.918699	1.9404	2.6211	4.1483	6.2407	9.9945	12.7335
16.8	0.631399	1.4256	0.921101	1.9486	2.6306	4.1623	6.2568	10.0027	12.7348
16.9	0.630499	1.4283	0.9253	1.9505	2.6416	4.1758	6.2672	10.0123	12.7447
17	0.627601	1.4308	0.9301	1.9548	2.6531	4.1851	6.2714	10.0165	12.7477
17.1	0.6281	1.4302	0.9312	1.9589	2.6591	4.198	6.2797	10.024	12.7534
17.2	0.6298	1.4318	0.9311	1.9616	2.6679	4.2114	6.2907	10.0307	12.7593
17.3	0.6349	1.43	0.9341	1.9627	2.6782	4.2216	6.3019	10.041	12.7669
17.4	0.6371	1.4284	0.936298	1.9666	2.6924	4.2278	6.3089	10.0502	12.7733
17.5	0.6362	1.4288	0.942401	1.9765	2.6979	4.2385	6.3223	10.0554	12.7806
17.6	0.636798	1.4331	0.940798	1.9793	2.7074	4.2501	6.3302	10.0557	12.7851
17.7	0.641701	1.4345	0.943599	1.9852	2.7138	4.2586	6.3365	10.0589	12.7833
17.8	0.6422	1.4362	0.9418	1.9884	2.7156	4.2737	6.3473	10.0663	12.792
17.9	0.643599	1.4343	0.942499	1.9895	2.7266	4.2865	6.3568	10.0727	12.7985
18	0.6424	1.4319	0.948901	1.9971	2.7315	4.2956	6.37	10.0837	12.8101
18.1	0.639199	1.4315	0.9502	2.0033	2.7415	4.3033	6.3771	10.0891	12.8141
18.2	0.641501	1.425	0.956699	2.0114	2.7437	4.3064	6.3806	10.0929	12.8188
18.3	0.6409	1.4294	0.957701	2.0116	2.7466	4.313	6.3885	10.1007	12.822
18.4	0.643299	1.4269	0.959499	2.0093	2.746	4.3239	6.3974	10.1041	12.8307
18.5	0.643301	1.4239	0.9625	2.0123	2.7492	4.3365	6.407	10.1074	12.84
18.6	0.640999	1.4238	0.963099	2.0178	2.7544	4.3396	6.4106	10.1065	12.8399
18.7	0.6371	1.4255	0.9685	2.0223	2.7545	4.3474	6.419	10.1136	12.8436
18.8	0.635499	1.4281	0.9634	2.022	2.761	4.3491	6.4264	10.1191	12.8446
18.9	0.6375	1.4232	0.964698	2.0227	2.7646	4.3532	6.4355	10.1209	12.8498
19	0.6332	1.4229	0.9605	2.0204	2.7677	4.3621	6.4418	10.125	12.8541
19.1	0.631798	1.4202	0.955399	2.0211	2.7708	4.3721	6.4529	10.1314	12.862
19.2	0.6263	1.4163	0.9541	2.022	2.7822	4.3804	6.4624	10.133	12.8671
19.3	0.622399	1.4102	0.9576	2.0271	2.79	4.3896	6.4665	10.1345	12.8688
19.4	0.6215	1.4126	0.961599	2.0289	2.7947	4.4039	6.4756	10.136	12.8744
19.5	0.6218	1.4118	0.9595	2.0299	2.8009	4.4172	6.4839	10.1371	12.8796
19.6	0.618299	1.4088	0.958299	2.034	2.8062	4.4317	6.4889	10.1394	12.8794
19.7	0.6141	1.4051	0.9563	2.0391	2.8068	4.4452	6.4965	10.1447	12.8869
19.8	0.609501	1.4012	0.9525	2.0429	2.813	4.4565	6.5087	10.1512	12.8953
19.9	0.6119	1.399	0.957399	2.0474	2.818	4.4629	6.5189	10.1543	12.9024
20	0.6088	1.3982	0.9617	2.0556	2.8226	4.4745	6.5331	10.1642	12.9112
20.1	0.608399	1.4006	0.962799	2.059	2.83	4.4886	6.5457	10.1709	12.9172
20.2	0.6098	1.4006	0.962501	2.0663	2.8354	4.4945	6.5531	10.1764	12.9211
20.3	0.605401	1.4023	0.965201	2.0746	2.8414	4.5092	6.5624	10.1825	12.9291
20.4	0.604501	1.4024	0.960299	2.0731	2.8482	4.5232	6.5712	10.1957	12.939
20.5	0.606701	1.3989	0.9605	2.0751	2.8555	4.5355	6.5762	10.2029	12.9449
20.6	0.603799	1.3996	0.965099	2.0806	2.8635	4.5484	6.5905	10.2091	12.9522
20.7	0.609	1.405	0.9656	2.0856	2.8734	4.5553	6.5961	10.2142	12.9566
20.8	0.610201	1.4049	0.966301	2.0897	2.8801	4.5661	6.6065	10.2263	12.9618
20.9	0.6096	1.4086	0.9642	2.0916	2.8888	4.5752	6.6159	10.2336	12.9662
21	0.613101	1.4061	0.9656	2.0957	2.8973	4.5852	6.6259	10.2397	12.9724
21.1	0.6101	1.4055	0.967	2.0991	2.9025	4.5971	6.6349	10.2447	12.9804
21.2	0.6104	1.4026	0.969399	2.1052	2.9088	4.6115	6.6416	10.247	12.9856
21.3	0.6055	1.402	0.971099	2.1135	2.9129	4.6243	6.6502	10.2515	12.987
21.4	0.604999	1.4081	0.970699	2.1157	2.917	4.6329	6.6601	10.2634	12.991
21.5	0.606299	1.4092	0.972701	2.1187	2.9219	4.6377	6.6665	10.2659	12.9923
21.6	0.607299	1.4099	0.979399	2.1232	2.9223	4.6441	6.6701	10.2694	12.9948
21.7	0.608601	1.4117	0.981	2.1207	2.9224	4.653	6.6769	10.2759	13.0038
21.8	0.608999	1.4091	0.975101	2.1185	2.9283	4.656	6.6838	10.2815	13.0066
21.9	0.6079	1.4107	0.974199	2.1196	2.9324	4.6623	6.6967	10.2875	13.0094
22	0.603401	1.413	0.9757	2.1234	2.9396	4.6711	6.7072	10.2928	13.013
22.1	0.604899	1.4119	0.976799	2.1282	2.9477	4.679	6.717	10.2975	13.0132
22.2	0.6058	1.4144	0.9768	2.1318	2.9547	4.6904	6.7266	10.305	13.0177
22.3	0.608001	1.42	0.977599	2.1315	2.9596	4.7044	6.7343	10.3098	13.0234
22.4	0.6114	1.4194	0.978799	2.1366	2.9643	4.7124	6.7405	10.3099	13.0285
22.5	0.611499	1.4185	0.980101	2.1427	2.9695	4.7243	6.7486	10.3121	13.0319
22.6	0.612899	1.42	0.978298	2.1441	2.9763	4.7299	6.7526	10.3119	13.0327
22.7	0.616801	1.4204	0.980099	2.1485	2.9802	4.7403	6.7579	10.3149	13.0383
22.8	0.6147	1.4199	0.9774	2.1468	2.9818	4.747	6.7623	10.3175	13.0418
22.9	0.612399	1.4163	0.976399	2.1451	2.9855	4.7543	6.7624	10.3175	13.0447
23	0.6113	1.4159	0.975399	2.1438	2.9876	4.7609	6.7687	10.3211	13.0492
23.1	0.612799	1.4156	0.971998	2.1468	2.99	4.7687	6.7811	10.3294	13.056
23.2	0.611399	1.4148	0.971599	2.1495	2.9972	4.774	6.7902	10.3377	13.0568
23.3	0.6074	1.4142	0.975601	2.1537	3.0027	4.7815	6.7964	10.3415	13.0622
23.4	0.603099	1.4187	0.9775	2.1596	3.0051	4.791	6.8045	10.3461	13.0669
23.5	0.603601	1.4184	0.975999	2.1621	3.0094	4.8007	6.8133	10.3484	13.0732
23.6	0.6014	1.4159	0.974499	2.1634	3.0201	4.8105	6.8211	10.3542	13.0764
23.7	0.600899	1.4168	0.9822	2.1663	3.0235	4.8184	6.827	10.3547	13.0773
23.8	0.598199	1.4212	0.9858	2.1692	3.0237	4.8261	6.8315	10.3578	13.0812
23.9	0.5965	1.4248	0.9851	2.1721	3.0297	4.8371	6.8328	10.3587	13.0825
24	0.5967	1.4229	0.982501	2.173	3.0334	4.8553	6.8448	10.3686	13.0923
24.1	0.5947	1.4216	0.9842	2.175	3.0456	4.8666	6.8509	10.372	13.0906
24.2	0.592601	1.4208	0.9932	2.1834	3.0519	4.8791	6.8566	10.3743	13.0904
24.3	0.5916	1.4292	0.998599	2.1843	3.0585	4.8873	6.8691	10.3823	13.0932
24.4	0.5999	1.4284	0.999798	2.1855	3.0626	4.8965	6.8797	10.3846	13.0944
24.5	0.600599	1.4266	0.9998	2.189	3.0679	4.9058	6.8903	10.3898	13.0985
24.6	0.600498	1.425	1.0016	2.1945	3.0735	4.9133	6.8974	10.3958	13.1021
24.7	0.6002	1.423	1.0047	2.1983	3.0789	4.9244	6.9062	10.4038	13.1052
24.8	0.599299	1.4259	1.002	2.2032	3.087	4.9363	6.9131	10.4076	13.1089
24.9	0.6016	1.4258	1.0037	2.2078	3.0956	4.9489	6.9235	10.4166	13.1185
25	0.600599	1.426	1.0028	2.2102	3.106	4.956	6.9242	10.4185	13.1202
25.1	0.598399	1.427	1.0092	2.2187	3.109	4.9619	6.9306	10.4242	13.1248
25.2	0.6012	1.4339	1.0088	2.2195	3.114	4.9722	6.9367	10.4278	13.1264
25.3	0.6067	1.4286	1.013	2.2249	3.117	4.9784	6.9434	10.4363	13.1305
25.4	0.6052	1.4325	1.0191	2.2282	3.1217	4.9852	6.9506	10.4419	13.1353
25.5	0.608399	1.4361	1.0206	2.2322	3.1247	4.9942	6.958	10.4478	13.1359
25.6	0.608899	1.4365	1.0184	2.2334	3.1269	5.0043	6.9638	10.4543	13.1363
25.7	0.6073	1.4345	1.017	2.2357	3.1308	5.0112	6.9706	10.4619	13.1442
25.8	0.6065	1.4368	1.0217	2.2356	3.1382	5.0197	6.976	10.4662	13.1462
25.9	0.608	1.4401	1.0246	2.2395	3.141	5.0289	6.9846	10.467	13.152
26	0.608101	1.4414	1.0214	2.2392	3.1472	5.0376	6.9894	10.4686	13.1543
26.1	0.611699	1.4423	1.0253	2.2395	3.1545	5.0442	6.9938	10.4731	13.1577
26.2	0.615599	1.442	1.0273	2.2412	3.1601	5.0527	6.9966	10.4728	13.156
26.3	0.618001	1.4431	1.0299	2.2412	3.1631	5.0669	7.0058	10.4759	13.1589
26.4	0.619301	1.4431	1.0305	2.2373	3.1693	5.0733	7.0134	10.4794	13.1617
26.5	0.6237	1.438	1.0382	2.2439	3.1745	5.0825	7.0223	10.4805	13.1622
26.6	0.622399	1.4371	1.0366	2.2469	3.1803	5.0901	7.0321	10.4818	13.1594
26.7	0.625498	1.4403	1.0362	2.2472	3.1813	5.096	7.0354	10.4844	13.1565
26.8	0.622601	1.4409	1.0377	2.244	3.1819	5.1012	7.0445	10.4895	13.1575
26.9	0.624702	1.4409	1.0382	2.2427	3.1879	5.108	7.0493	10.4888	13.1601
27	0.6233	1.4338	1.0372	2.2441	3.1921	5.1133	7.0526	10.4914	13.1629
27.1	0.6226	1.4318	1.0325	2.2476	3.1974	5.1186	7.0564	10.4897	13.1624
27.2	0.6246	1.4324	1.0322	2.2546	3.1994	5.1217	7.0571	10.4861	13.1599
27.3	0.624502	1.4315	1.0335	2.2549	3.1982	5.1213	7.0622	10.4827	13.1574
27.4	0.6256	1.4315	1.032	2.2499	3.2034	5.1284	7.0662	10.4855	13.1599
27.5	0.624999	1.4278	1.0315	2.2494	3.2084	5.1371	7.0724	10.4872	13.1624
27.6	0.621299	1.4202	1.0345	2.2511	3.2171	5.1442	7.0808	10.4902	13.1631
27.7	0.615599	1.419	1.0379	2.2575	3.225	5.1505	7.0854	10.4904	13.1635
27.8	0.615602	1.4185	1.0402	2.2639	3.2288	5.1581	7.0931	10.4923	13.1622
27.9	0.6157	1.4224	1.043	2.2677	3.2306	5.1723	7.1038	10.4955	13.1674
28	0.613699	1.42	1.0453	2.272	3.2387	5.179	7.1099	10.4952	13.168
28.1	0.6139	1.4187	1.0445	2.2733	3.2393	5.1856	7.1132	10.5007	13.1687
28.2	0.6142	1.4207	1.0473	2.2748	3.2416	5.1895	7.1205	10.5072	13.1709
28.3	0.6145	1.4212	1.0506	2.2767	3.2458	5.1937	7.128	10.506	13.1652
28.4	0.613101	1.4184	1.0523	2.2792	3.2464	5.1966	7.1341	10.5046	13.165
28.5	0.612198	1.4203	1.0508	2.2768	3.2483	5.2027	7.1425	10.5117	13.1665
28.6	0.6107	1.4165	1.052	2.2758	3.2541	5.2007	7.1446	10.511	13.1632
28.7	0.603298	1.4156	1.0571	2.2794	3.2504	5.2061	7.1527	10.5182	13.1632
28.8	0.5967	1.4191	1.0578	2.2773	3.2549	5.2042	7.1561	10.5161	13.1592
28.9	0.599002	1.4169	1.0649	2.2808	3.257	5.2068	7.1623	10.512	13.1591
29	0.596799	1.4215	1.0602	2.2793	3.2596	5.2097	7.1685	10.5136	13.1586
29.1	0.602299	1.4174	1.0612	2.2803	3.2637	5.2112	7.1728	10.5102	13.1545
29.2	0.602599	1.4166	1.0613	2.2797	3.2663	5.2073	7.1692	10.5031	13.1474
29.3	0.602001	1.4131	1.0615	2.2758	3.2623	5.2109	7.1688	10.4989	13.1427
29.4	0.599601	1.4063	1.0543	2.2701	3.2647	5.2176	7.1738	10.501	13.1426
29.5	0.597699	1.3994	1.0506	2.2676	3.2739	5.2222	7.1797	10.5031	13.146
29.6	0.589399	1.3998	1.052	2.2702	3.2809	5.2306	7.1866	10.511	13.1468
29.7	0.5905	1.4035	1.053	2.2728	3.2901	5.2374	7.1907	10.5122	13.1472
29.8	0.588901	1.4043	1.0548	2.2779	3.2942	5.2382	7.1892	10.5092	13.1448
29.9	0.588401	1.4085	1.0572	2.28	3.2937	5.2402	7.1943	10.5054	13.1408
30	0.5901	1.4093	1.0545	2.2732	3.2938	5.2373	7.1958	10.5026	13.1339
30.1	0.588299	1.4078	1.0535	2.274	3.2907	5.2403	7.1989	10.501	13.1279
30.2	0.586698	1.4078	1.0477	2.2716	3.2903	5.2437	7.2061	10.5008	13.1251
30.3	0.5869	1.4054	1.0459	2.2679	3.292	5.2454	7.2145	10.4972	13.1211
30.4	0.583302	1.4034	1.0472	2.2717	3.2922	5.2474	7.2192	10.4926	13.1176
30.5	0.580998	1.4016	1.0465	2.2763	3.2996	5.2513	7.2272	10.4945	13.1198
30.6	0.578598	1.4032	1.0481	2.2814	3.3075	5.2544	7.2307	10.4948	13.1196
30.7	0.578	1.4076	1.048	2.2832	3.3129	5.2594	7.235	10.4939	13.1177
30.8	0.580101	1.4102	1.0437	2.2842	3.3142	5.2685	7.245	10.4979	13.1187
30.9	0.580601	1.411	1.044	2.2847	3.3217	5.2716	7.2469	10.4926	13.1155
31	0.578998	1.4139	1.0481	2.2945	3.3193	5.2765	7.2489	10.4863	13.1102
31.1	0.578199	1.421	1.0448	2.2982	3.3171	5.2823	7.255	10.4897	13.1082
31.2	0.5821	1.4151	1.041	2.2959	3.3243	5.287	7.2584	10.4871	13.102
31.3	0.5807	1.4068	1.0435	2.3011	3.3301	5.2917	7.2571	10.487	13.0975
31.4	0.577202	1.4106	1.0439	2.303	3.335	5.2964	7.2582	10.4868	13.0947
31.5	0.5794	1.411	1.0373	2.3007	3.3371	5.3018	7.2618	10.4866	13.0947
31.6	0.579599	1.4087	1.0355	2.3018	3.342	5.3072	7.2663	10.4863	13.0942
31.7	0.576299	1.4083	1.034	2.3038	3.3446	5.3123	7.2693	10.4812	13.0882
31.8	0.574602	1.4082	1.0355	2.3057	3.3449	5.3182	7.2708	10.4787	13.0843
31.9	0.5733	1.4097	1.0353	2.3052	3.3481	5.3222	7.2744	10.4804	13.0844
32	0.577199	1.4081	1.0346	2.3056	3.3539	5.3276	7.2749	10.4814	13.0805
32.1	0.576898	1.4116	1.0361	2.3086	3.3539	5.3293	7.2787	10.4822	13.0771
32.2	0.5767	1.4137	1.0349	2.3085	3.3533	5.3293	7.2791	10.4768	13.0707
32.3	0.575302	1.4113	1.0317	2.3054	3.3541	5.3297	7.276	10.4693	13.0672
32.4	0.572701	1.4104	1.0252	2.3015	3.3521	5.3351	7.2781	10.4693	13.0639
32.5	0.569198	1.4098	1.02	2.2991	3.3581	5.341	7.281	10.4707	13.0622
32.6	0.565298	1.4079	1.0191	2.2999	3.3633	5.3437	7.2817	10.4711	13.0599
32.7	0.5615	1.4136	1.0213	2.305	3.364	5.3504	7.2844	10.4705	13.0575
32.8	0.561202	1.416	1.0228	2.3032	3.364	5.3553	7.2841	10.4689	13.0557
32.9	0.560301	1.4133	1.0257	2.3022	3.3671	5.3559	7.2837	10.4623	13.0503
33	0.5599	1.4128	1.0223	2.3011	3.3658	5.3608	7.2851	10.46	13.0467
33.1	0.561698	1.4144	1.0156	2.2967	3.3695	5.3638	7.2837	10.4569	13.0387
33.2	0.5618	1.4091	1.0156	2.2985	3.3727	5.3709	7.2886	10.4574	13.0331
33.3	0.561302	1.4085	1.0097	2.2948	3.3776	5.3777	7.2956	10.461	13.0311
33.4	0.563801	1.4017	1.0117	2.2948	3.3854	5.3858	7.3021	10.4656	13.0294
33.5	0.560398	1.4025	1.0141	2.2986	3.3932	5.3913	7.3062	10.4648	13.0277
33.6	0.563598	1.4057	1.0135	2.3022	3.3994	5.3994	7.3093	10.465	13.0241
33.7	0.566298	1.4147	1.0136	2.3037	3.4079	5.4072	7.3161	10.4642	13.0202
33.8	0.569301	1.4175	1.0166	2.3032	3.4145	5.4123	7.3214	10.4654	13.0165
33.9	0.567701	1.4186	1.0216	2.3085	3.4173	5.4181	7.3246	10.4651	13.0099
34	0.569599	1.4196	1.0255	2.3121	3.4171	5.4194	7.3227	10.4599	13.0049
34.1	0.571099	1.4212	1.0253	2.3184	3.4155	5.4252	7.3253	10.4568	13.0031
34.2	0.5728	1.422	1.0244	2.3234	3.4205	5.4303	7.3313	10.4536	12.9988
34.3	0.575302	1.4233	1.0241	2.329	3.423	5.4349	7.3338	10.4534	12.9926
34.4	0.576801	1.4253	1.0273	2.3338	3.4221	5.4422	7.3359	10.4545	12.9912
34.5	0.578898	1.4278	1.0297	2.3389	3.4258	5.4455	7.3387	10.4554	12.9865
34.6	0.579398	1.4253	1.0355	2.3437	3.4277	5.4482	7.3388	10.4536	12.9824
34.7	0.580799	1.4273	1.0368	2.342	3.4264	5.4523	7.3464	10.461	12.9832
34.8	0.581102	1.4286	1.0339	2.343	3.4348	5.4573	7.3515	10.4597	12.983
34.9	0.5839	1.4306	1.0358	2.3518	3.4368	5.4633	7.3557	10.4596	12.9833
35	0.583899	1.4361	1.0363	2.3548	3.444	5.4673	7.3547	10.4579	12.9772
35.1	0.590999	1.431	1.0426	2.3565	3.4465	5.4694	7.3543	10.4491	12.9682
35.2	0.5927	1.4262	1.0389	2.3601	3.4438	5.4739	7.3556	10.4483	12.9635
35.3	0.594602	1.421	1.0324	2.3568	3.4437	5.4804	7.3572	10.4469	12.9618
35.4	0.591001	1.4161	1.0284	2.3582	3.4482	5.4851	7.3624	10.4507	12.9648
35.5	0.586099	1.4154	1.0289	2.3582	3.4526	5.4911	7.3668	10.4491	12.9641
35.6	0.586099	1.416	1.0336	2.361	3.4543	5.4894	7.3649	10.441	12.9569
35.7	0.586899	1.421	1.0375	2.3619	3.4522	5.4915	7.3682	10.4377	12.9535
35.8	0.587901	1.4232	1.0367	2.3606	3.4517	5.4926	7.3691	10.4385	12.952
35.9	0.586801	1.4202	1.0334	2.3618	3.4553	5.4924	7.3733	10.4444	12.9491
36	0.5832	1.4158	1.0341	2.3644	3.4577	5.4929	7.3734	10.4443	12.9422
36.1	0.5826	1.4112	1.0355	2.3643	3.4602	5.4959	7.3727	10.4431	12.939
36.2	0.5851	1.4113	1.0335	2.3608	3.4653	5.4984	7.3748	10.4425	12.9332
36.3	0.583901	1.4102	1.0325	2.3577	3.4674	5.4973	7.3794	10.4407	12.9261
36.4	0.581401	1.4122	1.031	2.3572	3.4681	5.4978	7.3778	10.4365	12.9188
36.5	0.583599	1.4126	1.0288	2.3541	3.4675	5.5003	7.3733	10.4313	12.9095
36.6	0.5832	1.4105	1.0296	2.3539	3.4635	5.5057	7.3682	10.4269	12.9033
36.7	0.581699	1.4087	1.0265	2.3473	3.465	5.5108	7.3674	10.4224	12.9003
36.8	0.576901	1.406	1.0261	2.3484	3.4678	5.5161	7.3706	10.4241	12.899
36.9	0.570601	1.4072	1.0265	2.3514	3.4718	5.5189	7.3687	10.4167	12.8951
37	0.572698	1.4067	1.0239	2.3534	3.4693	5.5234	7.3724	10.4201	12.8925
37.1	0.5693	1.4071	1.0225	2.3491	3.4728	5.5297	7.3772	10.4217	12.8926
37.2	0.568199	1.3995	1.024	2.3496	3.4776	5.5335	7.3831	10.42	12.8904
37.3	0.565902	1.4002	1.0262	2.3563	3.4788	5.5356	7.3862	10.4185	12.8869
37.4	0.565702	1.4049	1.0258	2.3591	3.4764	5.5382	7.3916	10.4147	12.8811
37.5	0.567198	1.4045	1.0242	2.3613	3.477	5.5433	7.3987	10.4186	12.8785
37.6	0.563499	1.4005	1.0229	2.364	3.4828	5.547	7.4038	10.4236	12.8746
37.7	0.560999	1.3986	1.0221	2.3648	3.4894	5.5513	7.406	10.4243	12.8693
37.8	0.563102	1.4028	1.0263	2.369	3.492	5.5539	7.4098	10.4306	12.8687
37.9	0.568802	1.406	1.0318	2.3726	3.498	5.5515	7.4079	10.427	12.862
38	0.573799	1.411	1.0338	2.3795	3.4969	5.5516	7.4091	10.4212	12.8573
38.1	0.5718	1.4197	1.0304	2.3774	3.4955	5.5552	7.4126	10.4203	12.8554
38.2	0.577298	1.4177	1.028	2.3801	3.4977	5.558	7.4159	10.4173	12.8495
38.3	0.573901	1.4173	1.0293	2.3839	3.5	5.5666	7.4188	10.419	12.8489
38.4	0.572602	1.4205	1.0261	2.384	3.5036	5.5723	7.424	10.4221	12.8472
38.5	0.571598	1.418	1.0305	2.3861	3.508	5.5715	7.4216	10.4203	12.8385
38.6	0.5707	1.4247	1.0364	2.3878	3.5057	5.5721	7.4195	10.4195	12.8301
38.7	0.5726	1.4299	1.0335	2.3871	3.5045	5.5727	7.421	10.4188	12.8247
38.8	0.5742	1.4269	1.0322	2.381	3.5034	5.574	7.425	10.4207	12.8223
38.9	0.571701	1.4251	1.0341	2.3779	3.5105	5.5741	7.4277	10.4224	12.8169
39	0.568098	1.4246	1.0369	2.3751	3.515	5.5768	7.428	10.4265	12.8142
39.1	0.5669	1.426	1.0355	2.3686	3.5171	5.5821	7.4297	10.4271	12.8128
39.2	0.566498	1.4249	1.0377	2.3704	3.521	5.5833	7.4303	10.427	12.81
39.3	0.567101	1.4282	1.0369	2.3706	3.5215	5.5888	7.4295	10.4239	12.8083
39.4	0.569301	1.4284	1.0379	2.3706	3.5192	5.5923	7.4295	10.419	12.8029
39.5	0.573199	1.435	1.0328	2.3695	3.5171	5.5993	7.4304	10.4161	12.7997
39.6	0.572399	1.4332	1.0312	2.3647	3.5212	5.6015	7.4307	10.4138	12.7929
39.7	0.567498	1.4299	1.0291	2.3624	3.5193	5.6063	7.434	10.4134	12.7895
39.8	0.560801	1.4299	1.0263	2.3619	3.5171	5.6089	7.4334	10.4105	12.7818
39.9	0.559602	1.4269	1.0261	2.3626	3.5143	5.6172	7.4387	10.4086	12.779
40	0.557899	1.424	1.0232	2.359	3.5176	5.624	7.4415	10.4077	12.7787
40.1	0.555099	1.4211	1.0247	2.3612	3.5186	5.6293	7.444	10.4056	12.775
40.2	0.554199	1.4258	1.0277	2.3648	3.5161	5.6321	7.4453	10.4062	12.7689
40.3	0.558401	1.428	1.0286	2.3668	3.5176	5.6349	7.4471	10.4057	12.7667
40.4	0.559101	1.4275	1.0279	2.3656	3.521	5.6431	7.4519	10.4075	12.769
40.5	0.561098	1.4246	1.0273	2.3634	3.5252	5.648	7.4577	10.4075	12.769
40.6	0.558599	1.424	1.0329	2.3686	3.5287	5.6534	7.4656	10.4137	12.768
40.7	0.555399	1.4295	1.0326	2.3722	3.5323	5.6611	7.4694	10.4176	12.7686
40.8	0.556902	1.4339	1.0346	2.3774	3.5361	5.6641	7.4672	10.4119	12.7655
40.9	0.562801	1.4396	1.0354	2.3783	3.5325	5.6619	7.4675	10.4102	12.7641
41	0.565598	1.4416	1.0322	2.3721	3.5319	5.6611	7.4655	10.4114	12.7611
41.1	0.563599	1.4423	1.0316	2.3741	3.5311	5.6593	7.4664	10.4125	12.7578
41.2	0.560199	1.4452	1.0341	2.3774	3.534	5.6614	7.4684	10.4167	12.7561
41.3	0.561201	1.4504	1.0353	2.3741	3.5402	5.6655	7.4712	10.4123	12.755
41.4	0.561001	1.4513	1.0376	2.374	3.5463	5.6667	7.4739	10.4115	12.7562
41.5	0.556799	1.4527	1.0419	2.3756	3.5438	5.6697	7.4748	10.4137	12.7548
41.6	0.558299	1.4544	1.0441	2.379	3.5433	5.6679	7.4752	10.41	12.7521
41.7	0.560199	1.453	1.0421	2.3766	3.5446	5.6728	7.4803	10.414	12.7521
41.8	0.557801	1.4473	1.0377	2.3723	3.5473	5.6763	7.484	10.4126	12.7523
41.9	0.556302	1.4446	1.0391	2.3718	3.5497	5.6778	7.4846	10.4123	12.7518
42	0.559799	1.4482	1.0424	2.3734	3.5518	5.6849	7.4849	10.4094	12.7458
42.1	0.5647	1.4535	1.0388	2.3747	3.5546	5.6887	7.4817	10.4069	12.7455
42.2	0.567898	1.4593	1.0381	2.3793	3.5541	5.6892	7.4811	10.4044	12.7456
42.3	0.562901	1.4628	1.0396	2.3796	3.5564	5.6906	7.4819	10.4026	12.7427
42.4	0.562402	1.4642	1.0363	2.3789	3.5592	5.7005	7.4887	10.4059	12.744
42.5	0.561399	1.4654	1.0368	2.3755	3.5652	5.7064	7.4967	10.4079	12.7462
42.6	0.559998	1.468	1.0436	2.3825	3.5677	5.7107	7.4974	10.4059	12.7456
42.7	0.559998	1.4756	1.048	2.3858	3.5695	5.7108	7.4955	10.4024	12.741
42.8	0.563401	1.4782	1.0517	2.3914	3.5675	5.713	7.4977	10.4051	12.7385
42.9	0.565901	1.4785	1.0512	2.3919	3.5685	5.7152	7.5008	10.4061	12.7382
43	0.566999	1.4742	1.0523	2.3889	3.5715	5.7185	7.5016	10.4054	12.7349
43.1	0.560999	1.4735	1.0545	2.3868	3.5759	5.7183	7.5024	10.4008	12.7335
43.2	0.560599	1.4725	1.0555	2.3864	3.5758	5.7167	7.499	10.3926	12.7273
43.3	0.562101	1.4737	1.0527	2.3894	3.5738	5.7133	7.4983	10.3888	12.7213
43.4	0.560601	1.4762	1.0472	2.391	3.5734	5.718	7.5042	10.3918	12.7219
43.5	0.555699	1.4759	1.0459	2.3883	3.5756	5.7225	7.5085	10.3965	12.7203
43.6	0.550698	1.4729	1.0518	2.3878	3.5773	5.7197	7.5064	10.3906	12.7192
43.7	0.548199	1.4776	1.0562	2.3902	3.5744	5.7193	7.504	10.3848	12.7171
43.8	0.549502	1.4767	1.0539	2.3896	3.5706	5.716	7.5048	10.382	12.714
43.9	0.549201	1.472	1.0507	2.3891	3.5708	5.7183	7.5026	10.3781	12.7109
44	0.545198	1.4699	1.0451	2.3924	3.5692	5.7191	7.5064	10.3742	12.7118
44.1	0.540099	1.4673	1.0442	2.3922	3.573	5.7182	7.5081	10.3707	12.7105
44.2	0.539099	1.4645	1.0468	2.3917	3.5733	5.7174	7.5081	10.369	12.7028
44.3	0.534802	1.4659	1.049	2.3894	3.5742	5.7174	7.5044	10.3645	12.6987
44.4	0.534301	1.4649	1.0445	2.3855	3.5744	5.718	7.5033	10.3654	12.694
44.5	0.531099	1.4598	1.0433	2.3842	3.5771	5.7185	7.4977	10.3619	12.6869
44.6	0.523899	1.4551	1.0434	2.3877	3.5733	5.7274	7.4993	10.3628	12.6873
44.7	0.522398	1.4517	1.0399	2.3882	3.5765	5.7301	7.5048	10.3625	12.6863
44.8	0.522902	1.4491	1.0439	2.3945	3.5768	5.7299	7.5032	10.3586	12.6783
44.9	0.522201	1.4544	1.0439	2.3985	3.5735	5.7279	7.5027	10.3558	12.6703
45	0.5262	1.4591	1.0416	2.3946	3.5686	5.7251	7.4984	10.3479	12.661
45.1	0.528299	1.454	1.0397	2.3945	3.5632	5.7288	7.4989	10.3413	12.6571
45.2	0.523099	1.4511	1.0356	2.3928	3.5646	5.7267	7.4992	10.3385	12.6519
45.3	0.520602	1.4461	1.0328	2.3927	3.5649	5.7301	7.5019	10.3362	12.6449
45.4	0.515201	1.4446	1.0306	2.3935	3.5668	5.7292	7.5013	10.3394	12.6427
45.5	0.509598	1.4439	1.0286	2.3939	3.5707	5.7341	7.5022	10.3419	12.6423
45.6	0.502699	1.4397	1.0311	2.398	3.5754	5.7361	7.502	10.3423	12.6391
45.7	0.500098	1.4385	1.0326	2.402	3.5755	5.7435	7.5021	10.3386	12.6366
45.8	0.5001	1.4391	1.0338	2.4026	3.5736	5.7473	7.5028	10.3325	12.6334
45.9	0.506901	1.4379	1.0344	2.4051	3.5729	5.7525	7.5034	10.3344	12.6333
46	0.506798	1.4354	1.0346	2.4066	3.5753	5.7566	7.5038	10.333	12.6298
46.1	0.503799	1.4367	1.0359	2.407	3.5746	5.7563	7.5066	10.3292	12.628
46.2	0.506498	1.4391	1.0381	2.4112	3.5737	5.7551	7.5044	10.325	12.6234
46.3	0.506402	1.4383	1.0381	2.412	3.5739	5.7594	7.5088	10.3231	12.6222
46.4	0.503601	1.4382	1.0383	2.4142	3.5741	5.763	7.511	10.3252	12.6178
46.5	0.505098	1.4354	1.0384	2.4187	3.5725	5.7663	7.5094	10.3235	12.6153
46.6	0.503299	1.4391	1.0386	2.4252	3.5727	5.7719	7.5134	10.3224	12.6154
46.7	0.503098	1.4421	1.0313	2.4254	3.5762	5.7732	7.5158	10.3183	12.6109
46.8	0.502502	1.4416	1.0341	2.4301	3.5777	5.7733	7.5203	10.3187	12.6048
46.9	0.499701	1.4463	1.0357	2.4339	3.5818	5.7749	7.5252	10.3186	12.6029
47	0.499699	1.446	1.036	2.4412	3.5867	5.7753	7.5241	10.3131	12.5996
47.1	0.497199	1.4443	1.0379	2.4464	3.5862	5.7722	7.525	10.3115	12.5931
47.2	0.5012	1.4433	1.0367	2.4433	3.5845	5.7736	7.5231	10.3086	12.5898
47.3	0.502602	1.4449	1.0363	2.4418	3.5819	5.776	7.5284	10.3072	12.5887
47.4	0.5012	1.4443	1.0337	2.4409	3.5827	5.7788	7.528	10.3095	12.5881
47.5	0.499999	1.444	1.036	2.4444	3.5861	5.7801	7.5327	10.3095	12.5826
47.6	0.500698	1.4483	1.0354	2.4471	3.5894	5.7809	7.5336	10.3083	12.5782
47.7	0.5017	1.4514	1.0367	2.4508	3.5938	5.7829	7.5319	10.3079	12.5729
47.8	0.503301	1.4507	1.0398	2.454	3.592	5.7829	7.5294	10.3028	12.5672
47.9	0.500501	1.4509	1.0376	2.4522	3.5895	5.7843	7.5297	10.3	12.5615
48	0.501999	1.4467	1.0329	2.4508	3.5894	5.7883	7.5381	10.2988	12.5587
48.1	0.500598	1.4425	1.0298	2.4481	3.5918	5.7905	7.5413	10.2998	12.5561
48.2	0.497898	1.4419	1.0338	2.4457	3.5921	5.7905	7.5427	10.2964	12.549
48.3	0.498301	1.4452	1.0361	2.4466	3.5936	5.7929	7.5443	10.2922	12.5423
48.4	0.5034	1.449	1.0338	2.4452	3.5913	5.7903	7.542	10.2895	12.5382
48.5	0.505998	1.4412	1.0314	2.442	3.5924	5.7885	7.5388	10.288	12.5319
48.6	0.509399	1.433	1.0279	2.4426	3.5889	5.7883	7.5407	10.2899	12.5264
48.7	0.506798	1.4305	1.0211	2.4415	3.5881	5.7924	7.5422	10.2919	12.5268
48.8	0.506301	1.4278	1.0236	2.4413	3.5919	5.7927	7.544	10.292	12.5247
48.9	0.5077	1.4301	1.0269	2.4429	3.5945	5.7943	7.5449	10.2859	12.5209
49	0.508098	1.4336	1.0269	2.4426	3.5979	5.7971	7.5459	10.2826	12.5172
49.1	0.507599	1.437	1.0257	2.443	3.6007	5.7946	7.5484	10.2801	12.5129
49.2	0.5083	1.4396	1.0278	2.4439	3.6017	5.8042	7.5548	10.2838	12.5143
49.3	0.5081	1.4401	1.0244	2.4465	3.6067	5.8126	7.5622	10.293	12.5173
49.4	0.504702	1.4377	1.0276	2.4497	3.6148	5.8188	7.5655	10.297	12.5156
49.5	0.506999	1.4431	1.0373	2.4509	3.6183	5.8226	7.57	10.2994	12.511
49.6	0.514699	1.4507	1.0418	2.4538	3.6238	5.8193	7.5703	10.2917	12.5063
49.7	0.516599	1.4553	1.043	2.4584	3.6245	5.8211	7.5725	10.289	12.5019
49.8	0.517101	1.457	1.0397	2.4594	3.6263	5.8207	7.5753	10.2847	12.5001
49.9	0.513801	1.4581	1.0398	2.4581	3.6263	5.824	7.5774	10.2848	12.4941
50	0.508899	1.4615	1.0418	2.4549	3.6284	5.8265	7.5801	10.2867	12.4928
50.1	0.507299	1.4625	1.0437	2.4513	3.636	5.8299	7.5821	10.2893	12.4919
50.2	0.506999	1.4644	1.0467	2.4506	3.6405	5.8323	7.5828	10.2882	12.4909
50.3	0.508501	1.4661	1.0479	2.4562	3.6432	5.8374	7.5862	10.2879	12.4905
50.4	0.511901	1.4665	1.0496	2.4596	3.6441	5.8399	7.5891	10.2879	12.4881
50.5	0.517699	1.4691	1.0578	2.4622	3.6437	5.8402	7.5878	10.2822	12.4832
50.6	0.520699	1.4721	1.0627	2.4662	3.6423	5.8406	7.5871	10.2838	12.4811
50.7	0.523499	1.4744	1.0613	2.4626	3.6464	5.8406	7.5884	10.2821	12.4772
50.8	0.522201	1.4751	1.0609	2.4657	3.648	5.8429	7.5899	10.2795	12.4731
50.9	0.522201	1.4795	1.0628	2.4677	3.6496	5.846	7.5918	10.2753	12.4705
51	0.522499	1.48	1.0634	2.4682	3.652	5.8494	7.5934	10.272	12.4691
51.1	0.519999	1.4789	1.0617	2.4745	3.656	5.852	7.5954	10.2711	12.4683
51.2	0.518099	1.4822	1.0602	2.4739	3.6564	5.8526	7.6008	10.2742	12.4683
51.3	0.517001	1.4835	1.0628	2.474	3.6587	5.8522	7.5975	10.2702	12.4627
51.4	0.513601	1.4839	1.0683	2.4735	3.6592	5.8501	7.5965	10.2686	12.4593
51.5	0.508899	1.4857	1.0655	2.4718	3.6587	5.857	7.603	10.2686	12.4554
51.6	0.509198	1.488	1.0676	2.4708	3.6588	5.8612	7.6055	10.2689	12.4544
51.7	0.506699	1.4891	1.0705	2.4705	3.6609	5.8616	7.6046	10.2663	12.4462
51.8	0.505901	1.4928	1.0721	2.472	3.6619	5.863	7.608	10.2672	12.4421
51.9	0.508501	1.4945	1.0693	2.4708	3.6674	5.865	7.6099	10.2661	12.4397
52	0.508099	1.494	1.0694	2.4715	3.6706	5.8712	7.6086	10.2634	12.4368
52.1	0.507099	1.4948	1.0697	2.4724	3.6721	5.8675	7.6045	10.2595	12.4287
52.2	0.509599	1.4955	1.0694	2.4725	3.6675	5.8671	7.6022	10.255	12.4202
52.3	0.509701	1.4967	1.0661	2.4672	3.6647	5.868	7.6038	10.2567	12.418
52.4	0.510601	1.4934	1.0631	2.4651	3.661	5.8692	7.6055	10.2557	12.4161
52.5	0.502399	1.4924	1.0636	2.4616	3.665	5.8699	7.6076	10.2527	12.4132
52.6	0.498499	1.4914	1.0662	2.4634	3.6681	5.8743	7.6073	10.2519	12.4072
52.7	0.499599	1.4917	1.0661	2.4626	3.6705	5.8764	7.6086	10.2543	12.4055
52.8	0.499801	1.4925	1.0669	2.4622	3.6718	5.8788	7.6115	10.2535	12.4085
52.9	0.501301	1.4934	1.0667	2.4653	3.676	5.8778	7.6122	10.2547	12.4055
53	0.497899	1.4949	1.071	2.4704	3.6745	5.8796	7.6149	10.2557	12.4005
53.1	0.495699	1.4979	1.0726	2.4677	3.679	5.8858	7.6168	10.2581	12.3949
53.2	0.498999	1.4993	1.0756	2.4665	3.684	5.888	7.616	10.2561	12.3957
53.3	0.494102	1.5032	1.0788	2.4676	3.6893	5.8908	7.6235	10.2595	12.3967
53.4	0.494301	1.505	1.0762	2.4706	3.6958	5.8964	7.6224	10.2626	12.3961
53.5	0.492699	1.5047	1.0834	2.4743	3.6995	5.8994	7.6215	10.2622	12.3921
53.6	0.490899	1.5055	1.0833	2.4741	3.6991	5.9002	7.6144	10.2573	12.3857
53.7	0.491099	1.5059	1.0838	2.4781	3.7015	5.9008	7.6095	10.255	12.3799
53.8	0.493601	1.5061	1.0847	2.479	3.6987	5.9021	7.6073	10.2539	12.3742
53.9	0.492501	1.508	1.0797	2.4731	3.6998	5.906	7.611	10.2518	12.3724
54	0.489499	1.5043	1.0777	2.4728	3.7062	5.912	7.616	10.2558	12.3723
54.1	0.483899	1.5038	1.078	2.4762	3.7095	5.9134	7.6181	10.255	12.3709
54.2	0.4811	1.5045	1.0789	2.4808	3.709	5.9137	7.6208	10.2519	12.3704
54.3	0.481801	1.5067	1.0773	2.4805	3.7098	5.9197	7.6226	10.2498	12.3691
54.4	0.484801	1.5066	1.0749	2.482	3.7139	5.9251	7.6259	10.2454	12.3673
54.5	0.487399	1.5048	1.0775	2.4814	3.7179	5.9313	7.6306	10.2413	12.3656
54.6	0.486699	1.5105	1.0807	2.48	3.7211	5.9395	7.6381	10.2385	12.3698
54.7	0.484099	1.5139	1.0817	2.485	3.725	5.9421	7.6386	10.2374	12.3666
54.8	0.484101	1.5183	1.0861	2.4926	3.7248	5.9435	7.6412	10.2387	12.3647
54.9	0.483401	1.5228	1.0864	2.4952	3.7242	5.9451	7.6387	10.2331	12.3608
55	0.483999	1.5245	1.0888	2.4991	3.7214	5.9409	7.6361	10.231	12.3558
55.1	0.481599	1.5269	1.0891	2.4978	3.7206	5.9371	7.6286	10.2225	12.349
55.2	0.482099	1.5272	1.084	2.4937	3.7152	5.9405	7.6292	10.221	12.3481
55.3	0.476501	1.5199	1.0753	2.4905	3.7112	5.937	7.6291	10.2172	12.341
55.4	0.473201	1.5128	1.0795	2.4907	3.7139	5.9329	7.6269	10.2133	12.3317
55.5	0.465299	1.5135	1.0765	2.4908	3.7164	5.9317	7.6224	10.2072	12.3239
55.6	0.463799	1.5106	1.0745	2.4912	3.7155	5.929	7.6175	10.1987	12.3146
55.7	0.461499	1.5049	1.0698	2.4872	3.7136	5.9342	7.6165	10.202	12.311
55.8	0.457901	1.5019	1.063	2.4813	3.7134	5.9356	7.6084	10.1961	12.3076
55.9	0.458101	1.4998	1.0633	2.4855	3.7142	5.9397	7.6088	10.1966	12.3055
56	0.4509	1.4991	1.0603	2.4825	3.7174	5.9412	7.6062	10.1969	12.3005
56.1	0.449599	1.4995	1.0599	2.4813	3.714	5.9427	7.6101	10.1946	12.2985
56.2	0.446099	1.5011	1.0575	2.4829	3.7109	5.9428	7.6106	10.1883	12.2992
56.3	0.446701	1.4966	1.056	2.4852	3.7095	5.9453	7.6128	10.1917	12.2956
56.4	0.442701	1.4977	1.0564	2.4856	3.7096	5.9465	7.6124	10.1862	12.2964
56.5	0.439199	1.4998	1.0573	2.4857	3.7056	5.9509	7.6114	10.1818	12.2953
56.6	0.436899	1.5004	1.0533	2.489	3.7057	5.9573	7.6148	10.1849	12.2947
56.7	0.437899	1.5022	1.0499	2.4897	3.7114	5.9614	7.618	10.1821	12.2919
56.8	0.434401	1.5011	1.0533	2.4959	3.7119	5.9574	7.6197	10.1795	12.284
56.9	0.436001	1.5025	1.0549	2.4969	3.7102	5.9614	7.6233	10.182	12.2817
57	0.4391	1.5009	1.0512	2.4964	3.7148	5.9645	7.6307	10.1858	12.2833
57.1	0.441599	1.4963	1.0532	2.5011	3.7199	5.9704	7.6333	10.1893	12.2808
57.2	0.439899	1.4979	1.0556	2.5002	3.7207	5.9692	7.635	10.1929	12.2761
57.3	0.442	1.5011	1.0573	2.5039	3.7258	5.9744	7.6341	10.1888	12.2731
57.4	0.443801	1.5004	1.0612	2.5055	3.7276	5.9816	7.6403	10.1909	12.2742
57.5	0.4442	1.5014	1.0623	2.5074	3.7341	5.9847	7.6409	10.1863	12.2715
57.6	0.447399	1.5038	1.0666	2.5101	3.7379	5.9883	7.6397	10.1841	12.2657
57.7	0.445399	1.5045	1.0626	2.5129	3.7392	5.9912	7.6389	10.182	12.258
57.8	0.448601	1.5021	1.0602	2.5132	3.7391	5.9954	7.6382	10.1812	12.2537
57.9	0.4472	1.5005	1.0585	2.5108	3.7402	5.993	7.6395	10.176	12.2494
58	0.445899	1.4986	1.0601	2.5121	3.7406	5.9957	7.6434	10.1776	12.2481
58.1	0.444999	1.4976	1.061	2.5124	3.7428	5.9946	7.648	10.1765	12.2436
58.2	0.447299	1.4995	1.0607	2.5125	3.7439	6.004	7.6535	10.1758	12.2454
58.3	0.442901	1.4996	1.0638	2.5124	3.7519	6.0053	7.6497	10.1717	12.2432
58.4	0.443401	1.5011	1.0696	2.5199	3.7573	6.0065	7.6513	10.1687	12.2397
58.5	0.442699	1.5079	1.0725	2.525	3.7588	6.0056	7.6483	10.1618	12.2338
58.6	0.450599	1.5068	1.0745	2.5289	3.753	6.0046	7.6432	10.1588	12.2261
58.7	0.453399	1.5064	1.0715	2.5275	3.7526	5.9998	7.6439	10.1558	12.2193
58.8	0.454301	1.5033	1.0663	2.5266	3.7531	6.0016	7.645	10.152	12.2174
58.9	0.451301	1.4979	1.0656	2.529	3.7562	6.002	7.646	10.1512	12.2143
59	0.444199	1.4947	1.0654	2.5247	3.7586	5.9979	7.645	10.144	12.2076
59.1	0.443899	1.4936	1.0664	2.5184	3.7604	5.9986	7.6444	10.1404	12.2042
59.2	0.444999	1.4917	1.066	2.5146	3.7594	5.998	7.6434	10.1379	12.2057
59.3	0.442801	1.4914	1.0615	2.5166	3.7614	6.0044	7.6454	10.1375	12.2062
59.4	0.443201	1.4875	1.0616	2.5213	3.764	6.0072	7.6446	10.1353	12.2036
59.5	0.4397	1.4871	1.0675	2.5243	3.7602	6.0073	7.6433	10.1315	12.2016
59.6	0.441799	1.4867	1.0661	2.5237	3.7589	6.0061	7.6419	10.1298	12.2005
59.7	0.443999	1.4826	1.0651	2.525	3.7597	6.01	7.6411	10.1299	12.1997
59.8	0.443901	1.478	1.0625	2.5206	3.7583	6.0102	7.6392	10.1259	12.1993
59.9	0.438101	1.476	1.0607	2.5184	3.7579	6.0069	7.6375	10.1211	12.1996
60	0.436199	1.4721	1.0585	2.5199	3.754	6.0029	7.6334	10.1203	12.1958
60.1	0.434799	1.4655	1.0567	2.5191	3.7468	6.0051	7.6371	10.1201	12.199
60.2	0.434899	1.4615	1.0565	2.5165	3.7507	6.0073	7.6358	10.1222	12.1968
60.3	0.431601	1.4586	1.0638	2.5221	3.751	6.0084	7.6319	10.1221	12.1893
60.4	0.428101	1.4635	1.0657	2.5256	3.7478	6.0074	7.6312	10.119	12.1845
60.5	0.430499	1.4639	1.0641	2.5275	3.7464	6.0054	7.629	10.1162	12.1789
60.6	0.430999	1.4598	1.0602	2.5276	3.7444	6.0055	7.631	10.117	12.1765
60.7	0.429799	1.4544	1.0556	2.5271	3.7447	6.0084	7.6314	10.1189	12.1732
60.8	0.430701	1.4479	1.0568	2.5274	3.747	6.0102	7.6326	10.1216	12.1755
60.9	0.432101	1.4435	1.0585	2.5284	3.7483	6.0112	7.6281	10.1234	12.173
61	0.432199	1.4414	1.0608	2.5294	3.7483	6.0119	7.6283	10.1213	12.1725
61.1	0.432199	1.4411	1.0616	2.5288	3.7486	6.0132	7.6316	10.1205	12.1731
61.2	0.435099	1.4419	1.0617	2.5275	3.7497	6.0155	7.6381	10.1228	12.1745
61.3	0.4359	1.4403	1.0642	2.5278	3.7539	6.0229	7.6436	10.1228	12.175
61.4	0.437601	1.4425	1.0674	2.5277	3.7621	6.0256	7.6403	10.1231	12.1714
61.5	0.437599	1.4405	1.0726	2.5264	3.7632	6.0332	7.6382	10.1231	12.1671
61.6	0.4396	1.4425	1.0759	2.5266	3.7641	6.036	7.6427	10.1269	12.1685
61.7	0.442899	1.4428	1.0728	2.5294	3.7692	6.0388	7.6425	10.1262	12.1688
61.8	0.438401	1.4447	1.0729	2.5325	3.7712	6.0382	7.6459	10.1242	12.1662
61.9	0.436201	1.4509	1.073	2.5347	3.7738	6.0399	7.649	10.1244	12.1659
62	0.4355	1.4516	1.0745	2.5298	3.7722	6.0365	7.6451	10.1207	12.1611
62.1	0.434599	1.4557	1.0777	2.5302	3.7693	6.0355	7.645	10.1189	12.16
62.2	0.435099	1.4601	1.0735	2.531	3.7716	6.035	7.6433	10.1169	12.1608
62.3	0.436201	1.4624	1.0746	2.5313	3.7735	6.0345	7.6436	10.1193	12.1587
62.4	0.433401	1.464	1.0812	2.5329	3.7725	6.033	7.6451	10.1155	12.157
62.5	0.434899	1.4652	1.081	2.5332	3.7718	6.0299	7.6444	10.1148	12.1496
62.6	0.433399	1.4638	1.079	2.5335	3.7691	6.0273	7.6423	10.1158	12.1455
62.7	0.431699	1.4626	1.0791	2.5292	3.767	6.03	7.6405	10.1144	12.1454
62.8	0.430901	1.4577	1.0797	2.5259	3.7673	6.0275	7.6414	10.1106	12.1409
62.9	0.428301	1.4582	1.0809	2.5254	3.7668	6.0304	7.6444	10.1126	12.1461
63	0.427399	1.4568	1.0835	2.5265	3.7716	6.0295	7.6447	10.1108	12.1467
63.1	0.426599	1.4547	1.0868	2.5275	3.772	6.0282	7.6395	10.1058	12.143
63.2	0.425199	1.4567	1.0855	2.5273	3.7716	6.0261	7.6381	10.1021	12.142
63.3	0.428201	1.4566	1.0836	2.5286	3.7742	6.0289	7.6401	10.0994	12.1418
63.4	0.426301	1.4561	1.0865	2.5272	3.7755	6.0283	7.637	10.1003	12.1423
63.5	0.424199	1.4575	1.0873	2.528	3.7764	6.026	7.6357	10.0965	12.1392
63.6	0.424699	1.4598	1.086	2.5272	3.7751	6.0279	7.6361	10.0927	12.1371
63.7	0.424699	1.4594	1.0867	2.5288	3.7753	6.0254	7.6374	10.0926	12.1336
63.8	0.4248	1.4578	1.0881	2.5278	3.7706	6.0287	7.6373	10.0974	12.1305
63.9	0.423901	1.453	1.0867	2.5252	3.7687	6.029	7.6396	10.0971	12.1297
64	0.421599	1.4536	1.0874	2.5271	3.7693	6.033	7.639	10.0952	12.1299
64.1	0.4175	1.4561	1.0867	2.5267	3.7703	6.0329	7.6379	10.0918	12.1257
64.2	0.415099	1.4554	1.0885	2.5297	3.7735	6.0359	7.6369	10.0865	12.1225
64.3	0.412202	1.4565	1.0896	2.5306	3.775	6.0337	7.635	10.0819	12.1162
64.4	0.4127	1.4593	1.0859	2.5317	3.7738	6.031	7.637	10.0838	12.1157
64.5	0.4122	1.4581	1.0835	2.5271	3.7743	6.0297	7.635	10.0864	12.1151
64.6	0.413198	1.4526	1.0853	2.5219	3.776	6.0245	7.6332	10.0853	12.1091
64.7	0.4121	1.449	1.085	2.5228	3.7758	6.0232	7.6355	10.0811	12.1052
64.8	0.411402	1.4495	1.0821	2.5218	3.7764	6.029	7.6398	10.0809	12.1054
64.9	0.4117	1.4464	1.0807	2.5239	3.7799	6.0296	7.6403	10.0814	12.1039
65	0.409	1.4503	1.0831	2.5267	3.7818	6.0291	7.6405	10.0779	12.0996
65.1	0.407299	1.4555	1.0878	2.5318	3.7811	6.0312	7.6374	10.075	12.0945
65.2	0.4092	1.4565	1.0842	2.5325	3.7763	6.0325	7.6372	10.0757	12.0934
65.3	0.409801	1.4553	1.0822	2.5294	3.7745	6.033	7.6359	10.0764	12.0856
65.4	0.4131	1.4509	1.0813	2.5302	3.772	6.0308	7.6399	10.0745	12.0823
65.5	0.4083	1.4546	1.0792	2.5248	3.7751	6.0307	7.6384	10.0721	12.0803
65.6	0.409498	1.4542	1.0773	2.5215	3.7802	6.0275	7.6395	10.0679	12.0764
65.7	0.4062	1.4571	1.0779	2.5211	3.7787	6.0318	7.6459	10.0673	12.0766
65.8	0.405502	1.4588	1.077	2.5166	3.784	6.0337	7.6503	10.0665	12.0785
65.9	0.4062	1.4582	1.0799	2.5194	3.7911	6.0363	7.6534	10.0653	12.0775
66	0.4066	1.4647	1.0831	2.5212	3.7944	6.0341	7.6521	10.0642	12.0757
66.1	0.406299	1.468	1.0848	2.5233	3.796	6.0334	7.6528	10.0652	12.0768
66.2	0.4098	1.4714	1.083	2.524	3.7982	6.0349	7.6518	10.0615	12.0751
66.3	0.410302	1.4708	1.0841	2.5245	3.8001	6.0341	7.6529	10.0551	12.0767
66.4	0.4112	1.4735	1.0835	2.5258	3.8036	6.0352	7.6544	10.0531	12.0777
66.5	0.41	1.4761	1.0848	2.5276	3.8076	6.0345	7.6556	10.0511	12.0748
66.6	0.407399	1.476	1.0849	2.5273	3.8089	6.036	7.6573	10.0506	12.0754
66.7	0.4066	1.4798	1.0864	2.5293	3.8102	6.0385	7.6566	10.0481	12.0764
66.8	0.406401	1.4784	1.087	2.5335	3.8089	6.0392	7.6563	10.0466	12.0798
66.9	0.4037	1.4774	1.0853	2.5317	3.8095	6.0415	7.6542	10.044	12.0777
67	0.4062	1.4765	1.0858	2.5304	3.8109	6.0423	7.6541	10.0384	12.0706
67.1	0.404299	1.4798	1.0822	2.5286	3.8084	6.0447	7.6577	10.0376	12.0699
67.2	0.4046	1.4813	1.0794	2.528	3.8131	6.0473	7.6579	10.0373	12.0675
67.3	0.406602	1.4768	1.0827	2.5344	3.8156	6.0519	7.6594	10.0394	12.0674
67.4	0.4044	1.4804	1.0792	2.5376	3.8193	6.0523	7.6551	10.0336	12.0616
67.5	0.4085	1.4812	1.0802	2.5393	3.8148	6.0538	7.6566	10.0305	12.058
67.6	0.407898	1.4832	1.0772	2.5357	3.8164	6.0517	7.6592	10.0315	12.0557
67.7	0.4085	1.4765	1.0792	2.5347	3.8176	6.0536	7.6613	10.0313	12.0531
67.8	0.407102	1.4768	1.0804	2.5366	3.8196	6.0567	7.664	10.0316	12.0526
67.9	0.4092	1.4772	1.0842	2.5425	3.8206	6.0627	7.6664	10.032	12.0544
68	0.4115	1.476	1.0884	2.5444	3.8215	6.0612	7.6642	10.0327	12.0513
68.1	0.413598	1.477	1.0894	2.549	3.8223	6.0644	7.6664	10.0329	12.0529
68.2	0.4151	1.479	1.0884	2.5485	3.8211	6.0656	7.6652	10.0337	12.0534
68.3	0.415202	1.4794	1.0916	2.5526	3.8213	6.0659	7.6641	10.0315	12.0466
68.4	0.4147	1.4786	1.0907	2.5542	3.8191	6.0712	7.6637	10.0337	12.0456
68.5	0.4159	1.4802	1.0877	2.5533	3.8215	6.0747	7.6632	10.0359	12.0446
68.6	0.417698	1.4836	1.0953	2.5556	3.8234	6.0739	7.6611	10.0336	12.0433
68.7	0.4171	1.4902	1.0975	2.5562	3.8283	6.0782	7.6588	10.0331	12.0445
68.8	0.420501	1.4943	1.0977	2.5562	3.8316	6.0787	7.6582	10.0306	12.0417
68.9	0.4243	1.4954	1.0992	2.5587	3.8289	6.0783	7.6551	10.0307	12.0395
69	0.4245	1.4945	1.0977	2.5565	3.8276	6.0756	7.6551	10.0248	12.0334
69.1	0.424598	1.492	1.0945	2.5569	3.8281	6.0783	7.6558	10.0173	12.0303
69.2	0.4268	1.4906	1.0923	2.5568	3.8287	6.0855	7.6601	10.0168	12.0321
69.3	0.423502	1.4941	1.0917	2.5554	3.832	6.0909	7.6629	10.0179	12.035
69.4	0.4214	1.4955	1.0947	2.559	3.8362	6.0936	7.6665	10.0176	12.0337
69.5	0.4222	1.4976	1.1003	2.5672	3.8381	6.097	7.6712	10.0195	12.0316
69.6	0.422099	1.5015	1.1038	2.5713	3.8436	6.0987	7.6724	10.0197	12.0282
69.7	0.4243	1.5012	1.1081	2.5762	3.8445	6.0976	7.6726	10.0223	12.0257
69.8	0.426401	1.5032	1.1061	2.5755	3.8416	6.1003	7.673	10.0211	12.0214
69.9	0.431	1.5039	1.1052	2.5765	3.8449	6.0993	7.6761	10.018	12.0192
70	0.4287	1.507	1.1057	2.5769	3.8459	6.1045	7.6784	10.021	12.0201
70.1	0.427899	1.5071	1.105	2.5781	3.8482	6.1089	7.6835	10.0253	12.0209
70.2	0.4228	1.5091	1.107	2.5813	3.8483	6.11	7.6862	10.0252	12.0208
70.3	0.424201	1.5131	1.1062	2.583	3.8496	6.1114	7.6912	10.0247	12.0224
70.4	0.4255	1.5137	1.1088	2.5849	3.8516	6.1131	7.6931	10.0268	12.0233
70.5	0.428	1.5142	1.1092	2.5857	3.8539	6.1156	7.6963	10.0265	12.0245
70.6	0.430198	1.5199	1.1127	2.5912	3.8556	6.1125	7.6938	10.0241	12.0201
70.7	0.4305	1.5236	1.1134	2.5945	3.8558	6.114	7.6897	10.0231	12.0199
70.8	0.428301	1.5278	1.1117	2.5924	3.8548	6.1175	7.6913	10.0258	12.0215
70.9	0.4296	1.5297	1.1147	2.5903	3.8532	6.1148	7.6913	10.0194	12.0205
71	0.429	1.5311	1.1145	2.5911	3.8495	6.118	7.6933	10.0194	12.0204
71.1	0.432499	1.5294	1.1085	2.5903	3.8496	6.1217	7.6957	10.0193	12.0179
71.2	0.4359	1.5236	1.1047	2.5898	3.851	6.1249	7.7026	10.0169	12.0159
71.3	0.432302	1.5228	1.1048	2.5902	3.8526	6.1262	7.7005	10.0128	12.0135
71.4	0.4319	1.5241	1.1047	2.5926	3.8521	6.1265	7.7005	10.012	12.0147
71.5	0.4297	1.5246	1.1042	2.5924	3.8545	6.1279	7.6967	10.014	12.0119
71.6	0.431699	1.5243	1.1026	2.5964	3.8554	6.1308	7.6977	10.0128	12.0103
71.7	0.4294	1.5251	1.1007	2.5973	3.8569	6.1319	7.6964	10.0123	12.0097
71.8	0.429402	1.5244	1.101	2.5986	3.857	6.13	7.6946	10.008	12.0052
71.9	0.4303	1.5272	1.1001	2.6003	3.8554	6.1307	7.6927	10.0078	12.0025
72	0.4318	1.525	1.0955	2.5994	3.8574	6.132	7.694	10.0113	12.0034
72.1	0.431598	1.5166	1.0935	2.6016	3.8612	6.1365	7.6947	10.0141	12.0016
72.2	0.4321	1.5214	1.0947	2.6021	3.8627	6.1407	7.6938	10.0147	12.0018
72.3	0.432201	1.5258	1.1028	2.6028	3.8636	6.1408	7.6955	10.0151	12.0016
72.4	0.4351	1.5317	1.1074	2.6062	3.8669	6.1404	7.694	10.0108	11.9977
72.5	0.4378	1.5355	1.1098	2.6076	3.8665	6.1424	7.694	10.0078	11.9964
72.6	0.438698	1.5354	1.1074	2.6047	3.8667	6.1466	7.6952	10.0078	11.9948
72.7	0.4379	1.5329	1.1066	2.6027	3.8665	6.1472	7.6923	10.0088	11.9914
72.8	0.432601	1.5322	1.1069	2.6067	3.8669	6.1437	7.6919	10.007	11.9884
72.9	0.4312	1.5323	1.107	2.605	3.8691	6.1408	7.6925	10.0081	11.9845
73	0.431	1.5307	1.106	2.6072	3.8702	6.1388	7.6941	10.005	11.9774
73.1	0.426898	1.5321	1.1045	2.6052	3.8678	6.1384	7.697	10.0003	11.9754
73.2	0.4265	1.5312	1.1033	2.6005	3.8656	6.137	7.6947	9.9974	11.9701
73.3	0.424602	1.5289	1.1002	2.6007	3.8631	6.1334	7.6887	9.9922	11.9655
73.4	0.4181	1.5298	1.0986	2.5951	3.8578	6.1368	7.6886	9.995	11.9651
73.5	0.4159	1.5277	1.0925	2.5849	3.8576	6.1351	7.6894	9.991	11.9649
73.6	0.410898	1.5232	1.093	2.5843	3.8583	6.1368	7.6917	9.9887	11.9647
73.7	0.4082	1.5257	1.0922	2.5869	3.859	6.134	7.6888	9.9855	11.9601
73.8	0.411702	1.5285	1.0914	2.584	3.8572	6.1331	7.6895	9.9809	11.9586
73.9	0.4117	1.5273	1.0906	2.5778	3.8555	6.1314	7.6914	9.9787	11.9544
74	0.4118	1.5242	1.0872	2.5736	3.856	6.1344	7.6933	9.9799	11.9519
74.1	0.408098	1.5242	1.0855	2.5705	3.8584	6.1382	7.6932	9.9784	11.9522
74.2	0.4038	1.5277	1.0874	2.5742	3.8609	6.1381	7.6883	9.9742	11.9477
74.3	0.399802	1.5277	1.0876	2.5772	3.8622	6.14	7.6881	9.971	11.9399
74.4	0.4	1.5261	1.0874	2.5758	3.8644	6.1416	7.6869	9.9689	11.9369
74.5	0.3985	1.5226	1.0877	2.5751	3.8647	6.1422	7.6904	9.965	11.9384
74.6	0.397098	1.522	1.0881	2.5737	3.8682	6.1399	7.6903	9.9632	11.9368
74.7	0.3948	1.5188	1.085	2.5732	3.869	6.1404	7.6935	9.9608	11.9372
74.8	0.392102	1.5169	1.0831	2.5726	3.8684	6.1409	7.7004	9.9596	11.9363
74.9	0.3906	1.5163	1.0812	2.5719	3.8716	6.1428	7.7029	9.9623	11.938
75	0.3874	1.5172	1.0833	2.5699	3.8741	6.1427	7.7041	9.9639	11.9379
75.1	0.387999	1.5187	1.087	2.5689	3.873	6.1443	7.7022	9.9641	11.9364
75.2	0.3895	1.5204	1.0864	2.5699	3.874	6.1449	7.7001	9.9655	11.9346
75.3	0.385801	1.5212	1.0892	2.5688	3.8754	6.1456	7.6978	9.9673	11.9325
75.4	0.3862	1.5199	1.0872	2.5687	3.8753	6.1452	7.6967	9.9655	11.9307
75.5	0.3867	1.518	1.0877	2.5666	3.8749	6.1431	7.6933	9.9604	11.9299
75.6	0.388898	1.519	1.0866	2.5633	3.8759	6.1435	7.696	9.9583	11.9287
75.7	0.3913	1.5181	1.0838	2.5625	3.8779	6.1457	7.697	9.9627	11.9298
75.8	0.388802	1.5197	1.0842	2.5641	3.8827	6.1488	7.695	9.9629	11.9267
75.9	0.3848	1.5195	1.0872	2.5664	3.8882	6.1515	7.6971	9.9643	11.9282
76	0.378	1.5215	1.088	2.5685	3.8916	6.1524	7.6995	9.9658	11.9229
76.1	0.380198	1.522	1.0894	2.5742	3.8904	6.154	7.699	9.964	11.9179
76.2	0.3788	1.5259	1.0865	2.5721	3.8867	6.1494	7.6953	9.9606	11.9147
76.3	0.379301	1.5262	1.0861	2.5705	3.8823	6.1491	7.6975	9.9581	11.9114
76.4	0.3772	1.5257	1.0862	2.5672	3.8849	6.1476	7.6974	9.9545	11.9089
76.5	0.3739	1.5227	1.082	2.5659	3.8825	6.148	7.6995	9.9544	11.9071
76.6	0.367099	1.5229	1.0808	2.5629	3.8817	6.1509	7.7014	9.9554	11.91
76.7	0.3652	1.5172	1.0798	2.5572	3.8837	6.1484	7.7006	9.9528	11.9056
76.8	0.362202	1.5151	1.0834	2.5634	3.8854	6.1496	7.7014	9.9528	11.9017
76.9	0.365	1.5184	1.0819	2.5628	3.8889	6.1497	7.6958	9.9541	11.8999
77	0.3662	1.5155	1.0792	2.5614	3.8932	6.1492	7.6932	9.9569	11.8967
77.1	0.363199	1.5164	1.0805	2.5642	3.8913	6.1484	7.6949	9.9563	11.8959
77.2	0.3601	1.516	1.0807	2.5653	3.8927	6.1543	7.7018	9.9582	11.9025
77.3	0.360302	1.5157	1.0792	2.5629	3.8996	6.1564	7.7032	9.9614	11.9057
77.4	0.3611	1.5167	1.0857	2.567	3.9088	6.1549	7.7064	9.9613	11.9059
77.5	0.3569	1.5241	1.0907	2.5724	3.9125	6.1507	7.7039	9.9612	11.8998
77.6	0.358499	1.5262	1.0918	2.5737	3.907	6.15	7.7073	9.961	11.8992
77.7	0.3571	1.5255	1.0918	2.5714	3.9119	6.1518	7.7097	9.9613	11.9034
77.8	0.353501	1.5255	1.0953	2.5746	3.9148	6.1536	7.7161	9.9608	11.9011
77.9	0.347	1.5276	1.0973	2.5792	3.9195	6.1532	7.7165	9.9603	11.8968
78	0.3412	1.5296	1.1001	2.5829	3.9174	6.1542	7.7182	9.9609	11.8931
78.1	0.342299	1.5352	1.1017	2.5824	3.9153	6.153	7.7143	9.9593	11.8863
78.2	0.3471	1.5381	1.0998	2.5823	3.9153	6.1551	7.7195	9.9609	11.8855
78.3	0.344602	1.5367	1.0984	2.5791	3.919	6.1556	7.7209	9.9584	11.8838
78.4	0.3405	1.5343	1.0981	2.582	3.9216	6.1571	7.7212	9.9588	11.8834
78.5	0.3393	1.5339	1.1011	2.5819	3.9201	6.1559	7.7222	9.9601	11.8827
78.6	0.336598	1.5337	1.1042	2.5814	3.9186	6.1584	7.7222	9.9629	11.8825
78.7	0.3386	1.5326	1.1051	2.5793	3.9165	6.1633	7.724	9.9642	11.8839
78.8	0.338502	1.5322	1.1058	2.5798	3.9188	6.1644	7.7247	9.9654	11.8814
78.9	0.3349	1.5342	1.1102	2.5828	3.9177	6.1739	7.729	9.9745	11.8851
79	0.3331	1.5382	1.1128	2.5845	3.9205	6.1784	7.7281	9.97	11.8844
79.1	0.336199	1.5441	1.1169	2.588	3.9219	6.1847	7.7323	9.9743	11.8882
79.2	0.3367	1.5476	1.1172	2.5878	3.9306	6.1889	7.7341	9.9771	11.8872
79.3	0.337901	1.5468	1.1241	2.5934	3.9339	6.1937	7.7332	9.9807	11.8896
79.4	0.3385	1.5534	1.128	2.5968	3.9379	6.1973	7.7353	9.9818	11.8905
79.5	0.3429	1.5563	1.1276	2.6001	3.9435	6.1975	7.7387	9.9792	11.8881
79.6	0.342999	1.557	1.1325	2.6084	3.9444	6.2019	7.7406	9.9836	11.8896
79.7	0.3466	1.5628	1.134	2.6137	3.9487	6.2024	7.7377	9.9867	11.8889
79.8	0.350001	1.5656	1.1353	2.616	3.9482	6.2048	7.7411	9.9888	11.8883
79.9	0.3482	1.5698	1.1324	2.6133	3.9499	6.2025	7.7394	9.9904	11.8834
80	0.3482	1.5694	1.1303	2.6178	3.9513	6.1998	7.7416	9.9907	11.8824
80.1	0.344598	1.5702	1.1291	2.6201	3.9511	6.1947	7.7378	9.9861	11.8775
80.2	0.3445	1.5696	1.1293	2.6203	3.9482	6.1949	7.7403	9.9835	11.873
80.3	0.339402	1.5663	1.1256	2.612	3.9427	6.1941	7.7423	9.9831	11.8712
80.4	0.339	1.5609	1.1216	2.6091	3.9406	6.1936	7.7453	9.9854	11.8703
80.5	0.33	1.5586	1.1202	2.6066	3.9398	6.1917	7.7412	9.9821	11.8689
80.6	0.325399	1.5595	1.1208	2.6062	3.9376	6.1913	7.7379	9.9815	11.8658
80.7	0.3262	1.5613	1.1146	2.6036	3.9372	6.1973	7.7418	9.9851	11.8641
80.8	0.325501	1.5598	1.1131	2.6038	3.9381	6.1986	7.742	9.9884	11.863
80.9	0.3246	1.5598	1.115	2.6042	3.9421	6.1988	7.7413	9.9861	11.8621
81	0.3234	1.5592	1.1165	2.6083	3.9439	6.1961	7.7373	9.9799	11.86
81.1	0.324998	1.5628	1.1137	2.61	3.9461	6.1987	7.7405	9.9795	11.8597
81.2	0.3259	1.5643	1.1117	2.6088	3.9469	6.2	7.7387	9.9775	11.8528
81.3	0.327301	1.5614	1.1128	2.6086	3.9425	6.1995	7.7349	9.9764	11.8473
81.4	0.3247	1.562	1.1061	2.6057	3.9415	6.1968	7.7354	9.974	11.8464
81.5	0.3264	1.5576	1.1034	2.6015	3.9412	6.1974	7.737	9.9718	11.847
81.6	0.322298	1.5572	1.1053	2.5981	3.9399	6.1953	7.7405	9.9725	11.8481
81.7	0.318	1.5557	1.1068	2.6	3.9371	6.1986	7.7423	9.9711	11.8446
81.8	0.313701	1.5554	1.1062	2.5979	3.936	6.2005	7.7426	9.9698	11.8402
81.9	0.3114	1.5558	1.1079	2.598	3.939	6.202	7.7469	9.9683	11.8403
82	0.3098	1.5562	1.1114	2.6009	3.9395	6.2037	7.7489	9.9646	11.8367
82.1	0.310799	1.5545	1.1152	2.6006	3.938	6.2062	7.7481	9.9613	11.8356
82.2	0.3105	1.554	1.1191	2.5998	3.9405	6.21	7.747	9.9629	11.8378
82.3	0.309202	1.5557	1.1214	2.6006	3.947	6.2114	7.7448	9.9635	11.8358
82.4	0.3094	1.5562	1.1224	2.6051	3.9491	6.2139	7.746	9.9656	11.8362
82.5	0.3058	1.5608	1.1198	2.6039	3.9478	6.2189	7.7495	9.9718	11.8359
82.6	0.305098	1.5624	1.119	2.6049	3.9512	6.2206	7.7507	9.9722	11.834
82.7	0.3051	1.5596	1.1234	2.6101	3.9539	6.2195	7.7482	9.9722	11.829
82.8	0.307402	1.5623	1.1233	2.612	3.9554	6.2197	7.752	9.9702	11.8287
82.9	0.3143	1.5646	1.1211	2.6087	3.9545	6.2191	7.7534	9.967	11.8291
83	0.3103	1.5613	1.1197	2.6098	3.957	6.2236	7.7597	9.9671	11.8294
83.1	0.306798	1.5597	1.1206	2.6124	3.9596	6.2246	7.7611	9.9673	11.8292
83.2	0.307	1.5566	1.1218	2.6125	3.966	6.2243	7.7613	9.966	11.8288
83.3	0.308102	1.5585	1.1217	2.6142	3.9636	6.2229	7.7593	9.966	11.8236
83.4	0.3118	1.561	1.1213	2.6126	3.9627	6.2262	7.7614	9.9629	11.8221
83.5	0.3106	1.5592	1.1202	2.6103	3.9593	6.2297	7.7594	9.9654	11.818
83.6	0.309398	1.5588	1.1193	2.6072	3.9585	6.2301	7.7606	9.9642	11.8153
83.7	0.308	1.558	1.1181	2.6052	3.9578	6.232	7.7589	9.9618	11.8135
83.8	0.309801	1.5573	1.1206	2.6057	3.9531	6.2316	7.7621	9.9618	11.8113
83.9	0.3117	1.5565	1.1227	2.6027	3.953	6.2331	7.7636	9.9639	11.811
84	0.3109	1.556	1.1222	2.6017	3.956	6.2307	7.7605	9.9606	11.8046
84.1	0.309399	1.5575	1.1241	2.606	3.956	6.2266	7.7589	9.9589	11.7974
84.2	0.3057	1.5561	1.1237	2.6066	3.9559	6.2303	7.7649	9.959	11.7942
84.3	0.305102	1.5508	1.1199	2.6029	3.9579	6.2294	7.7656	9.9583	11.7934
84.4	0.3031	1.5483	1.1207	2.6098	3.9571	6.2306	7.7702	9.9605	11.797
84.5	0.3006	1.549	1.1229	2.6097	3.9588	6.2321	7.7691	9.9592	11.7952
84.6	0.300199	1.5482	1.1228	2.6134	3.9603	6.2363	7.7738	9.9623	11.7963
84.7	0.3036	1.5501	1.1186	2.6119	3.9664	6.2386	7.7781	9.9627	11.7944
84.8	0.305902	1.5491	1.1239	2.6168	3.9663	6.2385	7.7757	9.9619	11.7883
84.9	0.3058	1.5521	1.1221	2.619	3.9663	6.2385	7.7761	9.9579	11.7887
85	0.3087	1.5511	1.1183	2.6132	3.9657	6.2371	7.7762	9.9519	11.7859
85.1	0.307198	1.5491	1.1129	2.6117	3.9644	6.2389	7.7777	9.9523	11.7796
85.2	0.304	1.5467	1.1109	2.6139	3.9649	6.2401	7.7751	9.9506	11.7787
85.3	0.303302	1.5432	1.1114	2.6147	3.9643	6.2441	7.7741	9.952	11.7814
85.4	0.3028	1.542	1.1071	2.6116	3.97	6.2431	7.7744	9.9494	11.7809
85.5	0.3014	1.5408	1.1057	2.6147	3.968	6.2444	7.777	9.9498	11.7834
85.6	0.299698	1.5417	1.1059	2.6192	3.9701	6.2422	7.7754	9.9441	11.7828
85.7	0.3005	1.5433	1.1081	2.6191	3.9705	6.2442	7.775	9.9433	11.7833
85.8	0.299801	1.5432	1.1072	2.618	3.9682	6.2455	7.7758	9.9436	11.7814
85.9	0.3001	1.5386	1.108	2.6146	3.9703	6.2487	7.7758	9.9454	11.7828
86	0.2998	1.5358	1.1076	2.6186	3.9756	6.2531	7.7797	9.9501	11.7878
86.1	0.298799	1.535	1.1103	2.6232	3.9789	6.2556	7.7787	9.9494	11.7893
86.2	0.3004	1.5355	1.112	2.6249	3.9835	6.2613	7.7803	9.9502	11.7916
86.3	0.300901	1.5373	1.11	2.6271	3.9874	6.2588	7.7783	9.9444	11.7906
86.4	0.306	1.539	1.114	2.6331	3.9921	6.2595	7.7779	9.9387	11.7842
86.5	0.3044	1.5421	1.1143	2.6349	3.9903	6.2619	7.7783	9.9395	11.7791
86.6	0.308599	1.5424	1.1112	2.6375	3.9871	6.2605	7.7821	9.9412	11.7825
86.7	0.3079	1.5394	1.1099	2.6343	3.9921	6.2606	7.7802	9.9365	11.7873
86.8	0.306801	1.539	1.1134	2.6325	3.995	6.2565	7.778	9.936	11.79
86.9	0.3081	1.5346	1.1077	2.6337	3.995	6.2575	7.7799	9.935	11.7906
87	0.3098	1.5322	1.1077	2.6381	3.9948	6.2587	7.7843	9.941	11.7848
87.1	0.305999	1.5317	1.1105	2.6368	3.994	6.2575	7.7834	9.9404	11.7866
87.2	0.3017	1.5261	1.1151	2.6405	3.9952	6.2648	7.7822	9.9419	11.7893
87.3	0.301101	1.5339	1.119	2.6425	3.9976	6.2634	7.7804	9.9408	11.7906
87.4	0.3037	1.5343	1.1201	2.6408	3.9999	6.259	7.7786	9.9355	11.7867
87.5	0.3058	1.5366	1.1256	2.642	4.0013	6.2558	7.7773	9.9383	11.782
87.6	0.305999	1.5338	1.1216	2.6425	4.0005	6.2547	7.7724	9.9369	11.7774
87.7	0.3056	1.531	1.1227	2.6432	4.001	6.2641	7.7749	9.9448	11.7811
87.8	0.301702	1.529	1.1229	2.6425	4.0048	6.2691	7.7782	9.945	11.7851
87.9	0.3062	1.526	1.1272	2.6456	4.0013	6.2721	7.7765	9.9401	11.782
88	0.3005	1.5314	1.134	2.6548	3.9974	6.2762	7.7775	9.9422	11.7872
88.1	0.301399	1.5278	1.1301	2.654	3.998	6.276	7.7783	9.934	11.7878
88.2	0.3053	1.5227	1.1284	2.6588	3.9967	6.2719	7.7711	9.9242	11.7846
88.3	0.297802	1.5287	1.1179	2.6586	3.996	6.2701	7.7734	9.9198	11.7967
88.4	0.302	1.5218	1.1081	2.6556	3.9979	6.2757	7.7734	9.9197	11.808
88.5	0.3047	1.5265	1.1057	2.6485	3.9996	6.2757	7.7734	9.9158	11.8123
88.6	0.296099	1.5301	1.1057	2.6526	4.0006	6.2741	7.7726	9.9077	11.8156
88.7	0.2973	1.529	1.0991	2.6555	4.0016	6.2757	7.7734	9.9158	11.8156
88.8	0.304401	1.5273	1.0991	2.6599	4.0016	6.2837	7.7761	9.9187	11.8123
88.9	0.304401	1.5262	1.1024	2.6615	4.0009	6.285	7.7775	9.9197	11.808
89	0.2973	1.526	1.1024	2.6619	4.0006	6.3065	7.7794	9.9198	11.7967
89.1	0.2944	1.526	1.1055	2.6653	3.9996	6.285	7.7775	9.9197	11.7821
89.2	0.2924	1.5262	1.1024	2.6619	3.9979	6.285	7.7761	9.9187	11.7706
89.3	0.290199	1.526	1.1024	2.6615	3.9861	6.2837	7.7734	9.9158	11.7626
89.4	0.2897	1.526	1.0991	2.6599	3.9834	6.2757	7.7726	9.9089	11.7499
89.5	0.289502	1.5218	1.0973	2.6555	3.978	6.2741	7.7596	9.9077	11.7062
89.6	0.289502	1.521	1.0959	2.6526	3.9505	6.2701	7.7566	9.9025	11.6342
89.7	0.264799	1.5163	1.0945	2.6511	3.9466	6.2699	7.7519	9.898	11.595
89.8	0.2629	1.5122	1.0865	2.6485	3.901	6.2679	7.7484	9.8978	11.5456
89.9	0.244	1.5111	1.079	2.6263	3.883	6.263	7.65615	9.70405	11.3699
90	0.240856	1.5043	1.0511	2.5542	3.8762	6.13095	7.6326	9.6706	11.3463
90.1	0.235602	1.5037	1.0365	2.52356	3.8637	5.94921	7.62191	9.42151	11.1722
90.2	0.2255	1.4026	1.03556	2.52356	3.724	5.7359	7.62191	8.7573	10.5647
90.3	0.1989	1.33578	1.03556	2.52356	3.72287	5.7359	7.62191	8.7573	10.0624
90.4	0.154602	1.30969	1.03556	2.52356	3.72287	5.7359	7.62191	8.7331	10.0624
90.5	0.1379	1.30341	1.00804	2.49663	3.72287	5.7359	7.62191	8.7331	10.0624
90.6	0.019116	1.10562	1.00804	2.4772	3.71982	5.7359	7.62191	8.7331	10.0624
90.7	-0.0295	0.9363	1.00804	2.4772	3.71982	5.7359	7.62191	8.7331	10.0624
90.8	-0.04172	0.9172	1.00804	2.4772	3.71982	5.7359	7.62191	8.7331	10.0624
90.9	-0.04547	0.9134	1.00804	2.4772	3.71982	5.7226	7.5041	8.66828	9.9537
91	-0.08269	0.8696	1.00804	2.4772	3.56338	5.6497	7.4584	8.5607	9.8731
91.1	-0.08898	0.858	1.00513	2.47232	3.50461	5.6483	7.4304	8.4543	9.7552
91.2	-0.13032	0.8556	1.00424	2.468	3.39043	5.64538	7.4288	8.2467	9.6729
91.3	-0.14969	0.8506	0.996813	2.4008	3.37299	5.5807	7.4304	8.1833	9.6038
91.4	-0.15841	0.840146	0.996813	2.34743	3.37299	5.6483	7.4584	8.1833	9.6038
91.5	-0.22878	0.830722	1.00424	2.34743	3.39043	5.6497	7.5041	8.4543	9.7552
91.6	-0.24384	0.8276	1.00513	2.47232	3.50461	5.7226	7.6229	8.5607	9.8731
91.7	-0.25599	0.830722	1.00804	2.49663	3.56338	5.7359	7.6326	8.7331	9.9537
91.8	-0.24384	0.840146	1.01931	2.52356	3.71982	5.7443	7.6965	8.7573	10.0624
91.9	-0.22878	0.8276	1.02552	2.57511	3.72287	5.8713	7.7126	8.7942	10.1241
92	-0.15841	0.8276	1.02552	2.61372	3.72959	5.9077	7.7193	8.8164	10.15
92.1	-0.15841	0.7548	1.07772	2.61552	3.76043	5.9401	7.7193	8.8493	10.1534
92.2	-0.14969	0.8276	1.07772	2.61552	3.83481	5.9721	7.7914	8.9138	10.1769
92.3	-0.13032	0.7548	1.07772	2.62241	3.86488	5.9401	7.7126	8.8493	10.223
92.4	-0.14969	0.8276	1.07772	2.67162	3.83481	5.8446	7.5652	8.7006	10.2472
92.5	-0.15841	0.7322	1.01931	2.62241	3.73239	5.7887	7.5539	8.7304	10.3147
92.6	-0.22878	0.723627	0.985013	2.61851	3.75811	5.8491	7.5536	8.8267	10.1459
92.7	-0.25599	0.5634	1.04851	2.6848	3.76169	5.8039	7.5465	8.8503	10.3672
92.8	-0.29011	0.6462	1.08139	2.59299	3.78729	5.8374	7.5729	8.82	10.3944
92.9	-0.21919	0.6962	1.07671	2.64751	3.81011	5.8622	7.6357	8.7814	10.4574
93	-0.17481	0.6699	1.05381	2.63961	3.87259	5.8521	7.6152	8.7896	10.4263
93.1	-0.13809	0.704711	1.07261	2.6158	3.83581	5.8231	7.596	8.8369	10.3505
93.2	-0.10309	0.6809	1.04911	2.56581	3.81279	5.8137	7.6451	8.8741	10.3925
93.3	-0.12701	0.6312	1.04799	2.51769	3.7713	5.8155	7.6227	8.9497	10.4869
93.4	-0.17819	0.6377	1.04311	2.51421	3.7886	5.8359	7.6265	8.9866	10.5444
93.5	-0.19421	0.6716	1.0633	2.5512	3.8299	5.8407	7.5912	8.9667	10.5425
93.6	-0.18739	0.693608	1.0592	2.5756	3.8388	5.8507	7.5708	8.996	10.573
93.7	-0.1713	0.7034	1.0631	2.5543	3.8463	5.8444	7.566	8.9787	10.613
93.8	-0.1871	0.6754	1.0528	2.5508	3.84059	5.8228	7.5629	8.9314	10.6274
93.9	-0.1962	0.6613	1.03801	2.53531	3.83451	5.8205	7.5651	8.9209	10.6478
94	-0.2067	0.6506	1.0172	2.50981	3.831	5.819	7.5426	8.9343	10.6682
94.1	-0.2149	0.63481	1.0263	2.5203	3.8405	5.8173	7.5565	8.9391	10.681
94.2	-0.2348	0.635	1.0257	2.5109	3.8369	5.8167	7.5438	8.9431	10.6697
94.3	-0.2349	0.6269	1.0254	2.5152	3.8281	5.8193	7.5329	8.9477	10.7039
94.4	-0.2376	0.6248	1.0155	2.5101	3.8263	5.8086	7.5269	8.9569	10.7318
94.5	-0.2392	0.621	1.0205	2.5027	3.8335	5.8017	7.5183	8.9608	10.7499
94.6	-0.2374	0.610106	1.0178	2.5012	3.8325	5.7997	7.5018	8.9584	10.7812
94.7	-0.2332	0.6021	1.0148	2.4879	3.8238	5.7936	7.4948	8.9675	10.8237
94.8	-0.2214	0.5953	1.0161	2.4859	3.8191	5.7934	7.4886	8.977	10.8352
94.9	-0.2174	0.5874	1.0145	2.4751	3.8221	5.7785	7.4748	8.9736	10.8356
95	-0.214	0.5847	1.0172	2.4735	3.8171	5.7621	7.4568	8.9724	10.848
95.1	-0.2112	0.577304	1.0176	2.4652	3.805	5.7522	7.4527	8.9691	10.8601
95.2	-0.2047	0.5701	1.0053	2.4551	3.8008	5.737	7.437	8.9744	10.885
95.3	-0.208	0.5558	0.997797	2.4469	3.7958	5.7191	7.4221	8.9604	10.8709
95.4	-0.2213	0.5532	0.990203	2.4366	3.7856	5.7032	7.4112	8.9392	10.885
95.5	-0.2207	0.5423	0.984102	2.4292	3.7769	5.6907	7.3999	8.9464	10.8605
95.6	-0.2244	0.531605	0.977302	2.4218	3.7713	5.6832	7.3859	8.9401	10.8791
95.7	-0.2256	0.5213	0.978302	2.413	3.7668	5.6805	7.3654	8.9433	10.8754
95.8	-0.2282	0.5184	0.980498	2.4014	3.7537	5.6645	7.3468	8.9293	10.8789
95.9	-0.2262	0.517	0.975502	2.3889	3.7418	5.654	7.3287	8.9162	10.8678
96	-0.2248	0.5121	0.973602	2.3718	3.7322	5.6458	7.3179	8.8973	10.863
96.1	-0.2258	0.505305	0.968402	2.3612	3.7201	5.6349	7.3058	8.8883	10.8525
96.2	-0.2318	0.4969	0.966302	2.3551	3.7131	5.6221	7.2881	8.8804	10.8447
96.3	-0.2343	0.4908	0.963198	2.3501	3.7087	5.6007	7.2739	8.8647	10.8307
96.4	-0.232	0.4877	0.953702	2.342	3.7018	5.5847	7.2587	8.8486	10.8163
96.5	-0.2277	0.4804	0.947402	2.3314	3.6999	5.5711	7.2443	8.843	10.8088
96.6	-0.2275	0.470205	0.942502	2.3198	3.6919	5.5579	7.2211	8.8347	10.7824
96.7	-0.2272	0.4632	0.937702	2.3156	3.6876	5.5484	7.2072	8.8244	10.7707
96.8	-0.2239	0.457	0.931298	2.3103	3.6822	5.5366	7.1921	8.7993	10.7625
96.9	-0.2229	0.4504	0.930702	2.3062	3.6791	5.5246	7.1751	8.7757	10.7347
97	-0.2232	0.447	0.927902	2.3006	3.6723	5.5108	7.1539	8.7484	10.7303
97.1	-0.22	0.439904	0.923202	2.2914	3.667	5.4982	7.1365	8.7259	10.7058
97.2	-0.2217	0.4325	0.920402	2.282	3.6606	5.4905	7.1281	8.7152	10.6818
97.3	-0.2321	0.4288	0.914699	2.2762	3.6603	5.4863	7.1153	8.7017	10.6698
97.4	-0.2306	0.4209	0.915001	2.2742	3.6574	5.4833	7.1091	8.6854	10.6588
97.5	-0.2392	0.4252	0.915001	2.2722	3.658	5.4706	7.0994	8.6771	10.6575
97.6	-0.2396	0.423503	0.919001	2.2755	3.6565	5.4638	7.0923	8.6678	10.6343
97.7	-0.242	0.4281	0.918301	2.2695	3.6585	5.4598	7.084	8.6532	10.6085
97.8	-0.2352	0.4253	0.921499	2.2708	3.6581	5.4509	7.0671	8.6377	10.5897
97.9	-0.2315	0.417	0.924601	2.2667	3.6535	5.4402	7.0542	8.621	10.5598
98	-0.2255	0.4148	0.923601	2.2583	3.6483	5.4348	7.0426	8.5991	10.5436
98.1	-0.2227	0.406803	0.915801	2.2518	3.6476	5.428	7.0324	8.5837	10.5277
98.2	-0.2185	0.396	0.908601	2.2474	3.6457	5.416	7.0193	8.5648	10.4941
98.3	-0.2165	0.3923	0.909699	2.2441	3.6445	5.3994	7.0045	8.5443	10.473
98.4	-0.2126	0.3874	0.906001	2.2341	3.6381	5.3919	6.9955	8.532	10.4578
98.5	-0.2131	0.3802	0.904601	2.2267	3.6361	5.3827	6.9813	8.5153	10.4468
98.6	-0.2141	0.375103	0.910001	2.2242	3.6296	5.3731	6.9681	8.4996	10.4379
98.7	-0.2206	0.3718	0.906901	2.2167	3.621	5.3643	6.9561	8.4824	10.4033
98.8	-0.2197	0.3654	0.906199	2.212	3.6137	5.3584	6.9491	8.4699	10.3831
98.9	-0.2201	0.3602	0.898601	2.203	3.6127	5.3443	6.9359	8.4557	10.3592
99	-0.2205	0.3551	0.901101	2.2027	3.6066	5.3307	6.9213	8.4401	10.3379
99.1	-0.2226	0.354702	0.895901	2.1953	3.5991	5.3232	6.9107	8.4286	10.3126
99.2	-0.2217	0.3512	0.891501	2.1868	3.5951	5.3149	6.8967	8.4132	10.2949
99.3	-0.2273	0.3472	0.893099	2.1845	3.5903	5.3072	6.8858	8.393	10.2733
99.4	-0.2316	0.347	0.888101	2.1786	3.5805	5.3006	6.8727	8.3753	10.2513
99.5	-0.2343	0.3415	0.888801	2.1743	3.5752	5.2943	6.8607	8.3569	10.2294
99.6	-0.2377	0.337302	0.886601	2.1732	3.571	5.2863	6.8502	8.335	10.2026
99.7	-0.2383	0.3361	0.886101	2.1697	3.5651	5.2753	6.8393	8.315	10.1729
99.8	-0.2387	0.3351	0.886199	2.1674	3.5612	5.267	6.8255	8.2973	10.1541
99.9	-0.2397	0.3326	0.882701	2.1638	3.5567	5.259	6.818	8.2788	10.1345
100	-0.2402	0.331	0.880201	2.1593	3.5514	5.2524	6.8078	8.2653	10.1115
100.1	-0.2403	0.330202	0.875801	2.1566	3.5458	5.2428	6.7917	8.2475	10.0813
100.2	-0.2393	0.3314	0.873401	2.1538	3.5382	5.2346	6.7779	8.2339	10.0608
100.3	-0.2377	0.3289	0.867499	2.1483	3.528	5.23	6.7662	8.2195	10.0431
100.4	-0.2351	0.3223	0.863101	2.1398	3.5239	5.2204	6.7527	8.2033	10.017
100.5	-0.2361	0.32	0.860301	2.1375	3.5177	5.2153	6.7417	8.1917	10.0042
100.6	-0.2371	0.318501	0.859001	2.1343	3.5151	5.2072	6.7292	8.1727	9.9824
100.7	-0.2341	0.316	0.863501	2.1345	3.5117	5.1979	6.7218	8.1595	9.9623
100.8	-0.2327	0.3177	0.858999	2.1269	3.5089	5.184	6.7093	8.1414	9.9364
100.9	-0.2284	0.3145	0.8598	2.1253	3.4989	5.1744	6.7002	8.1246	9.9138
101	-0.2299	0.3147	0.852701	2.1189	3.4919	5.1628	6.6855	8.1057	9.8858
101.1	-0.2287	0.311302	0.849601	2.1198	3.4829	5.1495	6.6714	8.0853	9.8523
101.2	-0.2345	0.3057	0.844901	2.1154	3.4725	5.1417	6.6624	8.072	9.8304
101.3	-0.2327	0.2989	0.839999	2.1077	3.4658	5.1316	6.6497	8.0574	9.8128
101.4	-0.2338	0.2896	0.834701	2.1048	3.4603	5.1256	6.6386	8.0437	9.7939
101.5	-0.2399	0.2857	0.830901	2.1035	3.4538	5.112	6.6278	8.0248	9.7688
101.6	-0.2374	0.285101	0.828901	2.1001	3.4459	5.0995	6.6127	8.0074	9.7441
101.7	-0.2344	0.2837	0.822501	2.0943	3.4399	5.0908	6.6026	7.9932	9.7242
101.8	-0.2338	0.279	0.819399	2.0896	3.437	5.0786	6.5899	7.9729	9.703
101.9	-0.2361	0.2759	0.8186	2.0872	3.4299	5.0711	6.5765	7.9553	9.6815
102	-0.2379	0.276	0.814201	2.0802	3.4252	5.0671	6.5654	7.9423	9.6669
102.1	-0.2377	0.272502	0.810901	2.0739	3.4183	5.055	6.5547	7.9244	9.6494
102.2	-0.2414	0.2697	0.8114	2.069	3.408	5.0416	6.539	7.9069	9.6264
102.3	-0.2422	0.2693	0.808299	2.0597	3.4006	5.0317	6.5262	7.8938	9.6017
102.4	-0.24	0.2634	0.801401	2.0486	3.3934	5.0199	6.5177	7.8778	9.5824
102.5	-0.2425	0.2572	0.795501	2.042	3.3865	5.0115	6.5066	7.8604	9.5621
102.6	-0.2443	0.253201	0.795001	2.0358	3.3769	5.0071	6.4968	7.8451	9.5405
102.7	-0.2455	0.2466	0.788901	2.0304	3.3713	5.0009	6.4887	7.8305	9.5207
102.8	-0.2444	0.2431	0.7893	2.0286	3.367	4.9912	6.474	7.8159	9.5002
102.9	-0.2483	0.2436	0.789201	2.0257	3.3615	4.9866	6.4611	7.8072	9.4788
103	-0.2477	0.2409	0.7862	2.0218	3.3597	4.9764	6.4473	7.7938	9.4579
103.1	-0.2473	0.239001	0.7879	2.0219	3.3521	4.9681	6.4359	7.7785	9.436
103.2	-0.2495	0.2403	0.787101	2.0201	3.3448	4.9634	6.4296	7.7704	9.4136
103.3	-0.2487	0.236	0.7889	2.0182	3.3379	4.9607	6.4201	7.7631	9.3949
103.4	-0.2469	0.2356	0.7891	2.0152	3.3358	4.9511	6.405	7.7497	9.3715
103.5	-0.2465	0.2342	0.7932	2.0174	3.3285	4.9421	6.39	7.7346	9.3495
103.6	-0.2462	0.2351	0.788701	2.0113	3.3206	4.9313	6.3753	7.7177	9.3272
103.7	-0.2428	0.236	0.784201	2.0053	3.3134	4.9235	6.3618	7.6978	9.3028
103.8	-0.2437	0.2324	0.779699	2.0011	3.3024	4.9106	6.3446	7.6752	9.279
103.9	-0.246	0.2281	0.774901	1.9966	3.2931	4.8999	6.3363	7.6577	9.2622
104	-0.2525	0.2231	0.767301	1.9907	3.2884	4.8906	6.3264	7.6401	9.2438
104.1	-0.2579	0.215702	0.7641	1.9907	3.2822	4.8763	6.3102	7.619	9.219
104.2	-0.2632	0.2155	0.761701	1.9862	3.2704	4.8657	6.2985	7.6002	9.1989
104.3	-0.2681	0.2146	0.756099	1.9803	3.2649	4.8566	6.2866	7.5846	9.1785
104.4	-0.2726	0.2092	0.753701	1.9791	3.2518	4.8513	6.2775	7.5705	9.159
104.5	-0.2788	0.2087	0.750601	1.9788	3.2439	4.8389	6.2656	7.5505	9.1402
104.6	-0.2807	0.207601	0.7464	1.9756	3.2334	4.8265	6.2551	7.5334	9.1214
104.7	-0.282	0.2037	0.742201	1.9675	3.227	4.8196	6.2448	7.5181	9.1037
104.8	-0.2828	0.2035	0.7392	1.9627	3.2235	4.8105	6.2304	7.5008	9.0831
104.9	-0.2845	0.2008	0.7352	1.9621	3.2139	4.7967	6.2165	7.4801	9.0599
105	-0.2855	0.2003	0.733601	1.9588	3.2037	4.7917	6.2049	7.465	9.0419
105.1	-0.2867	0.198901	0.725101	1.9523	3.1981	4.7849	6.1948	7.4536	9.0212
105.2	-0.2902	0.1959	0.7189	1.9503	3.1911	4.7756	6.1842	7.4429	9.0019
105.3	-0.293	0.1947	0.7183	1.9469	3.1869	4.7666	6.1748	7.4296	8.9836
105.4	-0.2926	0.191	0.713601	1.9418	3.1805	4.7602	6.1655	7.4191	8.9631
105.5	-0.2941	0.188	0.7113	1.9383	3.175	4.7506	6.1557	7.4019	8.9421
105.6	-0.2936	0.184701	0.7079	1.9367	3.1666	4.7438	6.1485	7.389	8.9246
105.7	-0.2942	0.1834	0.705	1.9334	3.163	4.7369	6.1335	7.3703	8.9062
105.8	-0.2954	0.1812	0.701499	1.931	3.1572	4.7298	6.119	7.3546	8.8847
105.9	-0.2979	0.1813	0.6944	1.9251	3.149	4.7195	6.11	7.3419	8.8612
106	-0.2981	0.1804	0.690701	1.9178	3.1427	4.7139	6.0996	7.3274	8.8439
106.1	-0.2984	0.177501	0.6868	1.9151	3.1425	4.705	6.091	7.3126	8.8265
106.2	-0.3013	0.1725	0.6891	1.9149	3.1425	4.6953	6.082	7.2962	8.8076
106.3	-0.3048	0.1711	0.6921	1.9149	3.1375	4.6844	6.0687	7.2751	8.7828
106.4	-0.3021	0.1724	0.6903	1.9105	3.1307	4.6769	6.0575	7.2618	8.7631
106.5	-0.3039	0.1728	0.6902	1.9051	3.1222	4.6704	6.05	7.2466	8.7451
106.6	-0.3038	0.164901	0.691101	1.9006	3.1201	4.6613	6.0446	7.2333	8.7272
106.7	-0.3083	0.1623	0.6889	1.8957	3.1163	4.6548	6.0328	7.2197	8.7104
106.8	-0.3132	0.1597	0.686	1.8903	3.106	4.6474	6.0191	7.2069	8.6877
106.9	-0.3147	0.157	0.6826	1.8869	3.0979	4.6423	6.0112	7.1941	8.67
107	-0.3162	0.1523	0.680301	1.8835	3.0939	4.6312	5.9988	7.1802	8.6497
107.1	-0.3186	0.147701	0.6796	1.8805	3.0865	4.622	5.9874	7.1691	8.6303
107.2	-0.3185	0.1496	0.6767	1.8707	3.081	4.6145	5.9792	7.1612	8.6158
107.3	-0.3152	0.1493	0.6723	1.8652	3.0819	4.6042	5.9652	7.1462	8.5959
107.4	-0.317	0.1489	0.6699	1.8642	3.0766	4.5901	5.9525	7.128	8.5706
107.5	-0.3186	0.1549	0.6692	1.856	3.0679	4.5816	5.9429	7.1148	8.552
107.6	-0.3149	0.151701	0.661501	1.8446	3.0635	4.5732	5.9295	7.1029	8.5338
107.7	-0.3155	0.1435	0.6594	1.8412	3.0579	4.5655	5.9195	7.0921	8.518
107.8	-0.3237	0.1394	0.6568	1.8359	3.0509	4.5577	5.9068	7.0796	8.499
107.9	-0.3254	0.1415	0.6538	1.8296	3.0412	4.5535	5.8932	7.068	8.4797
108	-0.3263	0.1402	0.6494	1.8239	3.0315	4.5445	5.8847	7.0549	8.4631
108.1	-0.3251	0.138501	0.6498	1.8228	3.024	4.5338	5.8763	7.0379	8.444
108.2	-0.3266	0.1332	0.6493	1.821	3.0189	4.5227	5.8654	7.0221	8.4232
108.3	-0.3277	0.1331	0.646	1.8177	3.0142	4.5144	5.8595	7.0086	8.4065
108.4	-0.3306	0.1295	0.639001	1.8155	3.0073	4.507	5.851	6.9972	8.3936
108.5	-0.3336	0.1255	0.6341	1.8151	3.0042	4.4962	5.836	6.9815	8.3758
108.6	-0.3371	0.124601	0.6318	1.8148	2.9966	4.4888	5.8267	6.9736	8.3607
108.7	-0.3406	0.1249	0.6262	1.8102	2.9933	4.4785	5.8143	6.9577	8.3457
108.8	-0.3383	0.1246	0.629199	1.8087	2.9828	4.4648	5.8009	6.9397	8.3262
108.9	-0.3437	0.125	0.624101	1.8008	2.97	4.4565	5.7905	6.9269	8.3105
109	-0.3418	0.1216	0.615001	1.7934	2.964	4.4469	5.7756	6.9106	8.2911
109.1	-0.3446	0.115701	0.6096	1.7879	2.9531	4.4377	5.7649	6.8964	8.2729
109.2	-0.3479	0.113	0.603501	1.7795	2.9471	4.4279	5.7513	6.8814	8.2513
109.3	-0.35	0.1086	0.599699	1.7722	2.9403	4.4229	5.7399	6.873	8.2397
109.4	-0.3535	0.1079	0.591001	1.7641	2.9411	4.4108	5.7294	6.857	8.2211
109.5	-0.3579	0.1031	0.5901	1.7671	2.9335	4.4103	5.7225	6.8475	8.2099
109.6	-0.3633	0.1056	0.5824	1.7626	2.9303	4.4065	5.7178	6.8375	8.1953
109.7	-0.3615	0.1011	0.5854	1.761	2.9283	4.399	5.711	6.8269	8.1782
109.8	-0.3611	0.1	0.5864	1.7579	2.9228	4.3894	5.7009	6.8188	8.162
109.9	-0.3565	0.1006	0.5847	1.7557	2.9201	4.3846	5.692	6.8102	8.1521
110	-0.355	0.0996	0.5852	1.7507	2.9176	4.3838	5.6816	6.802	8.1384
110.1	-0.3551	0.0985	0.5849	1.7474	2.9132	4.3743	5.67	6.7902	8.1199
110.2	-0.3549	0.1013	0.5825	1.7463	2.9055	4.3712	5.665	6.7816	8.1098
110.3	-0.3548	0.1018	0.5795	1.7417	2.9076	4.3661	5.6544	6.7736	8.0954
110.4	-0.3537	0.0974	0.5825	1.7422	2.9009	4.3639	5.6448	6.7638	8.0833
110.5	-0.3532	0.0974	0.5805	1.7364	2.9003	4.3525	5.6353	6.7501	8.0677
110.6	-0.3488	0.094901	0.5786	1.7323	2.8956	4.3491	5.6249	6.7383	8.0525
110.7	-0.3503	0.0959	0.5778	1.728	2.896	4.3428	5.6108	6.7248	8.0324
110.8	-0.35	0.0949	0.5731	1.7277	2.8921	4.3296	5.5948	6.7103	8.0103
110.9	-0.3513	0.0956	0.5704	1.7242	2.8802	4.3204	5.5874	6.6989	7.9935
111	-0.3486	0.0946	0.564501	1.7117	2.8762	4.3174	5.5818	6.6884	7.9808
111.1	-0.3525	0.085701	0.564	1.7059	2.8716	4.3111	5.5757	6.679	7.9688
111.2	-0.3577	0.0824	0.5672	1.7017	2.8702	4.3072	5.571	6.6707	7.9578
111.3	-0.359	0.0836	0.5691	1.7002	2.8696	4.2999	5.563	6.6599	7.944
111.4	-0.3587	0.0833	0.5687	1.6996	2.8648	4.2949	5.5531	6.6502	7.9294
111.5	-0.3571	0.083	0.5656	1.6942	2.861	4.2861	5.5408	6.6398	7.9144
111.6	-0.3535	0.0838	0.5666	1.6885	2.8588	4.2768	5.5298	6.627	7.9011
111.7	-0.3526	0.0863	0.564	1.6835	2.8552	4.2629	5.5146	6.6111	7.8853
111.8	-0.3537	0.0867	0.558099	1.6757	2.846	4.2546	5.5055	6.5997	7.8707
111.9	-0.3522	0.0812	0.554401	1.6687	2.8408	4.2462	5.4965	6.5878	7.8547
112	-0.3533	0.0755	0.5561	1.6628	2.8368	4.2386	5.4836	6.5725	7.8401
112.1	-0.3554	0.071501	0.5559	1.6601	2.8335	4.2281	5.4688	6.56	7.8223
112.2	-0.3582	0.0689	0.5547	1.6526	2.8254	4.2222	5.4603	6.5514	7.8072
112.3	-0.3598	0.067	0.5488	1.6426	2.8166	4.2153	5.4508	6.5386	7.7921
112.4	-0.3619	0.0637	0.5451	1.6357	2.8109	4.2103	5.4409	6.5288	7.7805
112.5	-0.3686	0.0593	0.5411	1.6336	2.8104	4.2026	5.4312	6.5164	7.7644
112.6	-0.3693	0.054301	0.5325	1.6281	2.8095	4.1969	5.42	6.5077	7.751
112.7	-0.3703	0.0545	0.5293	1.6251	2.8059	4.192	5.407	6.4956	7.7387
112.8	-0.3684	0.0533	0.5311	1.6223	2.8	4.1913	5.4029	6.489	7.7256
112.9	-0.3655	0.0556	0.5267	1.6169	2.8015	4.1853	5.394	6.4736	7.7074
113	-0.3632	0.0554	0.5296	1.6154	2.7972	4.1821	5.383	6.4658	7.6942
113.1	-0.3626	0.0579	0.523	1.6089	2.7972	4.1794	5.3722	6.4543	7.6825
113.2	-0.3601	0.057	0.521	1.6039	2.7954	4.1733	5.3605	6.4359	7.6692
113.3	-0.3663	0.0547	0.5201	1.6012	2.7922	4.1701	5.3502	6.4209	7.6578
113.4	-0.3694	0.0514	0.5187	1.5972	2.7864	4.164	5.3421	6.4119	7.6425
113.5	-0.3717	0.0456	0.5213	1.5941	2.7818	4.1617	5.3333	6.4038	7.6319
113.6	-0.3748	0.0444	0.5181	1.5917	2.7774	4.151	5.3234	6.39	7.6158
113.7	-0.3758	0.0421	0.5156	1.5907	2.7692	4.1443	5.3184	6.3784	7.6008
113.8	-0.3784	0.0421	0.5096	1.5863	2.7639	4.1401	5.3108	6.3674	7.5873
113.9	-0.3792	0.038	0.5085	1.5864	2.7594	4.1322	5.3028	6.3553	7.5762
114	-0.384	0.0332	0.5085	1.5862	2.7554	4.1222	5.2941	6.3429	7.5615
114.1	-0.3878	0.031301	0.5122	1.5836	2.7518	4.1185	5.2811	6.3301	7.549
114.2	-0.389	0.0293	0.508	1.5773	2.7484	4.1146	5.2701	6.3239	7.5343
114.3	-0.3896	0.0281	0.5055	1.5711	2.7448	4.1133	5.2618	6.3142	7.5205
114.4	-0.3898	0.0257	0.5055	1.5661	2.7415	4.1092	5.2552	6.3057	7.5107
114.5	-0.3915	0.0252	0.5057	1.5635	2.7415	4.1049	5.2484	6.2942	7.4981
114.6	-0.3911	0.0236	0.5101	1.5618	2.7393	4.0989	5.2425	6.2845	7.4842
114.7	-0.3904	0.0249	0.5137	1.561	2.7359	4.0927	5.2338	6.2741	7.4687
114.8	-0.387	0.0255	0.5123	1.5572	2.7326	4.084	5.2253	6.2629	7.4514
114.9	-0.3852	0.0223	0.5119	1.5534	2.7298	4.0809	5.2189	6.2528	7.4411
115	-0.3858	0.0225	0.5102	1.5522	2.7305	4.0732	5.2106	6.2425	7.4279
115.1	-0.3887	0.020701	0.5112	1.5516	2.725	4.0636	5.2026	6.2276	7.4142
115.2	-0.3911	0.0225	0.5113	1.5496	2.7169	4.06	5.1943	6.218	7.4008
115.3	-0.3898	0.0187	0.507	1.5445	2.7128	4.0563	5.1892	6.2068	7.3899
115.4	-0.3925	0.0155	0.5054	1.5416	2.7117	4.0476	5.1802	6.1928	7.3734
115.5	-0.3928	0.0145	0.507	1.5426	2.7038	4.0449	5.1732	6.1858	7.3628
115.6	-0.3948	0.0126	0.504401	1.5344	2.7024	4.0345	5.1627	6.1723	7.3476
115.7	-0.3951	0.0085	0.5045	1.5314	2.699	4.0298	5.152	6.1649	7.3378
115.8	-0.3976	0.0111	0.499	1.5265	2.6963	4.0264	5.1438	6.1578	7.3293
115.9	-0.4019	0.0094	0.4981	1.5257	2.6931	4.0234	5.1395	6.1503	7.32
116	-0.4094	0.008	0.5015	1.5241	2.6877	4.0172	5.1336	6.1421	7.3055
116.1	-0.4112	0.0093	0.5026	1.5225	2.682	4.0083	5.1264	6.1316	7.2871
116.2	-0.4107	0.0105	0.5033	1.5207	2.6768	4.0058	5.1205	6.122	7.2775
116.3	-0.4104	0.0061	0.5038	1.5169	2.6754	3.9997	5.1126	6.111	7.2639
116.4	-0.4106	0.0049	0.5028	1.5175	2.6679	3.9941	5.108	6.1055	7.2588
116.5	-0.4102	0.0038	0.4971	1.5133	2.668	3.9869	5.1019	6.0939	7.245
116.6	-0.4103	0.003001	0.4995	1.5143	2.6659	3.9858	5.0947	6.0853	7.2351
116.7	-0.4144	0.0048	0.4999	1.5134	2.6666	3.9819	5.0883	6.0762	7.2232
116.8	-0.411	0.001	0.4994	1.5151	2.6594	3.9782	5.0851	6.0686	7.2156
116.9	-0.4119	0.0006	0.4992	1.5119	2.6555	3.9764	5.0804	6.0631	7.2112
117	-0.4106	-0.0027	0.5012	1.5099	2.6577	3.9755	5.0753	6.0583	7.2029
117.1	-0.413	-0.0025	0.5029	1.5125	2.6573	3.9701	5.0659	6.0489	7.1896
117.2	-0.4113	0.0005	0.502	1.5152	2.654	3.9626	5.0562	6.0372	7.1764
117.3	-0.4107	0.003	0.4966	1.511	2.6473	3.9547	5.0436	6.0238	7.1622
117.4	-0.4076	-0.004	0.4943	1.5064	2.6439	3.9522	5.0358	6.0154	7.1528
117.5	-0.4069	-0.009	0.492	1.5026	2.6418	3.9423	5.0285	6.0014	7.1419
117.6	-0.4097	-0.0098	0.4929	1.5054	2.6397	3.9355	5.0222	5.9895	7.1278
117.7	-0.4155	-0.0109	0.4889	1.5027	2.6373	3.9338	5.0152	5.9841	7.1168
117.8	-0.4154	-0.0139	0.4832	1.4999	2.6358	3.9326	5.0089	5.9783	7.1072
117.9	-0.4156	-0.0197	0.4845	1.5004	2.634	3.9224	5.0002	5.9675	7.0931
118	-0.416	-0.0181	0.4846	1.5024	2.627	3.9168	4.9938	5.9597	7.0826
118.1	-0.4142	-0.0156	0.4786	1.4976	2.6246	3.9109	4.9872	5.9503	7.0718
118.2	-0.412	-0.019	0.4725	1.4939	2.6191	3.9063	4.9865	5.9421	7.0615
118.3	-0.4125	-0.0207	0.4675	1.4931	2.6161	3.9003	4.9799	5.9275	7.0465
118.4	-0.413	-0.0232	0.4691	1.4949	2.611	3.8991	4.9758	5.9192	7.0371
118.5	-0.4141	-0.0238	0.4679	1.491	2.6089	3.8905	4.9709	5.9124	7.0225
118.6	-0.4124	-0.0239	0.4677	1.4909	2.6051	3.882	4.9632	5.9056	7.011
118.7	-0.414	-0.024	0.4697	1.4898	2.5958	3.8726	4.9549	5.8897	6.9971
118.8	-0.4175	-0.0244	0.467099	1.485	2.5873	3.8663	4.9484	5.8791	6.9816
118.9	-0.4175	-0.0264	0.457001	1.4807	2.5817	3.8541	4.9383	5.8641	6.9633
119	-0.4221	-0.0313	0.4533	1.4771	2.5745	3.8479	4.9351	5.8569	6.954
119.1	-0.4285	-0.0372	0.446901	1.4706	2.574	3.8422	4.9293	5.8486	6.9458
119.2	-0.4347	-0.0419	0.4484	1.4683	2.5698	3.8361	4.9244	5.8415	6.9348
119.3	-0.4412	-0.041	0.4474	1.469	2.5683	3.8314	4.9204	5.8377	6.9221
119.4	-0.4399	-0.0423	0.4476	1.4715	2.5645	3.8245	4.9158	5.8285	6.9102
119.5	-0.4372	-0.0432	0.4473	1.4712	2.5577	3.821	4.9118	5.8216	6.9014
119.6	-0.4365	-0.0419	0.4405	1.4683	2.554	3.8132	4.9068	5.8118	6.8907
119.7	-0.437	-0.0469	0.4447	1.47	2.5491	3.8114	4.8977	5.8015	6.8806
119.8	-0.439	-0.0462	0.4478	1.4686	2.5471	3.8091	4.8915	5.7933	6.8697
119.9	-0.4379	-0.0474	0.448	1.4682	2.5455	3.8029	4.8826	5.7826	6.8567
120	-0.4374	-0.0462	0.4485	1.467	2.5428	3.8023	4.8731	5.7753	6.8451
120.1	-0.4363	-0.0453	0.4485	1.4626	2.5444	3.7988	4.867	5.7696	6.8369
120.2	-0.4337	-0.0447	0.4465	1.4606	2.5447	3.7937	4.8643	5.7633	6.8262
120.3	-0.4366	-0.0425	0.4503	1.4613	2.5418	3.7887	4.8607	5.7546	6.8178
120.4	-0.4367	-0.0401	0.4507	1.4627	2.5392	3.7843	4.8571	5.7478	6.8083
120.5	-0.4348	-0.0385	0.4469	1.4618	2.5365	3.7813	4.8483	5.7398	6.7953
120.6	-0.4329	-0.0392	0.4486	1.4629	2.5315	3.7752	4.8412	5.7325	6.7851
120.7	-0.4343	-0.0373	0.4495	1.4642	2.5245	3.769	4.8317	5.722	6.7745
120.8	-0.4338	-0.0373	0.4464	1.4608	2.5214	3.7586	4.8218	5.712	6.7637
120.9	-0.4357	-0.0377	0.444	1.4585	2.5134	3.7564	4.8146	5.7085	6.7549
121	-0.44	-0.0387	0.4376	1.4554	2.5122	3.7493	4.8039	5.7042	6.7434
121.1	-0.4399	-0.0458	0.4343	1.4522	2.5062	3.7459	4.7978	5.6972	6.7322
121.2	-0.4399	-0.0487	0.4337	1.4494	2.5036	3.7461	4.7961	5.6945	6.7241
121.3	-0.439	-0.0491	0.433	1.4448	2.5078	3.7417	4.7935	5.687	6.7146
121.4	-0.4379	-0.0465	0.4361	1.4482	2.507	3.7356	4.7858	5.6797	6.7043
121.5	-0.4365	-0.044	0.4377	1.4505	2.5029	3.7304	4.7787	5.673	6.6936
121.6	-0.4345	-0.045	0.4354	1.4487	2.501	3.7277	4.7745	5.6622	6.6822
121.7	-0.4329	-0.0461	0.434	1.4447	2.4974	3.7251	4.7706	5.6554	6.6714
121.8	-0.4314	-0.0486	0.4349	1.4426	2.4919	3.7214	4.7676	5.6492	6.6585
121.9	-0.4312	-0.0493	0.4366	1.4436	2.4891	3.7153	4.763	5.6402	6.6471
122	-0.4292	-0.0483	0.4362	1.4436	2.4877	3.7091	4.755	5.6317	6.6359
122.1	-0.4286	-0.0463	0.4323	1.4393	2.4874	3.7041	4.7456	5.6227	6.6273
122.2	-0.4239	-0.0479	0.4289	1.4398	2.4851	3.7004	4.7369	5.6147	6.6262
122.3	-0.4229	-0.0488	0.4248	1.4366	2.4818	3.692	4.7274	5.6084	6.614
122.4	-0.4225	-0.0502	0.421701	1.4333	2.4777	3.6867	4.7172	5.5969	6.6001
122.5	-0.4226	-0.0513	0.4182	1.4268	2.4724	3.6826	4.7103	5.5875	6.5872
122.6	-0.4228	-0.053	0.417201	1.4198	2.4677	3.6763	4.7011	5.5796	6.5737
122.7	-0.4246	-0.0542	0.4169	1.4157	2.4607	3.6725	4.6982	5.5753	6.5628
122.8	-0.426	-0.0546	0.4148	1.4084	2.4567	3.6606	4.6875	5.5651	6.5498
122.9	-0.4284	-0.0583	0.4114	1.404	2.4519	3.6518	4.6745	5.553	6.5356
123	-0.4314	-0.0587	0.4067	1.3996	2.4448	3.6461	4.6669	5.5428	6.5215
123.1	-0.4321	-0.0618	0.403301	1.394	2.4374	3.6417	4.6618	5.5324	6.5125
123.2	-0.4373	-0.0664	0.4014	1.3892	2.4357	3.6395	4.6605	5.5306	6.505
123.3	-0.4411	-0.0684	0.4002	1.3866	2.4407	3.6337	4.6512	5.5191	6.4929
123.4	-0.4445	-0.0723	0.4049	1.3896	2.4359	3.6246	4.6412	5.5071	6.4821
123.5	-0.4448	-0.0698	0.4058	1.3866	2.4296	3.6207	4.6347	5.5018	6.4722
123.6	-0.4449	-0.0698	0.401901	1.3814	2.425	3.6172	4.6254	5.4974	6.4589
123.7	-0.4473	-0.0752	0.4017	1.3837	2.4205	3.6125	4.6159	5.4857	6.4511
123.8	-0.4513	-0.0748	0.4007	1.383	2.4111	3.6114	4.6132	5.4795	6.4429
123.9	-0.4517	-0.0766	0.400301	1.3792	2.4103	3.6058	4.6071	5.4695	6.4285
124	-0.4531	-0.0787	0.4024	1.3797	2.4063	3.6034	4.601	5.4605	6.415
124.1	-0.4601	-0.0774	0.396501	1.3742	2.4037	3.5976	4.5898	5.451	6.4037
124.2	-0.4568	-0.0819	0.3963	1.3722	2.3963	3.5857	4.5788	5.4416	6.3888
124.3	-0.4638	-0.0852	0.397	1.3711	2.3909	3.5792	4.5706	5.433	6.3802
124.4	-0.4704	-0.0906	0.394401	1.3606	2.3852	3.5738	4.5615	5.4289	6.3743
124.5	-0.4747	-0.0942	0.3911	1.3559	2.3818	3.5648	4.5509	5.421	6.3641
124.6	-0.4789	-0.0935	0.3877	1.3551	2.3788	3.5624	4.5431	5.4126	6.3597
124.7	-0.4787	-0.0964	0.3855	1.35	2.3771	3.561	4.5385	5.4038	6.3538
124.8	-0.4802	-0.099	0.3826	1.3499	2.3789	3.5615	4.5335	5.4014	6.3486
124.9	-0.4782	-0.103	0.3819	1.3491	2.3753	3.5553	4.5231	5.3935	6.3384
125	-0.4805	-0.1024	0.3891	1.3472	2.3732	3.5513	4.5143	5.3855	6.3311
125.1	-0.4783	-0.0974	0.3884	1.3458	2.3683	3.5492	4.5082	5.3801	6.326
125.2	-0.4735	-0.0985	0.3855	1.3442	2.3665	3.5443	4.5027	5.3694	6.3146
125.3	-0.4719	-0.1014	0.3877	1.3452	2.3662	3.5402	4.4989	5.3676	6.307
125.4	-0.4706	-0.1019	0.388	1.3461	2.3637	3.5369	4.4943	5.3604	6.2987
125.5	-0.4693	-0.1036	0.3881	1.3421	2.3604	3.5329	4.4883	5.3568	6.2907
125.6	-0.4719	-0.1026	0.3875	1.3395	2.357	3.5358	4.4882	5.3559	6.288
125.7	-0.4725	-0.1048	0.3901	1.3366	2.3625	3.5304	4.482	5.3477	6.2799
125.8	-0.4736	-0.1059	0.3948	1.3399	2.3593	3.5257	4.4787	5.3424	6.2754
125.9	-0.4709	-0.1015	0.389801	1.3355	2.3588	3.5232	4.4791	5.3389	6.2722
126	-0.4644	-0.105	0.3892	1.3321	2.3601	3.5171	4.4725	5.3297	6.2619
126.1	-0.4652	-0.1066	0.3904	1.3317	2.3558	3.5119	4.4724	5.3237	6.2564
126.2	-0.4657	-0.1045	0.3865	1.3301	2.3533	3.5108	4.4702	5.318	6.2516
126.3	-0.4649	-0.1083	0.3866	1.3301	2.3494	3.5068	4.4671	5.3104	6.244
126.4	-0.4647	-0.1076	0.3832	1.329	2.3507	3.5057	4.4582	5.3022	6.2349
126.5	-0.4636	-0.1072	0.3815	1.329	2.3486	3.4988	4.4475	5.2957	6.2263
126.6	-0.4632	-0.106	0.3813	1.3281	2.3436	3.4963	4.4441	5.2906	6.2199
126.7	-0.4625	-0.1069	0.3762	1.325	2.3411	3.4927	4.4366	5.2837	6.2103
126.8	-0.4641	-0.1094	0.3752	1.323	2.3399	3.4909	4.4314	5.278	6.2011
126.9	-0.4653	-0.1078	0.3731	1.3203	2.3353	3.4873	4.4241	5.2707	6.1922
127	-0.4631	-0.1107	0.3711	1.3163	2.3356	3.4819	4.4189	5.2653	6.186
127.1	-0.4624	-0.1137	0.3696	1.3132	2.3332	3.4789	4.4144	5.2568	6.1777
127.2	-0.4639	-0.1146	0.3759	1.31	2.3308	3.4761	4.4102	5.2507	6.1692
127.3	-0.465	-0.1149	0.3767	1.3079	2.3285	3.4757	4.4063	5.2469	6.1668
127.4	-0.4654	-0.1178	0.3755	1.3061	2.3289	3.4758	4.3999	5.2412	6.1608
127.5	-0.467	-0.1217	0.3787	1.3082	2.324	3.4734	4.3936	5.2377	6.1568
127.6	-0.4664	-0.1187	0.3785	1.3024	2.3209	3.4689	4.3865	5.2302	6.147
127.7	-0.4641	-0.1204	0.3792	1.3006	2.3165	3.4607	4.3782	5.2255	6.1356
127.8	-0.4633	-0.1195	0.3753	1.299	2.3139	3.4592	4.3737	5.2214	6.132
127.9	-0.4628	-0.1202	0.371201	1.2948	2.3141	3.4525	4.3682	5.2151	6.1279
128	-0.4632	-0.1238	0.375	1.293	2.312	3.451	4.3658	5.2091	6.1211
128.1	-0.4637	-0.1228	0.3764	1.2937	2.3106	3.4456	4.3596	5.197	6.1126
128.2	-0.4606	-0.124	0.3788	1.2942	2.3074	3.4463	4.3572	5.1906	6.1065
128.3	-0.4625	-0.1259	0.3766	1.2899	2.3053	3.4468	4.3549	5.188	6.0979
128.4	-0.4602	-0.1309	0.3772	1.2904	2.3084	3.4441	4.3476	5.1779	6.0889
128.5	-0.4615	-0.1308	0.3793	1.2924	2.3038	3.4383	4.3426	5.1734	6.0855
128.6	-0.459	-0.129	0.381	1.2931	2.3015	3.4355	4.3371	5.1685	6.0783
128.7	-0.4594	-0.1282	0.3768	1.2928	2.2996	3.4321	4.3337	5.1621	6.0747
128.8	-0.46	-0.1304	0.3729	1.2922	2.2966	3.426	4.3225	5.1544	6.068
128.9	-0.4583	-0.1316	0.3694	1.2926	2.2937	3.4233	4.3184	5.1487	6.0625
129	-0.4579	-0.1301	0.3715	1.2918	2.293	3.4231	4.3182	5.1444	6.0556
129.1	-0.4564	-0.13	0.3727	1.2896	2.2934	3.4211	4.3185	5.1404	6.05
129.2	-0.4555	-0.1317	0.3708	1.29	2.294	3.4157	4.3098	5.1328	6.041
129.3	-0.4533	-0.1299	0.3703	1.2922	2.2898	3.4079	4.302	5.1205	6.033
129.4	-0.4522	-0.1278	0.369601	1.2881	2.2822	3.4042	4.2971	5.1157	6.0248
129.5	-0.4484	-0.1274	0.3667	1.2843	2.2829	3.4062	4.2921	5.1128	6.0192
129.6	-0.4496	-0.127	0.3643	1.2823	2.2805	3.4018	4.2894	5.1029	6.0101
129.7	-0.4541	-0.1301	0.3607	1.284	2.2797	3.3976	4.2879	5.0937	6.0084
129.8	-0.4551	-0.1309	0.3604	1.2791	2.2784	3.392	4.2809	5.0861	5.9988
129.9	-0.4521	-0.134	0.3629	1.278	2.2767	3.3901	4.2781	5.0804	5.9937
130	-0.4513	-0.1291	0.362	1.2769	2.273	3.3869	4.2726	5.0789	5.9881
130.1	-0.4477	-0.1275	0.3614	1.2748	2.2721	3.3821	4.2659	5.074	5.9816
130.2	-0.4445	-0.1256	0.3637	1.2733	2.2681	3.3776	4.262	5.0662	5.9726
130.3	-0.4431	-0.1266	0.3599	1.2721	2.2665	3.3802	4.259	5.0612	5.9684
130.4	-0.4405	-0.1304	0.3551	1.2685	2.2619	3.3773	4.2501	5.056	5.9583
130.5	-0.4394	-0.1316	0.3533	1.2712	2.2573	3.371	4.2435	5.046	5.9472
130.6	-0.4381	-0.1331	0.350501	1.2697	2.2546	3.3696	4.2417	5.0454	5.9405
130.7	-0.4344	-0.1361	0.3495	1.2646	2.2536	3.368	4.2402	5.0436	5.9382
130.8	-0.4363	-0.1395	0.3503	1.2657	2.2525	3.3622	4.2361	5.0393	5.9266
130.9	-0.4371	-0.1385	0.3569	1.2688	2.2476	3.3527	4.2291	5.0325	5.9152
131	-0.4381	-0.1327	0.3557	1.265	2.2449	3.3467	4.2227	5.0263	5.908
131.1	-0.4339	-0.1319	0.348301	1.2628	2.2382	3.3417	4.2174	5.0214	5.9025
131.2	-0.4357	-0.1373	0.3463	1.2603	2.2357	3.3415	4.2132	5.0175	5.8979
131.3	-0.4409	-0.1403	0.3448	1.2555	2.2343	3.3398	4.2099	5.015	5.8936
131.4	-0.4434	-0.141	0.3441	1.255	2.2318	3.3391	4.2036	5.0051	5.8866
131.5	-0.4435	-0.1394	0.3478	1.2549	2.2292	3.3346	4.1961	4.9981	5.8781
131.6	-0.4416	-0.1393	0.3472	1.256	2.2282	3.3316	4.189	4.9904	5.8703
131.7	-0.4404	-0.1409	0.3452	1.2516	2.2286	3.324	4.181	4.9805	5.8588
131.8	-0.4374	-0.1434	0.3442	1.2515	2.2217	3.3176	4.1711	4.9722	5.848
131.9	-0.4381	-0.1412	0.339401	1.2431	2.2156	3.3154	4.1645	4.9678	5.8396
132	-0.4385	-0.1442	0.3386	1.2397	2.2139	3.3124	4.151	4.9606	5.829
132.1	-0.4435	-0.1452	0.3394	1.2361	2.2076	3.3085	4.1467	4.957	5.8246
132.2	-0.4444	-0.1449	0.3351	1.2313	2.209	3.3084	4.1439	4.9509	5.8147
132.3	-0.4439	-0.1492	0.3357	1.2313	2.2054	3.3056	4.1413	4.9447	5.8092
132.4	-0.4434	-0.1515	0.335	1.2293	2.2059	3.3016	4.1328	4.9408	5.8001
132.5	-0.4427	-0.1527	0.3377	1.2303	2.2017	3.2948	4.1302	4.9353	5.7909
132.6	-0.4413	-0.1544	0.3364	1.2272	2.1979	3.2929	4.1275	4.9301	5.7842
132.7	-0.4401	-0.1603	0.3376	1.2231	2.1971	3.2836	4.1194	4.9212	5.7758
132.8	-0.4421	-0.1612	0.3375	1.2187	2.1959	3.2792	4.1156	4.9145	5.7708
132.9	-0.4423	-0.1639	0.333601	1.2112	2.1935	3.2752	4.1126	4.9084	5.7643
133	-0.4446	-0.1673	0.3317	1.2086	2.191	3.2689	4.1099	4.9006	5.7549
133.1	-0.4479	-0.167	0.3316	1.2057	2.1822	3.2672	4.1057	4.8932	5.7491
133.2	-0.4487	-0.1647	0.3298	1.2047	2.1811	3.2637	4.1048	4.8875	5.7413
133.3	-0.45	-0.1676	0.3279	1.2099	2.1794	3.2608	4.0991	4.8818	5.731
133.4	-0.4523	-0.1657	0.3258	1.2101	2.1753	3.2586	4.0959	4.8815	5.7254
133.5	-0.4506	-0.1653	0.3239	1.2106	2.1762	3.2521	4.0886	4.8753	5.7164
133.6	-0.4517	-0.1652	0.3249	1.2097	2.1748	3.2514	4.0871	4.8714	5.7092
133.7	-0.4498	-0.1628	0.3245	1.2113	2.1712	3.2469	4.0839	4.8664	5.7054
133.8	-0.4469	-0.1647	0.3269	1.2123	2.1703	3.2436	4.0825	4.8594	5.7022
133.9	-0.4471	-0.1655	0.328	1.2117	2.1674	3.2381	4.0777	4.8521	5.6928
134	-0.4488	-0.1649	0.328	1.2122	2.1658	3.2342	4.0713	4.843	5.6848
134.1	-0.4498	-0.1644	0.325801	1.2119	2.1622	3.2305	4.0602	4.8366	5.6724
134.2	-0.4521	-0.1667	0.3198	1.2076	2.1551	3.2302	4.0561	4.8331	5.6663
134.3	-0.4515	-0.1688	0.3158	1.2027	2.1537	3.2231	4.0525	4.8274	5.6561
134.4	-0.453	-0.1682	0.3134	1.2047	2.1543	3.2182	4.0488	4.8197	5.6466
134.5	-0.4588	-0.1659	0.3127	1.2027	2.1515	3.2174	4.0489	4.8195	5.6442
134.6	-0.4591	-0.1637	0.3139	1.2016	2.1525	3.2154	4.0438	4.8147	5.6353
134.7	-0.459	-0.1645	0.316	1.2012	2.1516	3.2136	4.0435	4.8112	5.6292
134.8	-0.4562	-0.1659	0.3211	1.2009	2.1531	3.2135	4.0381	4.8078	5.6229
134.9	-0.4532	-0.1669	0.3237	1.2013	2.1551	3.2144	4.0377	4.804	5.6163
135	-0.4558	-0.163	0.3235	1.2042	2.1539	3.2131	4.0363	4.8014	5.6093
135.1	-0.4533	-0.1612	0.3245	1.2055	2.1513	3.2096	4.0339	4.8001	5.6075
135.2	-0.4515	-0.1615	0.3253	1.2044	2.1526	3.2065	4.0258	4.7909	5.6012
135.3	-0.4535	-0.1596	0.3276	1.206	2.1491	3.2053	4.0249	4.7908	5.5974
135.4	-0.4525	-0.1608	0.326101	1.2016	2.1479	3.2049	4.019	4.7846	5.5885
135.5	-0.4489	-0.1644	0.3259	1.2024	2.1429	3.2053	4.015	4.7801	5.5795
135.6	-0.4504	-0.1644	0.3214	1.2	2.135	3.1989	4.0119	4.7722	5.5697
135.7	-0.45	-0.1679	0.3196	1.1988	2.1307	3.1945	4.0072	4.7686	5.5631
135.8	-0.4473	-0.1673	0.3191	1.1958	2.1286	3.193	4.0026	4.7647	5.555
135.9	-0.4449	-0.1673	0.3196	1.1955	2.1271	3.1894	4.0036	4.7629	5.5523
136	-0.4467	-0.1665	0.3163	1.1955	2.1261	3.1797	3.9937	4.7554	5.5431
136.1	-0.4459	-0.1723	0.3142	1.1967	2.1228	3.1726	3.9872	4.7474	5.536
136.2	-0.446	-0.173	0.3133	1.195	2.1178	3.168	3.9791	4.739	5.5281
136.3	-0.4495	-0.1777	0.3138	1.1905	2.1122	3.1695	3.9786	4.7374	5.528
136.4	-0.457	-0.1796	0.309701	1.1878	2.1134	3.1683	3.9772	4.7362	5.5267
136.5	-0.458	-0.1799	0.3139	1.1929	2.1165	3.1602	3.9703	4.73	5.5199
136.6	-0.4605	-0.1736	0.3203	1.1977	2.1139	3.1559	3.9663	4.7277	5.5141
136.7	-0.4593	-0.1671	0.3185	1.1939	2.1101	3.155	3.962	4.7184	5.5094
136.8	-0.4595	-0.171	0.3187	1.1932	2.1028	3.1515	3.956	4.7107	5.4974
136.9	-0.46	-0.1699	0.3196	1.1891	2.0949	3.1467	3.9477	4.7034	5.49
137	-0.4583	-0.1709	0.316	1.1825	2.091	3.1477	3.9446	4.6956	5.4842
137.1	-0.4583	-0.1738	0.315801	1.183	2.0889	3.1482	3.9411	4.6892	5.476
137.2	-0.4644	-0.1789	0.3172	1.1829	2.0861	3.1417	3.9365	4.6818	5.4688
137.3	-0.465	-0.1817	0.3174	1.1802	2.0837	3.1356	3.9312	4.6757	5.4577
137.4	-0.4656	-0.1819	0.3185	1.1814	2.0768	3.1312	3.9241	4.6724	5.4511
137.5	-0.466	-0.1825	0.3176	1.179	2.0728	3.1305	3.923	4.6717	5.4482
137.6	-0.4664	-0.1865	0.3125	1.175	2.0726	3.1276	3.9207	4.6653	5.4442
137.7	-0.4676	-0.1872	0.3135	1.1761	2.0646	3.1234	3.9205	4.6599	5.4353
137.8	-0.4666	-0.1838	0.3146	1.1791	2.0566	3.1165	3.9125	4.6531	5.4261
137.9	-0.4659	-0.1815	0.310001	1.1737	2.0501	3.1139	3.9089	4.6514	5.416
138	-0.4651	-0.1862	0.3061	1.174	2.0513	3.1089	3.9057	4.6458	5.4077
138.1	-0.468	-0.19	0.3052	1.1732	2.0455	3.1021	3.902	4.6352	5.4019
138.2	-0.4708	-0.19	0.3023	1.1729	2.0441	3.0985	3.8956	4.6291	5.3923
138.3	-0.4733	-0.1888	0.3015	1.1701	2.0373	3.0948	3.8914	4.6284	5.388
138.4	-0.4743	-0.1915	0.2978	1.1683	2.0365	3.088	3.8837	4.6246	5.3777
138.5	-0.476	-0.1895	0.2965	1.1676	2.0345	3.0821	3.8808	4.6174	5.3713
138.6	-0.4776	-0.1905	0.2918	1.1642	2.0315	3.0828	3.8766	4.6129	5.3681
138.7	-0.4797	-0.1914	0.2886	1.1604	2.0283	3.0802	3.8722	4.6052	5.3622
138.8	-0.4801	-0.1912	0.2851	1.1612	2.0268	3.0828	3.8713	4.6011	5.3576
138.9	-0.4825	-0.1902	0.282	1.1588	2.0261	3.0848	3.8707	4.5986	5.3508
139	-0.4792	-0.1885	0.2819	1.1622	2.0248	3.0823	3.8628	4.5922	5.3424
139.1	-0.4777	-0.1866	0.2843	1.1642	2.024	3.0847	3.8563	4.5868	5.3376
139.2	-0.475	-0.1864	0.2843	1.1645	2.0263	3.0834	3.8553	4.5817	5.3302
139.3	-0.4699	-0.1869	0.2843	1.1624	2.0253	3.0801	3.848	4.5744	5.3223
139.4	-0.4696	-0.1851	0.2841	1.1596	2.0207	3.0726	3.842	4.5644	5.3167
139.5	-0.4716	-0.1841	0.2835	1.1556	2.0179	3.0653	3.8359	4.5526	5.3087
139.6	-0.474	-0.1865	0.282501	1.1501	2.0128	3.0632	3.8353	4.5453	5.3063
139.7	-0.4754	-0.1874	0.2772	1.1433	2.0115	3.0583	3.8287	4.536	5.2985
139.8	-0.4799	-0.191	0.2761	1.1414	2.0112	3.0527	3.8226	4.5302	5.2896
139.9	-0.4856	-0.1886	0.271501	1.1343	2.009	3.0496	3.8152	4.5272	5.2815
140	-0.4855	-0.1849	0.2704	1.1317	2.0066	3.0472	3.8116	4.5225	5.2748
140.1	-0.4861	-0.1881	0.2707	1.1292	2.0045	3.0453	3.8093	4.5208	5.2676
140.2	-0.4884	-0.1913	0.2656	1.1288	2.0054	3.0416	3.8085	4.5149	5.2641
140.3	-0.4892	-0.1919	0.2663	1.1266	2.0054	3.0375	3.804	4.5138	5.2579
140.4	-0.491	-0.1925	0.262	1.1283	2.0017	3.037	3.8012	4.5085	5.2532
140.5	-0.4908	-0.1916	0.2638	1.1258	1.9998	3.0353	3.7983	4.5047	5.2496
140.6	-0.4887	-0.1917	0.264	1.1262	1.9957	3.0312	3.7945	4.4946	5.2409
140.7	-0.4902	-0.1937	0.2624	1.125	1.9906	3.0274	3.7884	4.4859	5.2345
140.8	-0.4908	-0.1925	0.2586	1.1215	1.9847	3.0239	3.7811	4.4785	5.225
140.9	-0.49	-0.1929	0.2535	1.1168	1.9798	3.0193	3.7772	4.4722	5.2171
141	-0.4917	-0.1952	0.2501	1.1145	1.9739	3.0141	3.7726	4.465	5.2098
141.1	-0.4949	-0.1989	0.248301	1.1093	1.9667	3.0058	3.766	4.4548	5.2009
141.2	-0.4964	-0.2007	0.2448	1.1053	1.9646	3.0003	3.7577	4.4429	5.1887
141.3	-0.496	-0.2015	0.2382	1.1043	1.9583	2.9988	3.7569	4.4427	5.1821
141.4	-0.4973	-0.2043	0.231501	1.0989	1.9569	2.9956	3.7523	4.4358	5.1737
141.5	-0.4998	-0.2059	0.2334	1.099	1.9568	2.9913	3.748	4.4343	5.1672
141.6	-0.5058	-0.2021	0.2324	1.0984	1.955	2.9843	3.7435	4.4305	5.1625
141.7	-0.5054	-0.2025	0.2334	1.0966	1.9571	2.9803	3.7394	4.4258	5.1576
141.8	-0.5057	-0.2015	0.2342	1.0962	1.9548	2.9747	3.731	4.4169	5.1497
141.9	-0.5074	-0.204	0.2349	1.0932	1.9485	2.9713	3.7238	4.4116	5.1413
142	-0.5105	-0.2055	0.2272	1.0884	1.9419	2.9706	3.7187	4.4055	5.1347
142.1	-0.5124	-0.2099	0.223601	1.0845	1.9404	2.9703	3.7145	4.4008	5.1278
142.2	-0.5163	-0.2121	0.2237	1.0788	1.9376	2.9698	3.7115	4.3957	5.124
142.3	-0.5215	-0.2141	0.2215	1.0752	1.9351	2.9667	3.7115	4.3958	5.1211
142.4	-0.5183	-0.217	0.2197	1.0768	1.937	2.9633	3.7063	4.389	5.1123
142.5	-0.5164	-0.2171	0.224	1.0786	1.9326	2.9599	3.702	4.3803	5.0999
142.6	-0.5178	-0.2126	0.2206	1.0728	1.9274	2.963	3.702	4.3782	5.0956
142.7	-0.5139	-0.2137	0.2136	1.0642	1.9281	2.9651	3.6995	4.3713	5.0924
142.8	-0.5153	-0.2184	0.2161	1.065	1.9277	2.9598	3.6958	4.3684	5.0851
142.9	-0.5172	-0.2154	0.218	1.0651	1.9288	2.9585	3.6923	4.362	5.077
143	-0.5161	-0.2139	0.2182	1.0645	1.9295	2.9573	3.694	4.3588	5.0737
143.1	-0.5157	-0.2152	0.2161	1.0647	1.9319	2.9517	3.6916	4.3576	5.0671
143.2	-0.516	-0.2176	0.2179	1.0634	1.9313	2.9454	3.6895	4.3553	5.0643
143.3	-0.5174	-0.2138	0.2161	1.0591	1.934	2.9413	3.6812	4.3504	5.0553
143.4	-0.5164	-0.2128	0.2144	1.0552	1.9275	2.9379	3.6793	4.3458	5.0534
143.5	-0.5156	-0.2106	0.2077	1.0498	1.9259	2.9375	3.6799	4.3423	5.0475
143.6	-0.5159	-0.2159	0.2055	1.0474	1.9235	2.9349	3.6782	4.3349	5.0394
143.7	-0.5225	-0.216	0.2085	1.0466	1.9222	2.9302	3.6745	4.331	5.034
143.8	-0.5229	-0.2148	0.2082	1.0441	1.9255	2.9291	3.6683	4.325	5.0289
143.9	-0.5191	-0.2169	0.2064	1.0415	1.9292	2.9304	3.6647	4.3218	5.0221
144	-0.5188	-0.2195	0.2039	1.0421	1.9301	2.9282	3.6621	4.3197	5.0221
144.1	-0.5222	-0.217	0.2024	1.0408	1.9293	2.925	3.6566	4.3127	5.0151
144.2	-0.5226	-0.217	0.2074	1.0438	1.93	2.9237	3.6545	4.3129	5.0097
144.3	-0.521	-0.2166	0.2086	1.0398	1.9269	2.9206	3.6542	4.309	5.0045
144.4	-0.5169	-0.221	0.2093	1.0411	1.9271	2.9158	3.6517	4.3027	4.9979
144.5	-0.5185	-0.219	0.2115	1.0418	1.9256	2.9116	3.6459	4.2936	4.99
144.6	-0.5193	-0.216	0.2128	1.0439	1.9199	2.9125	3.6452	4.29	4.9847
144.7	-0.5184	-0.2153	0.2109	1.0389	1.9174	2.9094	3.6442	4.2844	4.9798
144.8	-0.5139	-0.2171	0.2126	1.0417	1.9178	2.9025	3.6398	4.2792	4.9757
144.9	-0.5194	-0.2162	0.2144	1.0395	1.9124	2.8989	3.6348	4.2748	4.9698
145	-0.5177	-0.218	0.2161	1.04	1.9075	2.8904	3.6265	4.2669	4.9622
145.1	-0.5208	-0.2216	0.216	1.0362	1.9051	2.8884	3.6256	4.2645	4.96
145.2	-0.5195	-0.2224	0.2142	1.0325	1.9043	2.8784	3.6217	4.2574	4.9503
145.3	-0.5229	-0.2225	0.2149	1.0369	1.8993	2.8768	3.6177	4.2558	4.9455
145.4	-0.5278	-0.2253	0.2114	1.0335	1.8961	2.874	3.6164	4.2531	4.9418
145.5	-0.5276	-0.2275	0.208	1.0316	1.8962	2.8693	3.6114	4.2446	4.9375
145.6	-0.5285	-0.2274	0.2073	1.0325	1.8917	2.8711	3.6105	4.247	4.9335
145.7	-0.5265	-0.2246	0.2031	1.0312	1.8893	2.867	3.6069	4.248	4.925
145.8	-0.5267	-0.2276	0.2063	1.0351	1.8891	2.8597	3.6037	4.2443	4.9163
145.9	-0.5285	-0.2244	0.2056	1.0334	1.8878	2.8583	3.6001	4.2354	4.9087
146	-0.525	-0.2271	0.2057	1.033	1.8839	2.86	3.5996	4.2284	4.9058
146.1	-0.5255	-0.2329	0.2041	1.0305	1.8825	2.8539	3.5943	4.2224	4.8999
146.2	-0.5291	-0.2336	0.2038	1.0323	1.8779	2.8517	3.5895	4.2172	4.8954
146.3	-0.531	-0.2294	0.2018	1.029	1.8726	2.848	3.5882	4.215	4.8908
146.4	-0.5319	-0.2326	0.2049	1.0295	1.8707	2.8448	3.5862	4.2084	4.8881
146.5	-0.5347	-0.2326	0.2088	1.0275	1.869	2.842	3.5834	4.2059	4.8846
146.6	-0.5352	-0.2348	0.209	1.0249	1.8672	2.8387	3.5812	4.2033	4.8782
146.7	-0.5362	-0.2346	0.2143	1.0265	1.8652	2.8368	3.5783	4.2035	4.8746
146.8	-0.5369	-0.2321	0.2142	1.0268	1.8671	2.8327	3.5782	4.2018	4.8675
146.9	-0.5368	-0.2337	0.2166	1.029	1.8675	2.8328	3.5788	4.1988	4.8656
147	-0.54	-0.2323	0.2162	1.0281	1.8676	2.8298	3.5759	4.1953	4.8623
147.1	-0.5376	-0.2325	0.2199	1.0297	1.8665	2.8249	3.5689	4.1882	4.8565
147.2	-0.5338	-0.2301	0.2222	1.0301	1.8687	2.8263	3.5674	4.1862	4.8541
147.3	-0.5329	-0.2317	0.2193	1.0288	1.8678	2.8253	3.5661	4.1852	4.8507
147.4	-0.5331	-0.2335	0.2209	1.0298	1.8665	2.8157	3.5557	4.1747	4.8399
147.5	-0.5313	-0.2359	0.2243	1.0298	1.8615	2.8114	3.5507	4.1705	4.8326
147.6	-0.5285	-0.236	0.216101	1.0257	1.8576	2.8079	3.5474	4.1665	4.8272
147.7	-0.5233	-0.2389	0.2131	1.0251	1.8543	2.8081	3.5445	4.1609	4.8232
147.8	-0.527	-0.2385	0.211399	1.0251	1.8499	2.8057	3.5411	4.1593	4.8171
147.9	-0.5269	-0.2386	0.2087	1.0245	1.8504	2.807	3.5425	4.1573	4.8174
148	-0.5275	-0.2345	0.2071	1.0238	1.8515	2.8065	3.54	4.1541	4.8107
148.1	-0.527	-0.2364	0.2135	1.0289	1.8532	2.8021	3.5344	4.1491	4.8032
148.2	-0.5253	-0.2338	0.2149	1.0295	1.849	2.7971	3.5303	4.1429	4.7956
148.3	-0.5215	-0.2333	0.2116	1.0278	1.8428	2.7941	3.5269	4.1357	4.7881
148.4	-0.5211	-0.2344	0.206501	1.0239	1.8428	2.7922	3.5241	4.1295	4.7792
148.5	-0.5258	-0.2348	0.2045	1.0213	1.8369	2.7895	3.5238	4.1294	4.7737
148.6	-0.5293	-0.2349	0.2001	1.0155	1.8375	2.7844	3.521	4.1241	4.7725
148.7	-0.5279	-0.2385	0.1999	1.0177	1.8361	2.7836	3.5196	4.1191	4.7668
148.8	-0.5321	-0.2422	0.2045	1.0229	1.8367	2.7781	3.5156	4.1161	4.7554
148.9	-0.5305	-0.2402	0.2046	1.0243	1.835	2.7767	3.5108	4.1088	4.7508
149	-0.5308	-0.2396	0.2031	1.0219	1.8303	2.7744	3.5086	4.1051	4.7467
149.1	-0.5306	-0.2428	0.2023	1.0212	1.8283	2.7726	3.5005	4.1006	4.7397
149.2	-0.5327	-0.242	0.2033	1.0183	1.8255	2.7692	3.496	4.0961	4.7386
149.3	-0.5331	-0.2411	0.1969	1.0183	1.8242	2.7673	3.4921	4.0911	4.7331
149.4	-0.5301	-0.2455	0.197	1.0252	1.8197	2.7702	3.4953	4.0877	4.7311
149.5	-0.5314	-0.2435	0.198	1.0298	1.8204	2.7676	3.4882	4.08	4.7213
149.6	-0.5297	-0.2481	0.2022	1.0321	1.8189	2.7623	3.4824	4.0702	4.7149
149.7	-0.5269	-0.2433	0.1999	1.0309	1.8139	2.76	3.4784	4.0686	4.713
149.8	-0.5213	-0.2455	0.1937	1.0289	1.8115	2.7592	3.4712	4.0623	4.7057
149.9	-0.5243	-0.2473	0.1944	1.0286	1.8084	2.7539	3.4646	4.055	4.6988
150	-0.5283	-0.246	0.193	1.0248	1.8068	2.7505	3.4631	4.0504	4.6983
150.1	-0.5302	-0.2455	0.1959	1.0242	1.8074	2.7484	3.4631	4.0418	4.6933
150.2	-0.5273	-0.2466	0.1988	1.0223	1.8069	2.7473	3.4597	4.0383	4.6927
150.3	-0.5296	-0.2448	0.1947	1.0213	1.8061	2.7436	3.4541	4.0343	4.687
150.4	-0.5276	-0.2416	0.1931	1.024	1.8062	2.7442	3.4504	4.0315	4.6842
150.5	-0.5291	-0.2397	0.1912	1.0219	1.8052	2.744	3.4431	4.0288	4.6823
150.6	-0.5294	-0.2387	0.1897	1.0219	1.8044	2.7437	3.4446	4.0278	4.6806
150.7	-0.5294	-0.2419	0.1897	1.0206	1.8068	2.7416	3.439	4.0255	4.6798
150.8	-0.5305	-0.2398	0.1917	1.0249	1.8068	2.7354	3.432	4.0206	4.6747
150.9	-0.5329	-0.2391	0.192	1.0234	1.8013	2.7348	3.4299	4.0195	4.6695
151	-0.5296	-0.236	0.1883	1.0227	1.8004	2.7308	3.4262	4.0161	4.6637
151.1	-0.5283	-0.2343	0.19	1.0218	1.7988	2.7297	3.425	4.0128	4.6587
151.2	-0.5266	-0.2339	0.1878	1.0214	1.7954	2.7245	3.421	4.0074	4.654
151.3	-0.5266	-0.2387	0.1899	1.0207	1.7915	2.7253	3.4227	4.0076	4.6527
151.4	-0.5264	-0.2398	0.1854	1.0138	1.7945	2.7235	3.4234	4.0024	4.6505
151.5	-0.5274	-0.24	0.1867	1.0174	1.7963	2.7248	3.4208	4.0021	4.6481
151.6	-0.5294	-0.2407	0.1881	1.019	1.7963	2.719	3.414	4.0003	4.6364
151.7	-0.5256	-0.2406	0.1892	1.0159	1.7918	2.7157	3.4112	3.9975	4.6331
151.8	-0.5222	-0.243	0.1864	1.0119	1.7951	2.7151	3.408	3.9923	4.631
151.9	-0.5206	-0.25	0.1879	1.0143	1.7965	2.7161	3.4047	3.9889	4.6291
152	-0.5281	-0.2498	0.1889	1.0144	1.7941	2.7145	3.4012	3.9886	4.6254
152.1	-0.5273	-0.2465	0.1904	1.0165	1.7956	2.7131	3.3973	3.9864	4.6209
152.2	-0.5273	-0.2477	0.1896	1.0172	1.7966	2.7088	3.3953	3.9837	4.6155
152.3	-0.5232	-0.2489	0.1918	1.0161	1.7965	2.7048	3.393	3.9795	4.6112
152.4	-0.5253	-0.2496	0.1926	1.0151	1.7984	2.7045	3.3892	3.9751	4.6055
152.5	-0.5227	-0.2492	0.1891	1.0131	1.7955	2.7054	3.3885	3.9719	4.599
152.6	-0.5214	-0.2493	0.1888	1.0134	1.7971	2.701	3.3831	3.9699	4.5953
152.7	-0.5218	-0.249	0.1889	1.0136	1.7945	2.696	3.3747	3.9638	4.5905
152.8	-0.5194	-0.2491	0.1835	1.0085	1.7916	2.6977	3.3718	3.9624	4.5878
152.9	-0.518	-0.2533	0.176801	1.0042	1.7926	2.6933	3.3645	3.9554	4.5823
153	-0.519	-0.2587	0.1776	1.0042	1.7867	2.6866	3.3589	3.9488	4.5743
153.1	-0.521	-0.2557	0.173901	1.0017	1.7817	2.683	3.3549	3.9418	4.5669
153.2	-0.5193	-0.2598	0.1692	0.9973	1.7808	2.6828	3.3536	3.9408	4.5646
153.3	-0.5232	-0.2639	0.1643	0.9954	1.7774	2.6844	3.3512	3.9384	4.5616
153.4	-0.5217	-0.2639	0.1674	0.9935	1.7789	2.6838	3.3477	3.932	4.5562
153.5	-0.5258	-0.2638	0.1707	0.9912	1.7784	2.6878	3.3489	3.9323	4.5577
153.6	-0.5262	-0.2585	0.1685	0.9889	1.7815	2.6862	3.3481	3.9313	4.5583
153.7	-0.5258	-0.2576	0.172	0.9922	1.7815	2.6844	3.3462	3.9253	4.5545
153.8	-0.5281	-0.2575	0.1769	0.9932	1.7807	2.683	3.3472	3.9203	4.5525
153.9	-0.5234	-0.26	0.1772	0.9922	1.7811	2.6835	3.3465	3.9142	4.5472
154	-0.5214	-0.2631	0.1788	0.9904	1.7786	2.6804	3.3426	3.9111	4.5407
154.1	-0.5214	-0.2644	0.1772	0.9876	1.7769	2.6791	3.3418	3.9062	4.5404
154.2	-0.52	-0.2653	0.1721	0.9812	1.7752	2.6769	3.3408	3.9028	4.5382
154.3	-0.5199	-0.2667	0.1736	0.9793	1.7757	2.6759	3.3404	3.8991	4.5364
154.4	-0.5235	-0.2631	0.178	0.9814	1.7805	2.6762	3.3404	3.9009	4.5316
154.5	-0.5201	-0.2605	0.1806	0.9828	1.7784	2.6757	3.3383	3.8964	4.5284
154.6	-0.5147	-0.259	0.1824	0.984	1.7814	2.6758	3.3395	3.8914	4.5283
154.7	-0.5149	-0.2597	0.1845	0.9878	1.782	2.6767	3.3335	3.8906	4.5196
154.8	-0.5168	-0.2592	0.1896	0.9905	1.7845	2.6713	3.3255	3.8872	4.5125
154.9	-0.5132	-0.2546	0.1881	0.9853	1.7798	2.6707	3.3246	3.8826	4.5128
155	-0.5096	-0.2576	0.1851	0.9823	1.7775	2.667	3.3242	3.8828	4.5118
155.1	-0.5107	-0.2596	0.1835	0.9815	1.7811	2.6601	3.3176	3.8807	4.5065
155.2	-0.5152	-0.2561	0.1823	0.9853	1.7806	2.6577	3.3146	3.8781	4.5056
155.3	-0.5147	-0.2543	0.1794	0.9852	1.7762	2.6587	3.312	3.8785	4.5007
155.4	-0.5122	-0.2552	0.1793	0.9809	1.775	2.6589	3.3112	3.8767	4.4963
155.5	-0.5105	-0.2544	0.1788	0.9766	1.7746	2.6532	3.3044	3.8735	4.4893
155.6	-0.5119	-0.2537	0.1781	0.9745	1.7732	2.6533	3.3018	3.8721	4.4854
155.7	-0.512	-0.2499	0.1745	0.9734	1.7717	2.6577	3.3022	3.8716	4.4853
155.8	-0.5142	-0.2507	0.1745	0.9725	1.7763	2.6575	3.2978	3.8682	4.4824
155.9	-0.5167	-0.2491	0.1782	0.9756	1.776	2.6553	3.2967	3.8659	4.4777
156	-0.5157	-0.2469	0.177	0.9756	1.7752	2.6517	3.2974	3.8658	4.4746
156.1	-0.513	-0.2465	0.1756	0.9761	1.7725	2.6485	3.2976	3.862	4.4719
156.2	-0.511	-0.2435	0.1736	0.9755	1.7696	2.6461	3.2932	3.8594	4.467
156.3	-0.5115	-0.2421	0.1706	0.9763	1.7638	2.6444	3.2933	3.8576	4.4611
156.4	-0.5081	-0.2412	0.17	0.9721	1.7623	2.6438	3.2923	3.8524	4.4579
156.5	-0.5088	-0.244	0.1723	0.9712	1.7588	2.6396	3.2883	3.8476	4.4541
156.6	-0.5112	-0.241	0.1705	0.9723	1.754	2.6329	3.2858	3.8389	4.4456
156.7	-0.5073	-0.2413	0.1706	0.9665	1.7475	2.6352	3.2839	3.839	4.442
156.8	-0.5073	-0.2405	0.1665	0.9622	1.748	2.6306	3.2807	3.8356	4.435
156.9	-0.5077	-0.2466	0.166	0.9613	1.7435	2.6284	3.2773	3.8339	4.4282
157	-0.5087	-0.2473	0.1644	0.96	1.7451	2.6259	3.2731	3.8272	4.4232
157.1	-0.5073	-0.252	0.166	0.9589	1.7436	2.6247	3.269	3.823	4.4184
157.2	-0.5086	-0.2542	0.1653	0.959	1.7429	2.6251	3.2627	3.8183	4.4153
157.3	-0.5133	-0.2528	0.166	0.959	1.7412	2.6257	3.2605	3.8172	4.4117
157.4	-0.5156	-0.2499	0.1627	0.9578	1.7412	2.6268	3.2549	3.8171	4.4123
157.5	-0.5147	-0.2517	0.1657	0.9611	1.74	2.6269	3.2509	3.8171	4.4114
157.6	-0.5163	-0.2506	0.1695	0.9603	1.7398	2.6256	3.2485	3.8163	4.4127
157.7	-0.5129	-0.2472	0.1724	0.9612	1.741	2.626	3.2461	3.8113	4.4145
157.8	-0.5107	-0.2449	0.1753	0.9666	1.7417	2.6223	3.2407	3.8049	4.4088
157.9	-0.511	-0.2419	0.1764	0.9687	1.7372	2.6196	3.2401	3.8028	4.4062
158	-0.508	-0.2377	0.1752	0.9607	1.7357	2.6184	3.239	3.8006	4.4067
158.1	-0.5018	-0.2402	0.1741	0.9599	1.7363	2.612	3.2365	3.7926	4.4026
158.2	-0.5058	-0.2412	0.175	0.9623	1.7287	2.6034	3.2315	3.7863	4.3954
158.3	-0.5037	-0.2367	0.172099	0.957599	1.7219	2.6018	3.2248	3.7798	4.3883
158.4	-0.5037	-0.2402	0.1681	0.954	1.717	2.5993	3.2208	3.7734	4.38
158.5	-0.5017	-0.2453	0.1652	0.951	1.7131	2.5956	3.2159	3.7683	4.3762
158.6	-0.5045	-0.2503	0.1623	0.9496	1.7127	2.5929	3.2137	3.7695	4.3763
158.7	-0.5064	-0.2521	0.1597	0.9447	1.7124	2.593	3.2124	3.7656	4.3729
158.8	-0.5101	-0.2526	0.1619	0.9455	1.7122	2.5917	3.2132	3.7601	4.3672
158.9	-0.5124	-0.2504	0.1623	0.9453	1.7126	2.5953	3.2148	3.7584	4.3701
159	-0.5079	-0.2483	0.1638	0.9433	1.7151	2.596	3.2147	3.7544	4.3702
159.1	-0.5045	-0.2465	0.1677	0.9454	1.7188	2.5962	3.2142	3.7531	4.372
159.2	-0.5035	-0.243	0.1704	0.9491	1.7197	2.5942	3.2134	3.7507	4.3696
159.3	-0.501	-0.2369	0.1728	0.9488	1.7193	2.5913	3.2139	3.7492	4.3643
159.4	-0.4987	-0.2359	0.173	0.9452	1.7204	2.5852	3.2079	3.7455	4.3578
159.5	-0.501	-0.2361	0.1718	0.9478	1.7172	2.5844	3.2078	3.7459	4.3563
159.6	-0.5018	-0.2373	0.1702	0.9429	1.7128	2.582	3.2059	3.7431	4.3509
159.7	-0.5004	-0.2429	0.1695	0.9417	1.7103	2.5829	3.2048	3.7409	4.3489
159.8	-0.5024	-0.2426	0.1695	0.9403	1.71	2.5819	3.2034	3.7414	4.3506
159.9	-0.5017	-0.2412	0.1687	0.94	1.7126	2.5811	3.2002	3.7419	4.3453
160	-0.5022	-0.2343	0.1681	0.9402	1.7114	2.5804	3.2012	3.7463	4.3458
160.1	-0.5026	-0.2316	0.1679	0.9413	1.7114	2.5789	3.2004	3.7442	4.3434
160.2	-0.5011	-0.2302	0.173	0.9453	1.7106	2.5728	3.195	3.7432	4.3398
160.3	-0.499	-0.2233	0.1759	0.9463	1.7109	2.5718	3.1909	3.7438	4.3385
160.4	-0.4937	-0.2206	0.1746	0.9476	1.7094	2.5693	3.187	3.7436	4.3324
160.5	-0.4901	-0.224	0.1745	0.9466	1.7049	2.5633	3.1853	3.7375	4.3302
160.6	-0.4957	-0.2257	0.1731	0.9439	1.7035	2.5602	3.1823	3.7344	4.3285
160.7	-0.498	-0.2249	0.1746	0.9445	1.7004	2.5575	3.1759	3.7329	4.3233
160.8	-0.4967	-0.2223	0.1755	0.9433	1.7005	2.5518	3.1727	3.7276	4.3202
160.9	-0.494	-0.2234	0.1764	0.9416	1.6921	2.5464	3.1715	3.7192	4.3191
161	-0.4922	-0.2243	0.1732	0.9384	1.6901	2.5425	3.1677	3.7162	4.315
161.1	-0.4935	-0.2243	0.1741	0.9353	1.6901	2.5386	3.1643	3.7121	4.309
161.2	-0.4906	-0.2258	0.1755	0.9352	1.6858	2.5419	3.1652	3.7108	4.3084
161.3	-0.4873	-0.2285	0.1743	0.9298	1.6847	2.5403	3.1643	3.71	4.3027
161.4	-0.4891	-0.2295	0.1742	0.9319	1.6866	2.5383	3.1631	3.7032	4.2965
161.5	-0.4918	-0.229	0.1752	0.9327	1.6844	2.5349	3.1563	3.6957	4.2928
161.6	-0.4935	-0.2282	0.1755	0.9302	1.6825	2.5322	3.1508	3.6921	4.29
161.7	-0.4915	-0.2297	0.1745	0.9284	1.6819	2.5248	3.1465	3.6845	4.2852
161.8	-0.4927	-0.2304	0.1753	0.9254	1.6793	2.5163	3.1427	3.6822	4.2793
161.9	-0.4941	-0.234	0.1745	0.9213	1.6771	2.5098	3.1392	3.6766	4.2716
162	-0.4972	-0.2369	0.1754	0.9197	1.6735	2.5091	3.1417	3.6758	4.272
[truncated: 1,783 more rows]

## Sheet: 5E
	NC	Ab(Q206)	SLC39A9				VZV-gE
Concentration(μg/ml)	0	14	14	7	3.5	0.875	14	7	3.5	0.875
GFP+ cells(%)	33	15.1	5.99	23.8	24.7	28.5	28.2	29.1	30.8	32.6
	30.7	15.6	10.6	22	23.9	30.2	29.1	33.6	33.8	32.7
	29.2	16.8	11.1	23	26.5	31.3	30.5	31.4	34.4	33.9
