# Supplementary material for: Genome-wide CRISPR/Cas9 screen identifies SLC39A9 and PIK3C3 as crucial entry factors for Ebola virus infection
Source: PLoS Pathog. 2024 Aug 22;20(8):e1012444. doi: 10.1371/journal.ppat.1012444 (PMC11341029; doi:10.1371/journal.ppat.1012444)
Supplement: S1 Data — (ZIP) [file ppat.1012444.s013.zip › Supporting Information_Raw data/Raw data_Fig6.xlsx]

## Sheet: 6C
Response unit	Analyte concentration(μM)
Time (s)	0.1953125	0.390625	0.78125	1.5625	3.125	6.25	12.5	25
-37.8	-2.77788	-4.1865	-7.2441	-7.0794	-10.7514	-13.1473	-15.0786	-16.8759
-37.7	-2.9748	-4.15112	-7.5061	-7.2279	-10.8038	-13.1457	-15.2802	-17.0673
-37.6	-3.0782	-4.2311	-7.5679	-7.3352	-10.8678	-13.287	-15.4642	-17.1247
-37.5	-3.1256	-4.22782	-7.5084	-7.4264	-10.8566	-13.3247	-15.4241	-17.0959
-37.4	-3.0923	-4.2389	-7.4467	-7.4155	-10.8224	-13.248	-15.3311	-17.0179
-37.3	-3.10498	-4.124	-7.3195	-7.3516	-10.7216	-13.1819	-15.2152	-16.9089
-37.2	-3.0045	-3.93871	-7.0752	-7.1989	-10.5415	-13.019	-14.9997	-16.7099
-37.1	-2.7868	-3.8408	-6.8401	-6.9701	-10.3598	-12.7665	-14.6918	-16.4161
-37	-2.6154	-3.70681	-6.5688	-6.8186	-10.0885	-12.4564	-14.3707	-16.1466
-36.9	-2.4576	-3.5744	-6.2802	-6.6802	-9.89261	-12.2191	-14.1226	-15.9052
-36.8	-2.33369	-3.4929	-6.1787	-6.5827	-9.7485	-11.9653	-13.9595	-15.6775
-36.7	-2.1942	-3.42311	-6.0286	-6.4949	-9.64151	-11.8142	-13.8913	-15.576
-36.6	-2.0936	-3.2935	-5.9337	-6.4731	-9.5679	-11.7471	-13.8773	-15.4836
-36.5	-2.0597	-3.23941	-5.8681	-6.4086	-9.54281	-11.7708	-13.8297	-15.4365
-36.4	-2.0076	-3.1971	-5.8143	-6.3712	-9.48481	-11.7558	-13.7467	-15.38
-36.3	-1.96679	-3.1631	-5.6934	-6.331	-9.4057	-11.6987	-13.655	-15.2828
-36.2	-1.9095	-3.13141	-5.6431	-6.2693	-9.3439	-11.6322	-13.5779	-15.2045
-36.1	-1.8497	-3.0943	-5.6061	-6.2249	-9.2229	-11.5086	-13.4392	-15.0683
-36	-1.7533	-3.0458	-5.4714	-6.1271	-9.0743	-11.3759	-13.2785	-14.9089
-35.9	-1.66	-2.9664	-5.3284	-6.0046	-8.9842	-11.2723	-13.1594	-14.7944
-35.8	-1.5784	-2.8911	-5.2356	-5.9282	-8.8799	-11.1649	-13.0325	-14.671
-35.7	-1.4438	-2.8416	-5.148	-5.8528	-8.7492	-11.0135	-12.8709	-14.4983
-35.6	-1.365	-2.8237	-5.0286	-5.7429	-8.6422	-10.896	-12.7366	-14.3667
-35.5	-1.3248	-2.7463	-4.9484	-5.6905	-8.515	-10.7514	-12.5812	-14.2058
-35.4	-1.2345	-2.737	-4.8601	-5.5808	-8.4378	-10.6635	-12.4588	-14.0735
-35.3	-1.2112	-2.6606	-4.7802	-5.5322	-8.3118	-10.5294	-12.332	-13.9058
-35.2	-1.1292	-2.6382	-4.7149	-5.4684	-8.2089	-10.3963	-12.1893	-13.7529
-35.1	-1.1266	-2.5732	-4.6294	-5.3808	-8.1187	-10.3112	-12.0848	-13.6116
-35	-1.1078	-2.5544	-4.5922	-5.3472	-8.0235	-10.1843	-11.9475	-13.4728
-34.9	-1.0554	-2.5487	-4.5063	-5.2631	-7.9058	-10.0769	-11.8148	-13.3223
-34.8	-1.0448	-2.4881	-4.4324	-5.2035	-7.8311	-9.9595	-11.6881	-13.1763
-34.7	-1.0157	-2.4452	-4.3537	-5.1361	-7.7552	-9.8757	-11.5812	-13.0642
-34.6	-0.9621	-2.42	-4.3347	-5.0983	-7.7083	-9.7789	-11.4941	-12.9428
-34.5	-0.9631	-2.3861	-4.2845	-5.0441	-7.644	-9.6765	-11.388	-12.8195
-34.4	-0.9699	-2.3681	-4.2528	-5.0011	-7.5718	-9.5921	-11.2899	-12.7218
-34.3	-0.9434	-2.3422	-4.2269	-4.9489	-7.5086	-9.5044	-11.1841	-12.6047
-34.2	-0.9281	-2.3332	-4.1856	-4.91	-7.4462	-9.431	-11.0817	-12.502
-34.1	-0.9123	-2.3111	-4.1596	-4.8847	-7.3895	-9.353	-10.9869	-12.3956
-34	-0.894	-2.3043	-4.1357	-4.8597	-7.3322	-9.2771	-10.8883	-12.2831
-33.9	-0.8923	-2.297	-4.1041	-4.8188	-7.2775	-9.2038	-10.8008	-12.1735
-33.8	-0.8973	-2.2654	-4.0782	-4.7827	-7.2214	-9.1385	-10.7146	-12.0691
-33.7	-0.8919	-2.2453	-4.0371	-4.7629	-7.1575	-9.0651	-10.6221	-11.9696
-33.6	-0.8862	-2.215	-3.9991	-4.7207	-7.0936	-9.0007	-10.5322	-11.8651
-33.5	-0.8764	-2.1935	-3.9651	-4.6845	-7.0338	-8.9286	-10.4512	-11.7726
-33.4	-0.8596	-2.1735	-3.9302	-4.6487	-6.9796	-8.8509	-10.3692	-11.6736
-33.3	-0.8338	-2.1539	-3.9001	-4.6183	-6.918	-8.7687	-10.2728	-11.5687
-33.2	-0.823	-2.1352	-3.8645	-4.5773	-6.8561	-8.6905	-10.1831	-11.4651
-33.1	-0.8184	-2.1155	-3.8326	-4.5358	-6.8001	-8.6087	-10.098	-11.3599
-33	-0.8085	-2.0934	-3.805	-4.4995	-6.742	-8.5252	-10.0065	-11.2477
-32.9	-0.7969	-2.079	-3.7763	-4.4611	-6.6778	-8.4452	-9.9131	-11.1364
-32.8	-0.7894	-2.0605	-3.747	-4.4211	-6.6153	-8.3738	-9.8092	-11.023
-32.7	-0.7819	-2.0425	-3.7202	-4.3803	-6.5507	-8.2893	-9.7053	-10.9069
-32.6	-0.7792	-2.0278	-3.691	-4.3344	-6.4815	-8.2051	-9.6144	-10.7976
-32.5	-0.7771	-2.014	-3.6564	-4.2919	-6.4183	-8.1222	-9.5235	-10.6875
-32.4	-0.7646	-2.0005	-3.6224	-4.2479	-6.3472	-8.0353	-9.4228	-10.5749
-32.3	-0.7533	-1.9855	-3.5895	-4.2026	-6.2686	-7.9453	-9.3264	-10.4582
-32.2	-0.7505	-1.9652	-3.5591	-4.1567	-6.1984	-7.8544	-9.2357	-10.3527
-32.1	-0.7467	-1.9495	-3.5367	-4.1135	-6.1326	-7.7648	-9.1361	-10.251
-32	-0.7477	-1.9405	-3.5062	-4.073	-6.0675	-7.6822	-9.0349	-10.147
-31.9	-0.7557	-1.9291	-3.476	-4.0294	-6.0062	-7.5969	-8.9289	-10.0407
-31.8	-0.7612	-1.9199	-3.4465	-3.986	-5.9427	-7.5051	-8.8343	-9.9384
-31.7	-0.7666	-1.9056	-3.4178	-3.9509	-5.8787	-7.4193	-8.7344	-9.833
-31.6	-0.7735	-1.8994	-3.3901	-3.9158	-5.8216	-7.3426	-8.6392	-9.7287
-31.5	-0.7803	-1.8923	-3.3702	-3.8795	-5.7615	-7.2624	-8.5555	-9.6243
-31.4	-0.7859	-1.8874	-3.3501	-3.8447	-5.7005	-7.1888	-8.4683	-9.5289
-31.3	-0.7906	-1.8777	-3.3298	-3.8086	-5.6352	-7.1128	-8.3729	-9.4296
-31.2	-0.797	-1.8663	-3.2989	-3.7692	-5.5771	-7.0325	-8.2795	-9.3336
-31.1	-0.8089	-1.8501	-3.27	-3.73	-5.5244	-6.9506	-8.1821	-9.2382
-31	-0.8161	-1.8361	-3.2441	-3.6921	-5.4652	-6.8761	-8.0926	-9.1358
-30.9	-0.8126	-1.8178	-3.2197	-3.6569	-5.4092	-6.8016	-8.0034	-9.0374
-30.8	-0.8092	-1.8011	-3.192	-3.6199	-5.3477	-6.7249	-7.9132	-8.942
-30.7	-0.8051	-1.7794	-3.1572	-3.5819	-5.2964	-6.662	-7.839	-8.8644
-30.6	-0.8079	-1.7518	-3.1313	-3.5511	-5.2469	-6.6022	-7.7747	-8.7883
-30.5	-0.8048	-1.7403	-3.1064	-3.5271	-5.1986	-6.5376	-7.7072	-8.7075
-30.4	-0.8067	-1.7324	-3.0871	-3.4955	-5.1517	-6.4779	-7.6351	-8.6211
-30.3	-0.8048	-1.7276	-3.0679	-3.465	-5.1008	-6.4153	-7.5668	-8.5306
-30.2	-0.8068	-1.7208	-3.0463	-3.4374	-5.0537	-6.3582	-7.5026	-8.451
-30.1	-0.8019	-1.7118	-3.0245	-3.4191	-5.0062	-6.2983	-7.4357	-8.3692
-30	-0.799	-1.7053	-3.007	-3.3881	-4.9552	-6.242	-7.367	-8.2866
-29.9	-0.8055	-1.6957	-2.9876	-3.3639	-4.9101	-6.182	-7.2977	-8.2144
-29.8	-0.8002	-1.6809	-2.9716	-3.3376	-4.871	-6.1247	-7.2296	-8.1393
-29.7	-0.7957	-1.6724	-2.9562	-3.3121	-4.8388	-6.081	-7.1684	-8.0687
-29.6	-0.7923	-1.664	-2.9398	-3.2914	-4.8022	-6.0313	-7.1017	-7.9992
-29.5	-0.7931	-1.6598	-2.9181	-3.2636	-4.7588	-5.9721	-7.0352	-7.9272
-29.4	-0.8008	-1.6558	-2.8968	-3.2365	-4.7129	-5.9046	-6.9651	-7.8457
-29.3	-0.8062	-1.6519	-2.8701	-3.2067	-4.6717	-5.8419	-6.8953	-7.7729
-29.2	-0.8081	-1.6426	-2.855	-3.1832	-4.6276	-5.7879	-6.8333	-7.7025
-29.1	-0.8042	-1.6415	-2.8415	-3.1578	-4.5864	-5.7399	-6.7741	-7.6313
-29	-0.8069	-1.6351	-2.8279	-3.1377	-4.5486	-5.6912	-6.7128	-7.5527
-28.9	-0.8047	-1.6282	-2.8099	-3.1169	-4.5078	-5.6412	-6.6548	-7.481
-28.8	-0.8069	-1.6211	-2.7933	-3.0962	-4.4747	-5.5964	-6.598	-7.4151
-28.7	-0.8081	-1.6177	-2.7835	-3.0769	-4.4425	-5.5413	-6.5384	-7.3476
-28.6	-0.8114	-1.6183	-2.77	-3.0575	-4.4117	-5.4818	-6.4744	-7.2861
-28.5	-0.82	-1.6101	-2.7542	-3.0313	-4.3784	-5.4322	-6.4118	-7.2166
-28.4	-0.8229	-1.6013	-2.7425	-3.0067	-4.3419	-5.3895	-6.3516	-7.1584
-28.3	-0.8242	-1.5965	-2.7342	-2.9915	-4.3046	-5.3411	-6.2938	-7.1017
-28.2	-0.8263	-1.5957	-2.7199	-2.9696	-4.2662	-5.293	-6.2305	-7.0351
-28.1	-0.8343	-1.5919	-2.702	-2.9429	-4.2299	-5.2452	-6.1709	-6.971
-28	-0.8319	-1.5783	-2.684	-2.9235	-4.193	-5.199	-6.1193	-6.9067
-27.9	-0.8266	-1.5672	-2.6653	-2.9082	-4.1554	-5.1492	-6.0628	-6.8453
-27.8	-0.8277	-1.5623	-2.6468	-2.8887	-4.1198	-5.1007	-6.0069	-6.7829
-27.7	-0.8267	-1.5563	-2.6331	-2.8723	-4.087	-5.0545	-5.9458	-6.7194
-27.6	-0.8213	-1.5563	-2.6173	-2.8543	-4.0569	-5.0083	-5.8856	-6.6545
-27.5	-0.8264	-1.5509	-2.606	-2.8385	-4.0262	-4.9697	-5.8316	-6.5956
-27.4	-0.827	-1.5402	-2.5941	-2.8214	-3.997	-4.9278	-5.7754	-6.5378
-27.3	-0.8233	-1.5425	-2.5821	-2.7999	-3.9765	-4.8905	-5.7295	-6.4941
-27.2	-0.8239	-1.5453	-2.571	-2.7861	-3.9533	-4.8624	-5.7033	-6.4454
-27.1	-0.8266	-1.5488	-2.5648	-2.7743	-3.9289	-4.8271	-5.6651	-6.3958
-27	-0.8352	-1.5563	-2.557	-2.7615	-3.89	-4.7888	-5.6099	-6.3346
-26.9	-0.8418	-1.563	-2.5269	-2.7323	-3.8474	-4.7421	-5.5577	-6.2753
-26.8	-0.84	-1.5508	-2.4997	-2.7068	-3.8089	-4.6984	-5.5021	-6.2114
-26.7	-0.8275	-1.5438	-2.4762	-2.6845	-3.7726	-4.6535	-5.4425	-6.1388
-26.6	-0.8186	-1.5332	-2.4474	-2.6568	-3.744	-4.6155	-5.388	-6.076
-26.5	-0.8108	-1.522	-2.4264	-2.632	-3.7123	-4.5696	-5.3365	-6.0208
-26.4	-0.7968	-1.513	-2.4131	-2.6111	-3.6831	-4.5191	-5.2826	-5.9587
-26.3	-0.8008	-1.5039	-2.394	-2.5888	-3.6517	-4.4683	-5.222	-5.8976
-26.2	-0.8031	-1.4953	-2.3744	-2.5659	-3.6157	-4.4222	-5.1778	-5.8359
-26.1	-0.8025	-1.4849	-2.3511	-2.5438	-3.5779	-4.3741	-5.1235	-5.7781
-26	-0.8004	-1.4746	-2.3265	-2.5198	-3.5395	-4.3278	-5.0719	-5.7207
-25.9	-0.7898	-1.4615	-2.3059	-2.4965	-3.5024	-4.2824	-5.0142	-5.6555
-25.8	-0.7817	-1.4492	-2.2821	-2.4709	-3.4721	-4.2463	-4.9709	-5.6033
-25.7	-0.7769	-1.4376	-2.2635	-2.4464	-3.4344	-4.2013	-4.9201	-5.5495
-25.6	-0.7626	-1.4329	-2.2399	-2.4225	-3.3979	-4.1575	-4.8748	-5.4944
-25.5	-0.7555	-1.4167	-2.2198	-2.3992	-3.3582	-4.1118	-4.8247	-5.4368
-25.4	-0.7457	-1.4028	-2.1923	-2.3749	-3.3278	-4.0727	-4.7779	-5.3935
-25.3	-0.7385	-1.3889	-2.1706	-2.3607	-3.2934	-4.0358	-4.7242	-5.3417
-25.2	-0.7275	-1.3829	-2.1412	-2.3434	-3.2574	-3.9978	-4.6744	-5.2972
-25.1	-0.7193	-1.3734	-2.1146	-2.3205	-3.2297	-3.9683	-4.6311	-5.2503
-25	-0.7073	-1.3707	-2.0942	-2.3137	-3.2058	-3.9283	-4.5826	-5.1979
-24.9	-0.6983	-1.3584	-2.073	-2.2941	-3.1766	-3.8917	-4.5366	-5.1449
-24.8	-0.6944	-1.3625	-2.0545	-2.2755	-3.1496	-3.8533	-4.4929	-5.0951
-24.7	-0.6907	-1.3547	-2.0311	-2.2545	-3.1023	-3.7947	-4.4294	-5.0279
-24.6	-0.6824	-1.3446	-2.0087	-2.2178	-3.0699	-3.7511	-4.3765	-4.9733
-24.5	-0.6691	-1.318	-1.9899	-2.1941	-3.0371	-3.7107	-4.3266	-4.9197
-24.4	-0.6454	-1.3047	-1.985	-2.172	-3.0031	-3.671	-4.2784	-4.8656
-24.3	-0.6307	-1.2925	-1.9798	-2.1479	-2.9573	-3.6248	-4.2232	-4.8015
-24.2	-0.6162	-1.28	-1.9542	-2.1117	-2.9272	-3.5855	-4.1763	-4.7441
-24.1	-0.6161	-1.2689	-1.9438	-2.0889	-2.8843	-3.5351	-4.1337	-4.6975
-24	-0.5955	-1.2666	-1.9153	-2.0534	-2.8421	-3.4861	-4.0782	-4.6389
-23.9	-0.5853	-1.2451	-1.8884	-2.0182	-2.7995	-3.4459	-4.0317	-4.5868
-23.8	-0.5684	-1.234	-1.8567	-1.9831	-2.7772	-3.4077	-3.9975	-4.5416
-23.7	-0.5467	-1.2135	-1.841	-1.9641	-2.7432	-3.3685	-3.9576	-4.4953
-23.6	-0.5274	-1.2075	-1.8207	-1.9493	-2.7205	-3.3299	-3.9238	-4.4476
-23.5	-0.5173	-1.2	-1.7952	-1.9276	-2.6862	-3.2905	-3.8869	-4.3949
-23.4	-0.5022	-1.1851	-1.7742	-1.9161	-2.6669	-3.257	-3.8592	-4.3627
-23.3	-0.4878	-1.1708	-1.7592	-1.9137	-2.6432	-3.2349	-3.8236	-4.3333
-23.2	-0.4789	-1.1745	-1.7445	-1.9076	-2.627	-3.2057	-3.7882	-4.2924
-23.1	-0.4728	-1.1642	-1.7287	-1.8906	-2.5843	-3.1687	-3.7425	-4.2318
-23	-0.4764	-1.1579	-1.6964	-1.8666	-2.5767	-3.1553	-3.7219	-4.1981
-22.9	-0.4817	-1.1419	-1.6888	-1.8699	-2.5749	-3.142	-3.6957	-4.1736
-22.8	-0.461	-1.1426	-1.6904	-1.853	-2.5645	-3.1141	-3.6648	-4.1436
-22.7	-0.4698	-1.1353	-1.6971	-1.84	-2.5564	-3.1027	-3.6432	-4.1153
-22.6	-0.4698	-1.1211	-1.697	-1.8316	-2.538	-3.0812	-3.6139	-4.0927
-22.5	-0.469	-1.1099	-1.6913	-1.8245	-2.5178	-3.0529	-3.5677	-4.0488
-22.4	-0.4685	-1.1032	-1.6782	-1.812	-2.4885	-3.0374	-3.5308	-4.0074
-22.3	-0.4584	-1.0958	-1.6633	-1.8113	-2.4521	-2.9988	-3.4977	-3.9676
-22.2	-0.4483	-1.0989	-1.6402	-1.7854	-2.4208	-2.958	-3.4714	-3.9301
-22.1	-0.4451	-1.0955	-1.6141	-1.7628	-2.3934	-2.9213	-3.4324	-3.8804
-22	-0.4408	-1.1014	-1.6011	-1.7464	-2.3835	-2.8921	-3.3947	-3.8414
-21.9	-0.4397	-1.0905	-1.5993	-1.7303	-2.345	-2.8494	-3.3486	-3.7849
-21.8	-0.4521	-1.0829	-1.5745	-1.7001	-2.2989	-2.8159	-3.2935	-3.7234
-21.7	-0.4456	-1.0676	-1.5367	-1.6624	-2.2554	-2.7658	-3.2645	-3.6812
-21.6	-0.4278	-1.0352	-1.514	-1.6421	-2.216	-2.7294	-3.2227	-3.6334
-21.5	-0.4045	-1.0112	-1.5001	-1.6246	-2.1958	-2.7003	-3.1838	-3.5915
-21.4	-0.3805	-1.007	-1.4787	-1.6025	-2.1664	-2.6625	-3.1343	-3.5413
-21.3	-0.3741	-0.9984	-1.459	-1.5831	-2.142	-2.6392	-3.1018	-3.509
-21.2	-0.3592	-0.9861	-1.4473	-1.5701	-2.1216	-2.6143	-3.092	-3.48
-21.1	-0.3478	-0.9785	-1.4333	-1.5565	-2.1	-2.5823	-3.0783	-3.457
-21	-0.3443	-0.9756	-1.4395	-1.5411	-2.0613	-2.5535	-3.0458	-3.4149
-20.9	-0.3335	-0.9644	-1.4237	-1.5101	-2.0295	-2.5246	-3.0187	-3.3789
-20.8	-0.3376	-0.9432	-1.4019	-1.4872	-1.9997	-2.4978	-2.9837	-3.3406
-20.7	-0.3267	-0.923	-1.3837	-1.4658	-1.986	-2.4795	-2.9581	-3.3065
-20.6	-0.321	-0.9009	-1.3777	-1.4516	-1.9653	-2.4462	-2.9201	-3.2616
-20.5	-0.3186	-0.9055	-1.3609	-1.4307	-1.9382	-2.4134	-2.8923	-3.215
-20.4	-0.3281	-0.8975	-1.341	-1.4146	-1.9129	-2.3851	-2.8651	-3.1828
-20.3	-0.3214	-0.8927	-1.3272	-1.3977	-1.9011	-2.3589	-2.8282	-3.1469
-20.2	-0.3146	-0.8788	-1.3158	-1.3853	-1.8834	-2.3339	-2.8024	-3.1163
-20.1	-0.3095	-0.8708	-1.3021	-1.3733	-1.8659	-2.3101	-2.7667	-3.0761
-20	-0.3049	-0.8689	-1.2886	-1.3607	-1.8383	-2.2772	-2.7295	-3.0268
-19.9	-0.3102	-0.8598	-1.2725	-1.3387	-1.8164	-2.2438	-2.683	-2.9878
-19.8	-0.304	-0.85	-1.2501	-1.3262	-1.8002	-2.215	-2.6411	-2.9538
-19.7	-0.2948	-0.8399	-1.2343	-1.3054	-1.7856	-2.1922	-2.6177	-2.9236
-19.6	-0.2906	-0.8278	-1.2214	-1.2926	-1.7588	-2.1658	-2.5856	-2.8993
-19.5	-0.2861	-0.8208	-1.2033	-1.2816	-1.7395	-2.1458	-2.5518	-2.8655
-19.4	-0.2856	-0.8081	-1.1909	-1.2549	-1.7119	-2.1214	-2.5133	-2.8299
-19.3	-0.282	-0.8005	-1.17	-1.2339	-1.6925	-2.0949	-2.4814	-2.7915
-19.2	-0.2806	-0.7919	-1.1497	-1.2166	-1.6685	-2.0684	-2.4464	-2.7461
-19.1	-0.2778	-0.7828	-1.134	-1.2024	-1.6507	-2.05	-2.4258	-2.7121
-19	-0.2726	-0.768	-1.1239	-1.1877	-1.6346	-2.027	-2.4104	-2.6866
-18.9	-0.2704	-0.7714	-1.1129	-1.1718	-1.617	-2.0095	-2.3857	-2.6544
-18.8	-0.275	-0.7667	-1.1086	-1.1591	-1.6044	-1.9933	-2.3613	-2.6185
-18.7	-0.2761	-0.7678	-1.1027	-1.1439	-1.5859	-1.9757	-2.335	-2.5804
-18.6	-0.2739	-0.7608	-1.0921	-1.137	-1.5583	-1.9539	-2.3008	-2.5454
-18.5	-0.2754	-0.7506	-1.0828	-1.1252	-1.5248	-1.9253	-2.2635	-2.5043
-18.4	-0.2723	-0.7359	-1.0623	-1.0926	-1.5024	-1.8892	-2.241	-2.4657
-18.3	-0.2714	-0.7088	-1.0386	-1.0584	-1.4979	-1.8675	-2.2226	-2.4445
-18.2	-0.2624	-0.7	-1.0235	-1.0373	-1.5053	-1.876	-2.1998	-2.4175
-18.1	-0.2519	-0.6952	-1.024	-1.0421	-1.4874	-1.866	-2.1757	-2.3858
-18	-0.2549	-0.6942	-1.0275	-1.0418	-1.4634	-1.8464	-2.173	-2.3663
-17.9	-0.2637	-0.6907	-1.0167	-1.0375	-1.4369	-1.8293	-2.1467	-2.3372
-17.8	-0.2696	-0.6849	-1.0124	-1.0297	-1.4171	-1.8068	-2.1195	-2.3037
-17.7	-0.2731	-0.6841	-0.9929	-1.0232	-1.4084	-1.8	-2.1005	-2.2829
-17.6	-0.2716	-0.6697	-0.9903	-1.0219	-1.395	-1.7828	-2.09	-2.2576
-17.5	-0.2687	-0.672	-0.984	-1.0166	-1.369	-1.7432	-2.0561	-2.2275
-17.4	-0.271	-0.6616	-0.9583	-1.0102	-1.361	-1.7431	-2.0251	-2.2011
-17.3	-0.2612	-0.6454	-0.9485	-1.0135	-1.3572	-1.7402	-2.0105	-2.1785
-17.2	-0.2423	-0.6388	-0.9419	-1.0016	-1.3428	-1.736	-1.9932	-2.1561
-17.1	-0.2482	-0.6408	-0.931	-0.9884	-1.3235	-1.7232	-1.9761	-2.1411
-17	-0.2601	-0.6371	-0.9314	-0.9716	-1.2773	-1.693	-1.95	-2.1136
-16.9	-0.2716	-0.6337	-0.9052	-0.9436	-1.2366	-1.6604	-1.9116	-2.0833
-16.8	-0.2889	-0.6189	-0.8772	-0.9001	-1.2067	-1.6295	-1.8847	-2.0576
-16.7	-0.2866	-0.5979	-0.8616	-0.8711	-1.1876	-1.5999	-1.8579	-2.0324
-16.6	-0.2745	-0.5841	-0.8478	-0.8479	-1.1676	-1.5735	-1.8258	-1.9968
-16.5	-0.2554	-0.5654	-0.8236	-0.8363	-1.1574	-1.5534	-1.7964	-1.9634
-16.4	-0.2555	-0.5525	-0.808	-0.8257	-1.1531	-1.5387	-1.7767	-1.9372
-16.3	-0.2426	-0.5402	-0.8032	-0.826	-1.1457	-1.5187	-1.7581	-1.9091
-16.2	-0.2325	-0.5369	-0.8029	-0.8126	-1.1383	-1.503	-1.7365	-1.8914
-16.1	-0.2354	-0.5315	-0.7942	-0.7916	-1.1351	-1.4898	-1.7233	-1.8755
-16	-0.2313	-0.5297	-0.7901	-0.7839	-1.1344	-1.4839	-1.7137	-1.8707
-15.9	-0.2233	-0.5324	-0.7943	-0.7887	-1.1249	-1.48	-1.6992	-1.8602
-15.8	-0.2194	-0.5386	-0.7953	-0.7891	-1.108	-1.4705	-1.6797	-1.8351
-15.7	-0.2338	-0.5439	-0.7822	-0.7757	-1.095	-1.4573	-1.6488	-1.8153
-15.6	-0.2452	-0.5466	-0.7728	-0.77	-1.0912	-1.4475	-1.6351	-1.8046
-15.5	-0.2362	-0.5379	-0.7706	-0.7747	-1.0878	-1.4323	-1.6222	-1.7907
-15.4	-0.2275	-0.5376	-0.7667	-0.7826	-1.0873	-1.4127	-1.6082	-1.773
-15.3	-0.2385	-0.5344	-0.7625	-0.792	-1.09	-1.4125	-1.5998	-1.7548
-15.2	-0.2452	-0.5332	-0.7761	-0.7976	-1.0761	-1.3983	-1.5684	-1.7306
-15.1	-0.2427	-0.5281	-0.7703	-0.7914	-1.0566	-1.3731	-1.5595	-1.7026
-15	-0.2553	-0.511	-0.7484	-0.7782	-1.0451	-1.3424	-1.5544	-1.6834
-14.9	-0.2415	-0.5052	-0.7381	-0.7662	-1.0083	-1.3134	-1.5174	-1.6611
-14.8	-0.2365	-0.4943	-0.7296	-0.7479	-0.9745	-1.2803	-1.4935	-1.6426
-14.7	-0.2197	-0.4835	-0.7172	-0.7344	-0.9591	-1.2533	-1.477	-1.6254
-14.6	-0.1985	-0.4727	-0.712	-0.7275	-0.9418	-1.2313	-1.4585	-1.6072
-14.5	-0.1836	-0.4708	-0.7055	-0.7182	-0.9282	-1.2207	-1.4356	-1.5871
-14.4	-0.1737	-0.4615	-0.6923	-0.7064	-0.919	-1.2152	-1.4097	-1.5802
-14.3	-0.1666	-0.4533	-0.6933	-0.6987	-0.9056	-1.207	-1.3875	-1.5567
-14.2	-0.1567	-0.4536	-0.6846	-0.6835	-0.8924	-1.1881	-1.3602	-1.5263
-14.1	-0.161	-0.4543	-0.672	-0.6621	-0.8781	-1.1744	-1.3346	-1.4963
-14	-0.1732	-0.4419	-0.6519	-0.637	-0.8619	-1.1422	-1.3043	-1.4707
-13.9	-0.1771	-0.4252	-0.6271	-0.6167	-0.845	-1.1123	-1.279	-1.4434
-13.8	-0.175	-0.4107	-0.6024	-0.602	-0.8263	-1.0786	-1.2577	-1.4228
-13.7	-0.1695	-0.3911	-0.582	-0.5851	-0.8084	-1.0546	-1.2393	-1.4048
-13.6	-0.1528	-0.3828	-0.5819	-0.5763	-0.7807	-1.0225	-1.219	-1.3794
-13.5	-0.1479	-0.382	-0.5694	-0.5627	-0.7488	-0.9898	-1.1958	-1.3439
-13.4	-0.1505	-0.3774	-0.5578	-0.5429	-0.7438	-0.9818	-1.2013	-1.3337
-13.3	-0.1327	-0.3609	-0.5618	-0.5472	-0.728	-0.9626	-1.1703	-1.3044
-13.2	-0.1106	-0.3682	-0.5474	-0.5235	-0.754	-0.9635	-1.1562	-1.3056
-13.1	-0.1157	-0.3502	-0.5533	-0.523	-0.7397	-0.9753	-1.1409	-1.2826
-13	-0.0994	-0.342	-0.5295	-0.5179	-0.7081	-0.9429	-1.1086	-1.2441
-12.9	-0.1308	-0.3496	-0.5021	-0.4931	-0.7209	-0.9508	-1.1144	-1.2401
-12.8	-0.1288	-0.33	-0.5071	-0.4986	-0.7183	-0.9112	-1.0797	-1.2168
-12.7	-0.1127	-0.3595	-0.5022	-0.4897	-0.6777	-0.8723	-1.0517	-1.1766
-12.6	-0.1453	-0.3559	-0.473	-0.4689	-0.6573	-0.8568	-1.0337	-1.1538
-12.5	-0.1531	-0.3427	-0.4563	-0.463	-0.6479	-0.8503	-1.0265	-1.1386
-12.4	-0.158	-0.3099	-0.4569	-0.4623	-0.6591	-0.8567	-1.0333	-1.139
-12.3	-0.1309	-0.2983	-0.4831	-0.4738	-0.6574	-0.8498	-1.031	-1.1326
-12.2	-0.1347	-0.3052	-0.4871	-0.4744	-0.654	-0.8412	-1.0243	-1.1238
-12.1	-0.1492	-0.306	-0.4872	-0.4717	-0.6435	-0.8179	-1.0003	-1.102
-12	-0.1516	-0.3127	-0.4755	-0.4571	-0.6289	-0.7952	-0.9825	-1.0731
-11.9	-0.1617	-0.3066	-0.4634	-0.4484	-0.6157	-0.7824	-0.9675	-1.0513
-11.8	-0.1625	-0.3015	-0.4611	-0.4402	-0.606	-0.7648	-0.9489	-1.0301
-11.7	-0.1551	-0.3039	-0.4552	-0.4308	-0.5959	-0.7496	-0.9283	-1.0111
-11.6	-0.1606	-0.3081	-0.4425	-0.423	-0.5714	-0.7246	-0.8947	-0.9807
-11.5	-0.161	-0.3114	-0.4193	-0.4087	-0.5495	-0.7107	-0.8754	-0.9572
-11.4	-0.1596	-0.3037	-0.3981	-0.3945	-0.5345	-0.6881	-0.8424	-0.9339
-11.3	-0.1546	-0.2962	-0.3824	-0.3713	-0.5135	-0.6592	-0.8083	-0.9101
-11.2	-0.1615	-0.281	-0.3628	-0.3533	-0.4951	-0.6352	-0.7829	-0.8827
-11.1	-0.1524	-0.2627	-0.3487	-0.3287	-0.4747	-0.6175	-0.7578	-0.8507
-11	-0.1433	-0.2553	-0.3345	-0.3079	-0.4542	-0.5883	-0.7329	-0.8208
-10.9	-0.1292	-0.2367	-0.3105	-0.289	-0.4398	-0.5734	-0.7172	-0.7994
-10.8	-0.1238	-0.2126	-0.3008	-0.2841	-0.4298	-0.5584	-0.7008	-0.7808
-10.7	-0.1154	-0.2038	-0.2974	-0.2772	-0.4185	-0.5397	-0.681	-0.7575
-10.6	-0.1077	-0.2026	-0.2869	-0.2727	-0.4024	-0.5155	-0.6576	-0.735
-10.5	-0.0964	-0.1983	-0.2757	-0.2664	-0.3897	-0.4978	-0.6352	-0.7075
-10.4	-0.0987	-0.188	-0.2617	-0.2507	-0.37	-0.4679	-0.6024	-0.6723
-10.3	-0.0999	-0.1772	-0.2425	-0.225	-0.3473	-0.4345	-0.5773	-0.6359
-10.2	-0.0908	-0.1606	-0.2218	-0.2017	-0.3161	-0.4	-0.5438	-0.5961
-10.1	-0.0688	-0.1437	-0.1967	-0.1771	-0.2797	-0.3588	-0.4968	-0.5501
-10	-0.055	-0.117	-0.1668	-0.1433	-0.2547	-0.3287	-0.4614	-0.511
-9.9	-0.0377	-0.0811	-0.1473	-0.1203	-0.2567	-0.3262	-0.4555	-0.4974
-9.8	-0.0075	-0.0609	-0.1546	-0.1241	-0.265	-0.3138	-0.4468	-0.4793
-9.7	-0.0166	-0.0861	-0.1506	-0.1233	-0.2976	-0.3269	-0.4683	-0.4915
-9.6	-0.0485	-0.1044	-0.1857	-0.1474	-0.2765	-0.3533	-0.4813	-0.4959
-9.5	-0.0395	-0.1165	-0.2176	-0.188	-0.2647	-0.3376	-0.4437	-0.4869
-9.4	-0.0553	-0.1288	-0.1918	-0.1996	-0.2624	-0.3333	-0.4319	-0.4665
-9.3	-0.0321	-0.099	-0.1827	-0.204	-0.2507	-0.3231	-0.417	-0.4586
-9.2	-0.025	-0.1018	-0.1796	-0.1941	-0.2406	-0.3144	-0.4103	-0.4474
-9.1	-0.0229	-0.0935	-0.172	-0.1754	-0.2292	-0.2959	-0.4037	-0.4346
-9	-0.0235	-0.0874	-0.1515	-0.1537	-0.2176	-0.2821	-0.389	-0.4125
-8.9	-0.0244	-0.0823	-0.1481	-0.1391	-0.2166	-0.2707	-0.3819	-0.4043
-8.8	-0.0182	-0.0826	-0.1462	-0.1331	-0.2087	-0.2584	-0.3691	-0.3839
-8.7	-0.0103	-0.0835	-0.1437	-0.1268	-0.1936	-0.2461	-0.3542	-0.369
-8.6	-0.0059	-0.0765	-0.1383	-0.1239	-0.1876	-0.2361	-0.341	-0.3525
-8.5	-0.0001	-0.0716	-0.1329	-0.1228	-0.1813	-0.2278	-0.3259	-0.3401
-8.4	0.0057	-0.0708	-0.1238	-0.1171	-0.1727	-0.2211	-0.3129	-0.3275
-8.3	0.0096	-0.0657	-0.1156	-0.1094	-0.1667	-0.2191	-0.3053	-0.3208
-8.2	0.0097	-0.0616	-0.1147	-0.1052	-0.1557	-0.2046	-0.2921	-0.3098
-8.1	0.0105	-0.0622	-0.1077	-0.1023	-0.152	-0.1956	-0.2793	-0.2993
-8	0.0078	-0.065	-0.1041	-0.099	-0.1492	-0.1904	-0.2674	-0.2899
-7.9	0.0086	-0.0618	-0.1017	-0.0922	-0.144	-0.18	-0.2539	-0.2762
-7.8	0.0117	-0.0601	-0.0957	-0.0842	-0.1377	-0.1716	-0.2444	-0.2645
-7.7	0.0079	-0.055	-0.0914	-0.0852	-0.1342	-0.1663	-0.2337	-0.2553
-7.6	0.0071	-0.0505	-0.0863	-0.0911	-0.1295	-0.1587	-0.2204	-0.2424
-7.5	0.0056	-0.0471	-0.0824	-0.0867	-0.1219	-0.152	-0.2071	-0.2286
-7.4	0.0041	-0.0419	-0.0762	-0.0832	-0.1147	-0.1424	-0.1946	-0.2176
-7.3	0.0057	-0.0381	-0.0664	-0.0753	-0.1	-0.1275	-0.1802	-0.1988
-7.2	0.0085	-0.0307	-0.0536	-0.0645	-0.0862	-0.1108	-0.1575	-0.1786
-7.1	0.0127	-0.0207	-0.0422	-0.0541	-0.078	-0.1024	-0.1441	-0.1636
-7	0.0173	-0.0068	-0.0358	-0.0479	-0.073	-0.0901	-0.1326	-0.1519
-6.9	0.0259	-0.0011	-0.0307	-0.0366	-0.0632	-0.0749	-0.1203	-0.136
-6.8	0.0287	0.0011	-0.0231	-0.0303	-0.0546	-0.0673	-0.1057	-0.1204
-6.7	0.0265	0.0064	-0.0172	-0.0328	-0.0571	-0.0704	-0.1073	-0.117
-6.6	0.0292	0.0083	-0.0242	-0.0341	-0.0567	-0.0656	-0.1063	-0.114
-6.5	0.0335	0.002	-0.023	-0.0377	-0.0525	-0.0568	-0.1005	-0.107
-6.4	0.026	-0.007	-0.024	-0.0364	-0.0519	-0.0554	-0.0942	-0.101
-6.3	0.0217	-0.0051	-0.0317	-0.0366	-0.0462	-0.0476	-0.0818	-0.0909
-6.2	0.02	-0.0052	-0.0299	-0.0339	-0.0421	-0.0461	-0.0745	-0.0806
-6.1	0.0139	-0.0008	-0.0292	-0.0349	-0.0359	-0.0427	-0.061	-0.0732
-6	0.0157	0.0015	-0.0261	-0.0317	-0.0268	-0.0366	-0.0548	-0.0616
-5.9	0.0146	-0.0006	-0.0225	-0.0269	-0.0194	-0.0259	-0.0453	-0.0469
-5.8	0.0138	-0.0035	-0.0152	-0.0152	-0.0179	-0.0205	-0.039	-0.0375
-5.7	0.015	0.0003	-0.0141	-0.016	-0.0094	-0.016	-0.0315	-0.0255
-5.6	0.0166	-0.0014	-0.0104	-0.0108	-0.0076	-0.0097	-0.0218	-0.0184
-5.5	0.0147	-0.0024	-0.0049	-0.0077	-0.0066	-0.0082	-0.0148	-0.0112
-5.4	0.0162	-0.0014	-0.006	-0.0034	-0.0031	-0.005	-0.0053	-0.0029
-5.3	0.0138	-0.0003	-0.0037	-0.0026	0	0	0	0
-5.2	0.0106	0.0004	0	0	0.0043	0.0042	0.0044	0.0076
-5.1	0.008	0	0.0056	0.0062	0.0112	0.0104	0.0108	0.0208
-5	-0.0003	-0.0007	0.0066	0.0105	0.0139	0.0101	0.0188	0.0274
-4.9	-0.004	0.0011	0.0056	0.0145	0.0199	0.0143	0.0277	0.0344
-4.8	-0.0035	0.0038	0.01	0.0164	0.0263	0.0195	0.0407	0.042
-4.7	-0.0036	0.0054	0.0177	0.0242	0.0315	0.0273	0.0472	0.0488
-4.6	-0.0028	0.0078	0.0211	0.0299	0.0348	0.0341	0.0596	0.0584
-4.5	-0.0033	0.0146	0.023	0.0299	0.0305	0.0302	0.0512	0.0592
-4.4	-0.0061	0.0224	0.021301	0.026501	0.0391	0.0371	0.0635	0.0686
-4.3	-0.0056	0.013201	0.0292	0.0324	0.049	0.0438	0.0661	0.0764
-4.2	-0.0124	0.0168	0.0331	0.0316	0.0496	0.0499	0.0689	0.0824
-4.1	-0.0089	0.0199	0.0361	0.032	0.0455	0.0559	0.0729	0.0885
-4	-0.011	0.0184	0.0351	0.027	0.0437	0.0485	0.0742	0.0956
-3.9	-0.0146	0.0194	0.028	0.0244	0.0437	0.0481	0.0738	0.098
-3.8	-0.0208	0.0149	0.0286	0.0187	0.043	0.0523	0.0816	0.1041
-3.7	-0.0278	0.0045	0.0323	0.0232	0.0473	0.0581	0.0884	0.1096
-3.6	-0.0338	0.0043	0.0353	0.0291	0.0504	0.06	0.0912	0.1161
-3.5	-0.0377	0.0074	0.0335	0.0306	0.0554	0.0701	0.0988	0.1257
-3.4	-0.0413	0.0076	0.0351	0.0295	0.0567	0.0772	0.1068	0.1362
-3.3	-0.043	0.0104	0.0387	0.0292	0.0543	0.0734	0.1079	0.1434
-3.2	-0.0432	0.0182	0.0371	0.0288	0.0615	0.0777	0.1164	0.1539
-3.1	-0.0432	0.0173	0.0417	0.0292	0.068	0.0829	0.1211	0.1625
-3	-0.0483	0.0182	0.0446	0.0334	0.0782	0.0865	0.1247	0.1705
-2.9	-0.0503	0.0242	0.0482	0.0397	0.0905	0.0901	0.1301	0.1804
-2.8	-0.0531	0.0312	0.0527	0.0432	0.0849	0.0884	0.1265	0.1832
-2.7	-0.0555	0.0357	0.0497	0.042	0.0872	0.0924	0.1282	0.1927
-2.6	-0.0499	0.0296	0.0432	0.0426	0.0882	0.0895	0.127	0.1958
-2.5	-0.0637	0.0272	0.0351	0.0477	0.0999	0.0908	0.137	0.2
-2.4	-0.0661	0.0301	0.035	0.0489	0.0938	0.0828	0.1353	0.195
-2.3	-0.0722	0.0306	0.032	0.0529	0.0847	0.0759	0.1358	0.1875
-2.2	-0.0736	0.0233	0.0253	0.0511	0.0831	0.0741	0.1381	0.1902
-2.1	-0.0721	0.0181	0.037	0.053	0.0838	0.0765	0.1399	0.2054
-2	-0.0728	0.0294	0.0392	0.0596	0.0927	0.0904	0.1506	0.2128
-1.9	-0.0708	0.0407	0.0525	0.0625	0.103099	0.101299	0.166599	0.230999
-1.8	-0.0742	0.056	0.074	0.0645	0.1013	0.0921	0.1648	0.2346
-1.7	-0.0715	0.073799	0.0607	0.0476	0.1013	0.0963	0.1614	0.2346
-1.6	-0.0538	0.0724	0.067	0.0442	0.1013	0.1008	0.1648	0.2445
-1.5	-0.0606	0.0724	0.0704	0.0476	0.1013	0.15	0.2034	0.252
-1.4	-0.0606	0.0744	0.1057	0.066	0.1013	0.15	0.2034	0.252
-1.3	-0.0625	0.0744	0.1057	0.0644	0.1055	0.1515	0.1968	0.2537
-1.2	-0.0818	0.0724	0.1059	0.0644	0.1135	0.1534	0.2034	0.2537
-1.1	-0.0818	0.0724	0.1076	0.066	0.1135	0.1534	0.2052	0.2647
-1	-0.0625	0.0724	0.1076	0.0679
-0.9	-0.0606	0.0744
-0.8	-0.0606
-0.7
-0.6
-0.5
-0.4
-0.3
-0.2
-0.1
0
0.099998
0.199997
0.299999
0.399998
0.5
0.599998
0.699997
0.799999
0.899998
1
1.1
1.2
1.3
1.4
1.5					66.2679	135.633	255.673	459.781
1.6			15.0753	25.5839	68.6998	137.636	257.913	464.367
1.7		11.266	14.56	26.5761	70.7208	139.339	259.135	467.938
1.8	24.7519	7.6704	13.3694	28.3471	72.6107	140.832	260.076	468.955
1.9	20.8868	5.1179	13.0405	30.6377	74.3399	141.727	260.086	470.961
2	16.1461	3.0976	13.3694	32.5112	76.022	142.816	260.086	467.938
2.1	12.2644	1.7803	14.56	34.3234	77.4831	143.497	259.135	464.367
2.2	8.86908	1.09858	15.8335	36.0267	78.7098	143.81	257.913	459.781
2.3	6.05348	1.0576	17.2541	37.8871	80.0859	144.347	256.699	455.745
2.4	3.73379	1.0576	19.1259	39.6389	81.432	144.834	255.756	452.056
2.5	1.9048	1.5273	20.8351	41.5772	82.5196	145.194	254.717	448.201
2.6	0.549597	2.343	22.467	42.9492	83.4155	145.148	253.144	443.171
2.7	-0.4849	3.46892	24.1562	44.5331	84.5711	145.179	251.703	439.033
2.8	-1.28768	4.614	25.9219	46.2318	85.5015	145.684	250.496	435.024
2.9	-1.73687	5.9504	27.755	47.8266	86.6649	145.621	249.366	431.491
3	-2.0765	7.5891	29.616	49.4483	87.3156	145.783	247.899	427.248
3.1	-1.98007	9.2527	31.1374	50.7108	88.23	145.626	246.769	423.345
3.2	-1.53537	10.7901	32.7581	52.1414	89.026	145.849	245.508	419.832
3.3	-1.21736	12.3896	34.4239	53.5188	89.7536	145.822	244.483	416.632
3.4	-0.63956	14.1227	36.054	54.8184	90.4173	145.871	243.37	413.11
3.5	0.123196	15.8392	37.5504	55.927	90.9957	145.756	241.946	409.529
3.6	0.860653	17.4537	39.0093	56.9432	91.5938	145.717	241.076	406.475
3.7	1.69195	19.0212	40.4782	57.9433	92.1371	145.868	240.067	403.69
3.8	2.45856	20.5939	41.8725	58.996	92.7177	146.035	239.259	401.068
3.9	3.47676	22.1503	43.217	59.9943	93.2664	146.007	238.134	398.303
4	4.5148	23.7206	44.5835	60.9584	93.7955	145.957	237.353	395.781
4.1	5.59456	25.2884	45.8536	61.7942	94.2481	146.034	236.422	393.52
4.2	6.61656	26.7715	47.1008	62.6694	94.6883	145.964	235.872	391.35
4.3	7.64216	28.2508	48.142	63.3547	95.1188	145.834	235.201	389.023
4.4	8.71667	29.6016	49.1988	64.0502	95.4915	145.914	234.543	387.297
4.5	9.7251	30.8984	50.2053	64.7695	95.9212	145.942	233.849	385.504
4.6	10.7283	32.2503	51.1746	65.3968	96.3499	145.965	233.401	383.889
4.7	11.7628	33.4921	52.1087	66.0839	96.7643	146.048	232.971	382.31
4.8	12.7361	34.7404	53.0794	66.83	97.2066	146.166	232.537	380.833
4.9	13.7066	35.9282	53.9987	67.4662	97.5839	146.229	232.222	379.693
5	14.67	37.0446	54.9072	68.0983	97.9861	146.309	231.893	378.531
5.1	15.6178	38.1473	55.6805	68.7075	98.3701	146.441	231.573	377.307
5.2	16.5471	39.1917	56.3816	69.2378	98.7482	146.629	231.261	376.145
5.3	17.4441	40.2525	57.1204	69.8257	99.0975	146.798	230.928	375.362
5.4	18.3031	41.2639	57.812	70.3798	99.5037	147.038	230.827	374.559
5.5	19.2077	42.2666	58.5318	70.9505	99.9215	147.238	230.715	373.865
5.6	20.1155	43.1867	59.233	71.4759	100.261	147.429	230.586	373.177
5.7	20.9725	44.1044	59.913	71.9458	100.563	147.58	230.5	372.512
5.8	21.8264	44.9402	60.5114	72.3735	100.912	147.742	230.488	372.115
5.9	22.6129	45.6851	61.0877	72.8265	101.262	148.069	230.562	371.665
6	23.3173	46.4307	61.7034	73.3173	101.59	148.319	230.662	371.139
6.1	23.9571	47.1991	62.2629	73.7583	101.965	148.581	230.707	370.649
6.2	24.6209	47.9089	62.8102	74.2028	102.336	148.829	230.746	370.315
6.3	25.3084	48.5996	63.3046	74.6385	102.739	149.022	230.792	370.192
6.4	25.9196	49.2518	63.8357	75.0727	103.114	149.274	230.887	370.059
6.5	26.5277	49.898	64.2994	75.5079	103.475	149.601	231.029	369.857
6.6	27.0781	50.5043	64.7869	75.9505	103.84	149.882	231.135	369.706
6.7	27.6632	51.1218	65.2664	76.3689	104.204	150.159	231.424	369.498
6.8	28.2361	51.6385	65.739	76.7877	104.58	150.497	231.629	369.733
6.9	28.7788	52.1609	66.1774	77.2351	104.934	150.809	231.788	369.796
7	29.2946	52.6893	66.606	77.6216	105.297	151.164	232.036	369.829
7.1	29.7905	53.1809	67.0362	78.0205	105.601	151.464	232.227	369.772
7.2	30.2706	53.668	67.4623	78.4028	105.971	151.773	232.53	369.825
7.3	30.7066	54.1572	67.8586	78.7999	106.366	152.084	232.748	369.929
7.4	31.1646	54.5833	68.2775	79.1845	106.72	152.393	233.008	370.029
7.5	31.5564	55.0289	68.6689	79.561	107.076	152.72	233.261	370.184
7.6	31.9196	55.4175	69.0515	79.9554	107.455	152.996	233.525	370.364
7.7	32.3189	55.8268	69.4472	80.3413	107.826	153.32	233.785	370.53
7.8	32.6783	56.1999	69.8294	80.7125	108.213	153.7	234.042	370.726
7.9	33.0651	56.5655	70.2008	81.0799	108.564	154.063	234.333	370.909
8	33.4013	56.9438	70.5443	81.4483	108.915	154.42	234.677	371.111
8.1	33.7562	57.2646	70.8923	81.7995	109.267	154.747	235.009	371.336
8.2	34.0478	57.6257	71.2439	82.1518	109.627	155.095	235.326	371.582
8.3	34.403	57.9294	71.5792	82.5202	109.984	155.446	235.64	371.878
8.4	34.6955	58.2359	71.943	82.8807	110.333	155.795	235.949	372.134
8.5	34.9939	58.5785	72.268	83.2274	110.689	156.13	236.284	372.369
8.6	35.2733	58.8718	72.5857	83.5689	111.03	156.478	236.581	372.639
8.7	35.545	59.1504	72.8883	83.8909	111.367	156.807	236.89	372.886
8.8	35.7984	59.445	73.2149	84.225	111.706	157.143	237.231	373.149
8.9	36.0405	59.7073	73.5046	84.5463	112.047	157.465	237.577	373.436
9	36.2689	59.9825	73.8069	84.877	112.388	157.802	237.915	373.795
9.1	36.5006	60.2403	74.1248	85.21	112.733	158.164	238.242	374.119
9.2	36.7262	60.5201	74.4198	85.5367	113.068	158.501	238.566	374.407
9.3	36.9601	60.8051	74.7257	85.8621	113.409	158.833	238.877	374.729
9.4	37.1841	61.0679	75.0096	86.1772	113.733	159.162	239.222	375.026
9.5	37.4055	61.3305	75.2979	86.4871	114.05	159.5	239.539	375.305
9.6	37.604	61.5682	75.5852	86.7906	114.389	159.838	239.894	375.627
9.7	37.8032	61.8053	75.8632	87.1008	114.715	160.188	240.228	375.924
9.8	37.992	62.0408	76.151	87.4175	115.03	160.52	240.561	376.19
9.9	38.1821	62.272	76.4174	87.7204	115.35	160.843	240.879	376.506
10	38.3642	62.4943	76.6961	88.0225	115.665	161.171	241.19	376.834
10.1	38.5354	62.708	76.9661	88.3308	115.979	161.495	241.522	377.155
10.2	38.7085	62.9149	77.2406	88.6327	116.294	161.824	241.829	377.485
10.3	38.8753	63.1268	77.5098	88.936	116.61	162.152	242.156	377.789
10.4	39.0372	63.3404	77.7864	89.2439	116.932	162.488	242.498	378.116
10.5	39.2082	63.5518	78.0575	89.5453	117.248	162.813	242.805	378.448
10.6	39.3788	63.7598	78.3174	89.8414	117.564	163.129	243.129	378.795
10.7	39.5481	63.9592	78.5775	90.1393	117.852	163.429	243.436	379.097
10.8	39.7183	64.1554	78.8216	90.4102	118.144	163.73	243.744	379.407
10.9	39.8843	64.3394	79.0613	90.6851	118.436	164.044	244.067	379.722
11	40.0297	64.5191	79.3078	90.9618	118.729	164.343	244.369	380.024
11.1	40.1682	64.6982	79.5551	91.2431	119.035	164.65	244.682	380.344
11.2	40.3098	64.8713	79.8052	91.5262	119.329	164.952	244.983	380.66
11.3	40.4533	65.0533	80.0509	91.8044	119.616	165.258	245.288	380.951
11.4	40.5938	65.2352	80.292	92.0769	119.905	165.552	245.593	381.253
11.5	40.729	65.4114	80.5272	92.3476	120.191	165.848	245.895	381.57
11.6	40.8582	65.5816	80.7626	92.6168	120.471	166.137	246.195	381.883
11.7	40.993	65.7435	80.9924	92.8819	120.754	166.423	246.5	382.194
11.8	41.1274	65.9036	81.2258	93.1501	121.055	166.727	246.815	382.519
11.9	41.2595	66.0734	81.471	93.4307	121.352	167.033	247.133	382.851
12	41.3979	66.2548	81.7179	93.7139	121.633	167.334	247.439	383.16
12.1	41.5443	66.4364	81.9469	93.9833	121.921	167.643	247.747	383.474
12.2	41.6884	66.6052	82.1922	94.2566	122.205	167.938	248.058	383.771
12.3	41.8247	66.7789	82.43	94.5309	122.492	168.229	248.353	384.072
12.4	41.9697	66.9417	82.6638	94.8007	122.777	168.522	248.656	384.367
12.5	42.108	67.1056	82.8954	95.0725	123.06	168.811	248.962	384.667
12.6	42.2388	67.2704	83.1224	95.3354	123.337	169.092	249.252	384.961
12.7	42.377	67.4333	83.3472	95.59	123.62	169.385	249.549	385.262
12.8	42.5148	67.5899	83.5765	95.8569	123.902	169.675	249.848	385.579
12.9	42.6425	67.7528	83.8076	96.1262	124.181	169.965	250.147	385.883
13	42.7733	67.9217	84.0313	96.3901	124.46	170.245	250.439	386.187
13.1	42.9122	68.0821	84.2541	96.6493	124.744	170.534	250.739	386.494
13.2	43.057	68.2343	84.486	96.9211	125.019	170.812	251.031	386.79
13.3	43.1967	68.3984	84.7075	97.18	125.283	171.078	251.322	387.081
13.4	43.3391	68.5553	84.9231	97.4297	125.556	171.351	251.601	387.369
13.5	43.4742	68.7045	85.1424	97.6804	125.818	171.622	251.88	387.66
13.6	43.5956	68.8562	85.3495	97.9321	126.084	171.896	252.16	387.954
13.7	43.7249	69.0039	85.5583	98.1797	126.346	172.172	252.438	388.239
13.8	43.8544	69.1497	85.7649	98.4246	126.621	172.448	252.729	388.535
13.9	43.9777	69.29	85.9859	98.6771	126.879	172.713	253.002	388.815
14	44.0998	69.4404	86.1919	98.9206	127.132	172.976	253.27	389.091
14.1	44.2306	69.5771	86.3922	99.1567	127.384	173.234	253.534	389.367
14.2	44.3538	69.712	86.5901	99.3897	127.633	173.487	253.787	389.643
14.3	44.4713	69.8395	86.7845	99.6217	127.886	173.743	254.057	389.914
14.4	44.5854	69.9613	86.9865	99.859	128.146	174.015	254.32	390.192
14.5	44.6993	70.0917	87.1956	100.105	128.383	174.261	254.574	390.451
14.6	44.8163	70.2358	87.3829	100.33	128.624	174.512	254.826	390.716
14.7	44.9429	70.3621	87.5738	100.557	128.859	174.763	255.076	390.977
14.8	45.0548	70.489	87.7646	100.787	129.101	175.02	255.328	391.245
14.9	45.1702	70.6126	87.9594	101.019	129.331	175.261	255.57	391.504
15	45.2776	70.7409	88.1431	101.239	129.555	175.496	255.812	391.762
15.1	45.3855	70.8553	88.3211	101.451	129.785	175.738	256.055	392.021
15.2	45.4807	70.9663	88.5041	101.666	130.028	175.988	256.305	392.281
15.3	45.5801	71.0821	88.6957	101.887	130.27	176.237	256.565	392.542
15.4	45.6827	71.209	88.8908	102.111	130.498	176.473	256.807	392.796
15.5	45.7881	71.3343	89.072	102.32	130.716	176.694	257.039	393.034
15.6	45.8914	71.45	89.2338	102.521	130.936	176.925	257.276	393.277
15.7	45.9934	71.5478	89.4074	102.725	131.156	177.156	257.511	393.521
15.8	46.0814	71.652	89.5795	102.93	131.379	177.385	257.748	393.766
15.9	46.1783	71.7539	89.7535	103.138	131.603	177.615	257.992	394.005
16	46.2739	71.8614	89.9276	103.348	131.818	177.837	258.223	394.245
16.1	46.3639	71.968	90.0983	103.552	132.04	178.059	258.457	394.487
16.2	46.4611	72.0711	90.2698	103.759	132.259	178.287	258.685	394.723
16.3	46.5507	72.181	90.4398	103.963	132.464	178.504	258.904	394.949
16.4	46.6386	72.2867	90.6021	104.153	132.67	178.723	259.125	395.176
16.5	46.733	72.3797	90.7591	104.342	132.879	178.941	259.347	395.401
16.6	46.8218	72.4697	90.9187	104.535	133.088	179.162	259.572	395.63
16.7	46.9063	72.5684	91.0812	104.734	133.291	179.378	259.797	395.86
16.8	46.9935	72.6692	91.2364	104.927	133.498	179.595	260.021	396.085
16.9	47.0786	72.7701	91.3936	105.118	133.698	179.802	260.233	396.299
17	47.1636	72.8682	91.5422	105.299	133.899	180.014	260.446	396.508
17.1	47.2506	72.9576	91.6925	105.482	134.111	180.232	260.667	396.733
17.2	47.3296	73.0481	91.8538	105.675	134.319	180.443	260.883	396.952
17.3	47.4123	73.1467	92.0112	105.864	134.524	180.663	261.106	397.186
17.4	47.5017	73.2405	92.174	106.059	134.734	180.883	261.33	397.407
17.5	47.588	73.3454	92.3345	106.255	134.935	181.097	261.546	397.629
17.6	47.6858	73.4457	92.4907	106.44	135.137	181.31	261.761	397.844
17.7	47.7788	73.5335	92.6468	106.632	135.348	181.531	261.982	398.074
17.8	47.8668	73.6293	92.8089	106.828	135.559	181.744	262.203	398.3
17.9	47.9564	73.732	92.9654	107.021	135.767	181.953	262.427	398.523
18	48.0536	73.8317	93.1247	107.215	135.982	182.176	262.656	398.755
18.1	48.1494	73.9332	93.2992	107.413	136.189	182.393	262.879	398.982
18.2	48.2425	74.0438	93.4599	107.606	136.395	182.606	263.097	399.205
18.3	48.3485	74.1441	93.6189	107.803	136.591	182.81	263.309	399.42
18.4	48.4459	74.2502	93.769	107.982	136.779	183.009	263.509	399.622
18.5	48.543	74.3438	93.9111	108.153	136.977	183.211	263.718	399.84
18.6	48.6341	74.4229	94.0628	108.337	137.174	183.413	263.923	400.053
18.7	48.7135	74.5137	94.2122	108.517	137.376	183.626	264.137	400.275
18.8	48.8096	74.6074	94.3694	108.706	137.571	183.83	264.345	400.481
18.9	48.9044	74.7101	94.5206	108.891	137.765	184.029	264.547	400.689
19	49.0057	74.8068	94.6665	109.067	137.954	184.228	264.744	400.896
19.1	49.0993	74.8945	94.8087	109.249	138.142	184.428	264.95	401.103
19.2	49.1939	74.9833	94.9514	109.426	138.329	184.625	265.154	401.308
19.3	49.2845	75.0742	95.0951	109.599	138.515	184.819	265.355	401.51
19.4	49.3725	75.1572	95.2368	109.768	138.693	185.007	265.55	401.7
19.5	49.4562	75.2392	95.3669	109.932	138.875	185.199	265.748	401.897
19.6	49.5354	75.3159	95.5064	110.1	139.05	185.387	265.943	402.095
19.7	49.6101	75.396	95.6459	110.264	139.226	185.568	266.136	402.291
19.8	49.6923	75.468	95.7802	110.426	139.398	185.753	266.321	402.476
19.9	49.7761	75.5394	95.9116	110.589	139.567	185.931	266.497	402.659
20	49.8532	75.6138	96.0314	110.743	139.737	186.107	266.678	402.852
20.1	49.9304	75.68	96.1537	110.9	139.904	186.282	266.851	403.039
20.2	50.0035	75.7489	96.2773	111.053	140.071	186.454	267.026	403.223
20.3	50.0793	75.8161	96.3972	111.203	140.236	186.627	267.199	403.405
20.4	50.1518	75.8788	96.5175	111.348	140.391	186.787	267.364	403.574
20.5	50.2173	75.9446	96.6251	111.488	140.536	186.937	267.513	403.734
20.6	50.2874	76.002	96.7196	111.615	140.688	187.097	267.671	403.905
20.7	50.3498	76.0438	96.8267	111.752	140.831	187.248	267.824	404.06
20.8	50.4049	76.0947	96.9298	111.883	140.978	187.404	267.985	404.218
20.9	50.4654	76.1384	97.033	112.013	141.131	187.561	268.145	404.377
21	50.5206	76.1908	97.1392	112.147	141.267	187.707	268.293	404.528
21.1	50.5784	76.2403	97.2353	112.27	141.403	187.854	268.439	404.683
21.2	50.6375	76.2843	97.3298	112.397	141.536	187.998	268.586	404.829
21.3	50.6878	76.324	97.4207	112.516	141.665	188.134	268.722	404.976
21.4	50.7343	76.3606	97.504	112.63	141.787	188.263	268.853	405.116
21.5	50.7822	76.3907	97.582	112.736	141.911	188.393	268.987	405.257
21.6	50.8241	76.4131	97.6616	112.844	142.026	188.51	269.109	405.382
21.7	50.8582	76.4355	97.7285	112.939	142.139	188.628	269.235	405.508
21.8	50.8927	76.4516	97.7949	113.037	142.249	188.739	269.357	405.63
21.9	50.9156	76.4718	97.859	113.131	142.356	188.853	269.474	405.754
22	50.9363	76.4877	97.9266	113.225	142.451	188.957	269.581	405.86
22.1	50.9538	76.499	97.9821	113.304	142.553	189.073	269.699	405.983
22.2	50.9784	76.5011	98.0428	113.392	142.657	189.189	269.822	406.096
22.3	50.9861	76.5096	98.1086	113.486	142.757	189.297	269.933	406.212
22.4	51.0015	76.5234	98.17	113.579	142.856	189.4	270.043	406.32
22.5	51.0205	76.5319	98.2266	113.663	142.953	189.508	270.155	406.438
22.6	51.0354	76.5348	98.2824	113.748	143.034	189.602	270.255	406.533
22.7	51.0491	76.537	98.3259	113.815	143.12	189.703	270.359	406.642
22.8	51.0622	76.5258	98.3768	113.889	143.208	189.801	270.461	406.755
22.9	51.0609	76.5243	98.4275	113.966	143.288	189.89	270.557	406.854
23	51.0673	76.5228	98.4651	114.034	143.368	189.978	270.651	406.948
23.1	51.076	76.5134	98.5043	114.102	143.432	190.053	270.726	407.028
23.2	51.0736	76.5019	98.531	114.153	143.508	190.138	270.806	407.116
23.3	51.0701	76.474	98.5657	114.215	143.575	190.216	270.885	407.2
23.4	51.0509	76.4559	98.5987	114.271	143.647	190.297	270.975	407.293
23.5	51.0399	76.4329	98.6319	114.334	143.72	190.379	271.058	407.381
23.6	51.0233	76.4147	98.6652	114.392	143.788	190.456	271.135	407.462
23.7	51.0161	76.3881	98.6912	114.445	143.856	190.538	271.213	407.552
23.8	51.009	76.3614	98.7227	114.5	143.919	190.611	271.288	407.636
23.9	50.9948	76.3366	98.7497	114.553	143.976	190.682	271.354	407.717
24	50.9852	76.3044	98.7728	114.601	144.032	190.753	271.421	407.793
24.1	50.969	76.2704	98.7896	114.647	144.079	190.81	271.481	407.863
24.2	50.9427	76.2341	98.8016	114.685	144.137	190.878	271.551	407.937
24.3	50.9123	76.1912	98.8224	114.731	144.197	190.945	271.621	408.011
24.4	50.8765	76.161	98.8429	114.778	144.246	191.004	271.685	408.075
24.5	50.851	76.135	98.855	114.816	144.295	191.061	271.743	408.139
24.6	50.8251	76.1012	98.8696	114.856	144.347	191.12	271.804	408.206
24.7	50.7897	76.058	98.8873	114.894	144.387	191.17	271.853	408.262
24.8	50.7536	76.0192	98.8902	114.925	144.433	191.228	271.915	408.326
24.9	50.721	75.9733	98.9014	114.962	144.468	191.27	271.959	408.378
25	50.6817	75.9297	98.8983	114.985	144.514	191.321	272.018	408.444
25.1	50.6501	75.8761	98.9093	115.02	144.557	191.367	272.069	408.506
25.2	50.6018	75.8378	98.9141	115.048	144.599	191.419	272.124	408.563
25.3	50.5651	75.7923	98.9182	115.077	144.632	191.46	272.171	408.61
25.4	50.5234	75.7434	98.9141	115.102	144.666	191.507	272.22	408.662
25.5	50.4833	75.6861	98.9116	115.13	144.708	191.557	272.273	408.716
25.6	50.4325	75.6331	98.917	115.162	144.742	191.599	272.321	408.765
25.7	50.3864	75.5835	98.915	115.183	144.771	191.639	272.365	408.808
25.8	50.3456	75.5311	98.9105	115.206	144.811	191.686	272.413	408.861
25.9	50.3003	75.4773	98.9097	115.234	144.846	191.736	272.465	408.915
26	50.2466	75.4278	98.9106	115.259	144.885	191.783	272.512	408.965
26.1	50.2026	75.3769	98.9164	115.281	144.92	191.829	272.555	409.011
26.2	50.1579	75.3278	98.9197	115.304	144.955	191.872	272.605	409.063
26.3	50.1115	75.275	98.9218	115.332	144.99	191.921	272.654	409.117
26.4	50.0655	75.2245	98.9243	115.356	145.016	191.958	272.69	409.159
26.5	50.0196	75.1768	98.9164	115.375	145.044	191.996	272.731	409.201
26.6	49.9716	75.1197	98.9163	115.395	145.084	192.039	272.779	409.255
26.7	49.9201	75.0662	98.9193	115.422	145.114	192.077	272.818	409.295
26.8	49.8643	75.0186	98.9136	115.44	145.145	192.119	272.86	409.344
26.9	49.8157	74.9647	98.9103	115.46	145.177	192.163	272.902	409.389
27	49.7646	74.9117	98.9113	115.483	145.203	192.202	272.941	409.431
27.1	49.7138	74.856	98.9061	115.505	145.233	192.245	272.986	409.476
27.2	49.661	74.8019	98.901	115.525	145.263	192.286	273.029	409.52
27.3	49.607	74.7466	98.8955	115.544	145.297	192.327	273.074	409.571
27.4	49.5536	74.6943	98.8965	115.571	145.327	192.364	273.116	409.618
27.5	49.502	74.6471	98.8937	115.592	145.355	192.403	273.151	409.658
27.6	49.4518	74.598	98.886	115.608	145.386	192.441	273.188	409.701
27.7	49.4015	74.5432	98.8798	115.628	145.415	192.479	273.227	409.739
27.8	49.3487	74.4933	98.8733	115.647	145.444	192.519	273.269	409.783
27.9	49.2977	74.4375	98.8715	115.668	145.468	192.549	273.305	409.821
28	49.2468	74.3834	98.8659	115.685	145.494	192.582	273.337	409.859
28.1	49.1926	74.3256	98.8523	115.696	145.526	192.621	273.377	409.902
28.2	49.1379	74.2658	98.8447	115.719	145.555	192.654	273.418	409.941
28.3	49.0824	74.2101	98.8391	115.736	145.58	192.683	273.45	409.979
28.4	49.0307	74.1583	98.829	115.748	145.607	192.716	273.481	410.018
28.5	48.9767	74.101	98.82	115.763	145.631	192.75	273.516	410.058
28.6	48.9186	74.0444	98.8113	115.779	145.656	192.786	273.551	410.096
28.7	48.8555	73.9895	98.8034	115.797	145.677	192.819	273.587	410.133
28.8	48.7976	73.9334	98.7943	115.81	145.702	192.848	273.615	410.173
28.9	48.7398	73.8741	98.784	115.826	145.724	192.875	273.648	410.215
29	48.6778	73.8157	98.7751	115.843	145.748	192.904	273.682	410.255
29.1	48.6185	73.7563	98.7667	115.856	145.772	192.935	273.717	410.293
29.2	48.559	73.6999	98.7601	115.871	145.791	192.965	273.748	410.328
29.3	48.5001	73.6462	98.7466	115.883	145.818	192.996	273.784	410.364
29.4	48.439	73.5905	98.7369	115.9	145.843	193.024	273.815	410.4
29.5	48.3772	73.5347	98.7236	115.914	145.865	193.049	273.846	410.435
29.6	48.3191	73.4771	98.7144	115.923	145.887	193.078	273.884	410.469
29.7	48.2567	73.4198	98.7049	115.936	145.911	193.109	273.916	410.504
29.8	48.188	73.3673	98.6927	115.948	145.936	193.142	273.947	410.546
29.9	48.1214	73.3089	98.6835	115.965	145.954	193.168	273.978	410.576
30	48.0567	73.2563	98.6679	115.974	145.978	193.193	274.008	410.611
30.1	47.9928	73.1944	98.6587	115.986	146.003	193.223	274.045	410.648
30.2	47.9232	73.1321	98.6472	116	146.024	193.25	274.075	410.682
30.3	47.8643	73.0748	98.6333	116.008	146.048	193.275	274.109	410.715
30.4	47.8008	73.0154	98.6226	116.018	146.071	193.3	274.138	410.745
30.5	47.7314	72.9553	98.6117	116.028	146.095	193.329	274.174	410.781
30.6	47.6666	72.8912	98.6066	116.044	146.122	193.358	274.204	410.816
30.7	47.6024	72.8305	98.595	116.058	146.149	193.385	274.235	410.854
30.8	47.5402	72.7766	98.5816	116.068	146.17	193.411	274.265	410.883
30.9	47.4773	72.7208	98.5691	116.076	146.192	193.44	274.295	410.919
31	47.4149	72.6621	98.5591	116.09	146.21	193.464	274.323	410.948
31.1	47.3485	72.6046	98.5443	116.096	146.23	193.488	274.352	410.98
31.2	47.2841	72.5448	98.5345	116.108	146.25	193.512	274.384	411.01
31.3	47.2155	72.4863	98.5211	116.118	146.267	193.538	274.413	411.039
31.4	47.1468	72.4281	98.508	116.125	146.286	193.566	274.445	411.067
31.5	47.0767	72.3693	98.4966	116.133	146.305	193.591	274.47	411.094
31.6	47.0077	72.313	98.4815	116.141	146.323	193.618	274.497	411.121
31.7	46.9417	72.2505	98.467	116.144	146.343	193.641	274.526	411.147
31.8	46.8692	72.1855	98.454	116.153	146.362	193.661	274.555	411.178
31.9	46.799	72.1229	98.4369	116.164	146.379	193.688	274.585	411.212
32	46.7231	72.0634	98.4245	116.174	146.389	193.705	274.607	411.236
32.1	46.6575	71.9992	98.4	116.176	146.403	193.726	274.633	411.266
32.2	46.5892	71.928	98.3778	116.18	146.418	193.749	274.661	411.294
32.3	46.5087	71.8646	98.3603	116.187	146.43	193.77	274.683	411.324
32.4	46.4305	71.799	98.3414	116.188	146.449	193.796	274.712	411.353
32.5	46.3498	71.7322	98.3269	116.194	146.466	193.822	274.738	411.382
32.6	46.2717	71.6704	98.3108	116.201	146.478	193.845	274.762	411.41
32.7	46.1996	71.6109	98.2919	116.205	146.495	193.868	274.785	411.441
32.8	46.1218	71.5458	98.2776	116.211	146.512	193.889	274.808	411.472
32.9	46.0491	71.4818	98.2624	116.218	146.53	193.907	274.836	411.498
33	45.9803	71.4204	98.2445	116.222	146.544	193.925	274.863	411.524
33.1	45.9121	71.3572	98.2269	116.23	146.561	193.947	274.892	411.552
33.2	45.8346	71.2941	98.2125	116.238	146.575	193.972	274.919	411.58
33.3	45.7614	71.2363	98.1987	116.243	146.59	193.991	274.942	411.604
33.4	45.6899	71.1762	98.1806	116.246	146.6	194.005	274.964	411.625
33.5	45.6123	71.1126	98.1599	116.247	146.613	194.021	274.985	411.645
33.6	45.5246	71.0444	98.1402	116.249	146.627	194.042	275.008	411.672
33.7	45.4412	70.9788	98.1229	116.248	146.633	194.059	275.031	411.695
33.8	45.3662	70.9166	98.1007	116.248	146.643	194.072	275.055	411.718
33.9	45.2888	70.8502	98.0808	116.25	146.654	194.086	275.077	411.74
34	45.2101	70.7864	98.0592	116.252	146.664	194.105	275.098	411.765
34.1	45.1302	70.7212	98.0387	116.255	146.674	194.121	275.117	411.788
34.2	45.053	70.6579	98.0216	116.254	146.686	194.136	275.135	411.805
34.3	44.9791	70.5906	98.001	116.254	146.697	194.153	275.155	411.827
34.4	44.8984	70.525	97.9808	116.254	146.71	194.167	275.175	411.849
34.5	44.8116	70.4596	97.9593	116.255	146.718	194.184	275.194	411.87
34.6	44.7287	70.3928	97.938	116.253	146.728	194.199	275.211	411.888
34.7	44.6474	70.3247	97.9135	116.253	146.737	194.221	275.228	411.903
34.8	44.5711	70.2524	97.8904	116.249	146.75	194.24	275.246	411.927
34.9	44.4845	70.1839	97.8653	116.247	146.762	194.254	275.266	411.949
35	44.3968	70.1152	97.8434	116.249	146.768	194.264	275.28	411.97
35.1	44.3114	70.0479	97.82	116.248	146.772	194.278	275.297	411.987
35.2	44.2225	69.98	97.7966	116.244	146.782	194.29	275.314	412.007
35.3	44.1341	69.9044	97.7708	116.24	146.79	194.307	275.328	412.024
35.4	44.0467	69.8338	97.7492	116.237	146.799	194.322	275.34	412.04
35.5	43.9666	69.7617	97.7296	116.236	146.809	194.342	275.358	412.061
35.6	43.8895	69.6896	97.7136	116.237	146.819	194.359	275.376	412.087
35.7	43.8028	69.6225	97.6911	116.236	146.825	194.368	275.392	412.102
35.8	43.7155	69.5565	97.6667	116.23	146.837	194.382	275.413	412.126
35.9	43.6296	69.4849	97.6508	116.235	146.843	194.394	275.429	412.142
36	43.5439	69.4217	97.629	116.233	146.848	194.405	275.45	412.158
36.1	43.4601	69.3522	97.6099	116.231	146.856	194.416	275.466	412.176
36.2	43.3702	69.2865	97.5905	116.231	146.866	194.429	275.482	412.195
36.3	43.2819	69.2242	97.5715	116.231	146.868	194.448	275.496	412.212
36.4	43.1902	69.1591	97.5502	116.23	146.875	194.465	275.51	412.23
36.5	43.0994	69.0933	97.5282	116.229	146.878	194.474	275.522	412.244
36.6	43.014	69.0305	97.5025	116.226	146.88	194.485	275.539	412.259
36.7	42.928	68.9665	97.4787	116.224	146.889	194.495	275.551	412.28
36.8	42.8327	68.8981	97.4571	116.224	146.893	194.508	275.564	412.295
36.9	42.737	68.8323	97.4321	116.222	146.901	194.522	275.576	412.312
37	42.645	68.7646	97.4123	116.223	146.907	194.533	275.586	412.321
37.1	42.5489	68.699	97.3859	116.213	146.915	194.55	275.6	412.343
37.2	42.4554	68.6287	97.3642	116.208	146.918	194.559	275.612	412.36
37.3	42.3615	68.5597	97.3373	116.202	146.924	194.568	275.621	412.377
37.4	42.2712	68.4906	97.3163	116.196	146.928	194.575	275.629	412.392
37.5	42.1843	68.4242	97.294	116.19	146.933	194.587	275.644	412.409
37.6	42.097	68.3558	97.2715	116.191	146.938	194.597	275.659	412.43
37.7	42.0089	68.2899	97.2494	116.188	146.94	194.606	275.672	412.449
37.8	41.9227	68.2177	97.2224	116.18	146.943	194.61	275.683	412.466
37.9	41.8359	68.1468	97.1964	116.174	146.949	194.618	275.7	412.479
38	41.7424	68.077	97.1794	116.165	146.952	194.624	275.712	412.491
38.1	41.6495	68.0126	97.1544	116.157	146.957	194.631	275.728	412.505
38.2	41.5628	67.9446	97.1339	116.154	146.961	194.64	275.74	412.522
38.3	41.4706	67.8799	97.1118	116.148	146.967	194.65	275.753	412.533
38.4	41.3825	67.8079	97.0836	116.141	146.97	194.655	275.763	412.549
38.5	41.2915	67.7392	97.0595	116.136	146.971	194.66	275.775	412.566
38.6	41.201	67.6732	97.035	116.129	146.973	194.664	275.783	412.576
38.7	41.1101	67.6062	97.0079	116.119	146.976	194.671	275.793	412.589
38.8	41.0181	67.5354	96.981	116.11	146.982	194.681	275.807	412.605
38.9	40.928	67.4674	96.9551	116.104	146.982	194.69	275.817	412.613
39	40.8382	67.4031	96.9273	116.099	146.985	194.7	275.826	412.622
39.1	40.7506	67.3348	96.9026	116.09	146.991	194.71	275.835	412.638
39.2	40.6598	67.2668	96.8783	116.082	146.996	194.722	275.846	412.656
39.3	40.5721	67.1999	96.8526	116.074	147.004	194.734	275.861	412.672
39.4	40.4859	67.1304	96.8289	116.069	147.009	194.744	275.872	412.687
39.5	40.3937	67.0633	96.8034	116.07	147.012	194.753	275.88	412.702
39.6	40.3059	66.9972	96.7733	116.063	147.014	194.761	275.891	412.715
39.7	40.2176	66.9303	96.7471	116.054	147.015	194.767	275.903	412.723
39.8	40.129	66.8575	96.7188	116.043	147.018	194.775	275.913	412.737
39.9	40.0378	66.7837	96.6947	116.034	147.017	194.778	275.921	412.753
40	39.9451	66.7123	96.6697	116.03	147.026	194.785	275.932	412.768
40.1	39.8579	66.6391	96.6455	116.025	147.028	194.79	275.938	412.778
40.2	39.7688	66.5717	96.6197	116.017	147.031	194.799	275.948	412.788
40.3	39.6765	66.5022	96.5953	116.009	147.034	194.81	275.962	412.803
40.4	39.5798	66.4359	96.5713	116.005	147.034	194.818	275.972	412.816
40.5	39.4841	66.3708	96.5433	115.994	147.04	194.824	275.982	412.827
40.6	39.3892	66.3032	96.5162	115.987	147.046	194.833	275.999	412.838
40.7	39.2941	66.232	96.4919	115.984	147.052	194.839	276.009	412.849
40.8	39.2031	66.1663	96.4673	115.978	147.059	194.846	276.023	412.864
40.9	39.1122	66.1013	96.443	115.966	147.056	194.849	276.031	412.879
41	39.022	66.0364	96.418	115.956	147.056	194.853	276.041	412.892
41.1	38.9368	65.9637	96.3928	115.949	147.06	194.862	276.055	412.9
41.2	38.8416	65.8926	96.3697	115.942	147.063	194.871	276.066	412.909
41.3	38.7488	65.8249	96.3427	115.936	147.065	194.877	276.072	412.921
41.4	38.6575	65.7573	96.3155	115.927	147.063	194.884	276.08	412.933
41.5	38.566	65.6873	96.2876	115.918	147.065	194.887	276.089	412.943
41.6	38.4706	65.6211	96.2561	115.908	147.068	194.889	276.094	412.95
41.7	38.3738	65.5538	96.2263	115.9	147.068	194.893	276.1	412.956
41.8	38.2831	65.4867	96.1998	115.893	147.07	194.899	276.109	412.965
41.9	38.1895	65.4184	96.1732	115.887	147.071	194.905	276.116	412.98
42	38.0938	65.3527	96.1463	115.883	147.076	194.913	276.128	412.996
42.1	37.9972	65.286	96.1188	115.873	147.077	194.916	276.138	413.005
42.2	37.9055	65.2189	96.09	115.865	147.077	194.913	276.15	413.015
42.3	37.8157	65.1472	96.0596	115.853	147.079	194.919	276.16	413.03
42.4	37.7212	65.0749	96.0292	115.841	147.076	194.924	276.171	413.039
42.5	37.6246	65.0094	95.9977	115.833	147.074	194.928	276.179	413.048
42.6	37.5324	64.9408	95.968	115.823	147.077	194.936	276.189	413.061
42.7	37.4397	64.8682	95.9396	115.816	147.076	194.941	276.197	413.07
42.8	37.3454	64.7979	95.9094	115.805	147.072	194.945	276.199	413.076
42.9	37.25	64.7318	95.8798	115.794	147.067	194.944	276.202	413.087
43	37.1556	64.6626	95.853	115.78	147.064	194.945	276.206	413.095
43.1	37.0605	64.5906	95.8232	115.768	147.065	194.947	276.211	413.106
43.2	36.9625	64.5183	95.7962	115.76	147.063	194.951	276.214	413.116
43.3	36.8626	64.4496	95.7667	115.748	147.063	194.948	276.216	413.125
43.4	36.769	64.3773	95.736	115.735	147.061	194.952	276.222	413.137
43.5	36.6749	64.3079	95.7094	115.727	147.06	194.956	276.225	413.149
43.6	36.5779	64.2393	95.6834	115.717	147.052	194.958	276.223	413.157
43.7	36.4851	64.1786	95.6563	115.705	147.051	194.96	276.225	413.165
43.8	36.3937	64.1048	95.6261	115.691	147.052	194.969	276.233	413.175
43.9	36.3005	64.0332	95.5955	115.682	147.05	194.971	276.237	413.181
44	36.2031	63.9667	95.5661	115.671	147.043	194.974	276.241	413.19
44.1	36.1064	63.9006	95.5337	115.661	147.037	194.971	276.246	413.198
44.2	36.0064	63.8328	95.5008	115.65	147.04	194.977	276.258	413.21
44.3	35.9082	63.7653	95.4768	115.645	147.038	194.981	276.266	413.218
44.4	35.8134	63.6982	95.4466	115.635	147.037	194.978	276.266	413.23
44.5	35.7215	63.6259	95.4193	115.624	147.034	194.977	276.272	413.233
44.6	35.6255	63.5561	95.39	115.612	147.028	194.98	276.273	413.238
44.7	35.5299	63.4844	95.3549	115.6	147.027	194.985	276.283	413.25
44.8	35.4351	63.4134	95.3282	115.591	147.022	194.985	276.284	413.261
44.9	35.3381	63.3458	95.2999	115.581	147.017	194.981	276.281	413.262
45	35.2452	63.2804	95.2699	115.568	147.014	194.977	276.282	413.263
45.1	35.1559	63.21	95.2401	115.555	147.01	194.978	276.286	413.269
45.2	35.0576	63.1423	95.2106	115.545	147.005	194.976	276.288	413.273
45.3	34.9532	63.0775	95.1802	115.532	147.001	194.977	276.291	413.281
45.4	34.8512	63.0087	95.1501	115.519	146.992	194.973	276.287	413.287
45.5	34.7482	62.9394	95.1193	115.5	146.989	194.973	276.292	413.287
45.6	34.6547	62.8664	95.0888	115.488	146.984	194.973	276.294	413.29
45.7	34.5559	62.7986	95.0585	115.476	146.977	194.972	276.289	413.295
45.8	34.4656	62.7273	95.0268	115.461	146.977	194.974	276.293	413.302
45.9	34.3683	62.6561	94.9988	115.451	146.971	194.972	276.291	413.305
46	34.2787	62.5904	94.9689	115.441	146.966	194.968	276.29	413.308
46.1	34.1863	62.5253	94.9366	115.43	146.958	194.968	276.29	413.311
46.2	34.0938	62.456	94.9073	115.418	146.955	194.964	276.293	413.317
46.3	34.0034	62.3879	94.8766	115.405	146.949	194.963	276.295	413.314
46.4	33.9084	62.3207	94.8398	115.393	146.941	194.956	276.294	413.316
46.5	33.8156	62.2533	94.8077	115.38	146.932	194.953	276.291	413.314
46.6	33.7219	62.1836	94.7788	115.365	146.92	194.953	276.293	413.31
46.7	33.628	62.1152	94.7489	115.349	146.914	194.954	276.293	413.308
46.8	33.5306	62.0476	94.7183	115.338	146.911	194.951	276.293	413.307
46.9	33.4387	61.9783	94.685	115.326	146.9	194.942	276.291	413.304
47	33.3442	61.9114	94.6533	115.309	146.893	194.94	276.298	413.306
47.1	33.2462	61.8404	94.6214	115.298	146.889	194.936	276.297	413.308
47.2	33.144	61.7755	94.5903	115.286	146.88	194.931	276.295	413.306
47.3	33.0517	61.706	94.5574	115.27	146.873	194.931	276.292	413.309
47.4	32.9542	61.636	94.5252	115.253	146.867	194.931	276.292	413.31
47.5	32.8599	61.5679	94.4955	115.243	146.858	194.927	276.287	413.308
47.6	32.7647	61.5034	94.4624	115.226	146.857	194.928	276.288	413.312
47.7	32.6757	61.434	94.4361	115.215	146.851	194.927	276.282	413.312
47.8	32.5793	61.3695	94.4012	115.203	146.841	194.921	276.281	413.313
47.9	32.4895	61.3024	94.3699	115.184	146.833	194.914	276.28	413.311
48	32.3961	61.2332	94.3337	115.17	146.822	194.908	276.276	413.305
48.1	32.2984	61.162	94.2984	115.156	146.813	194.901	276.273	413.306
48.2	32.2034	61.0912	94.2648	115.141	146.806	194.895	276.275	413.31
48.3	32.1059	61.0198	94.2339	115.131	146.798	194.891	276.279	413.312
48.4	32.0074	60.9593	94.2043	115.12	146.792	194.882	276.281	413.313
48.5	31.9164	60.8957	94.175	115.107	146.79	194.88	276.284	413.315
48.6	31.8279	60.8298	94.1481	115.095	146.785	194.875	276.287	413.313
48.7	31.7373	60.7622	94.1178	115.083	146.778	194.872	276.291	413.314
48.8	31.6491	60.694	94.0882	115.068	146.772	194.869	276.29	413.316
48.9	31.559	60.6283	94.0565	115.053	146.765	194.865	276.293	413.321
49	31.4679	60.5622	94.0284	115.041	146.762	194.864	276.297	413.324
49.1	31.3751	60.5007	93.9995	115.029	146.761	194.862	276.305	413.33
49.2	31.2861	60.4384	93.9738	115.02	146.753	194.86	276.301	413.333
49.3	31.1952	60.3774	93.9412	115.004	146.753	194.861	276.301	413.336
49.4	31.1068	60.3077	93.912	114.994	146.751	194.857	276.303	413.337
49.5	31.0114	60.2452	93.8836	114.982	146.744	194.848	276.302	413.337
49.6	30.9206	60.1848	93.8515	114.966	146.734	194.84	276.296	413.336
49.7	30.8301	60.1196	93.8193	114.951	146.732	194.84	276.301	413.343
49.8	30.7358	60.0511	93.7893	114.942	146.728	194.838	276.3	413.349
49.9	30.6399	59.9954	93.7564	114.93	146.721	194.834	276.295	413.351
50	30.5495	59.9313	93.7285	114.916	146.71	194.828	276.29	413.349
50.1	30.4566	59.8675	93.6923	114.901	146.701	194.82	276.287	413.351
50.2	30.3628	59.802	93.66	114.884	146.696	194.822	276.289	413.352
50.3	30.2665	59.7368	93.6351	114.874	146.687	194.819	276.29	413.348
50.4	30.171	59.6752	93.603	114.858	146.68	194.815	276.29	413.349
50.5	30.0842	59.6093	93.5728	114.847	146.672	194.805	276.289	413.353
50.6	29.9903	59.5496	93.5391	114.834	146.666	194.798	276.289	413.358
50.7	29.8974	59.4829	93.5051	114.82	146.658	194.795	276.285	413.36
50.8	29.8055	59.4224	93.4767	114.806	146.643	194.787	276.284	413.361
50.9	29.7142	59.357	93.4458	114.79	146.635	194.781	276.285	413.366
51	29.625	59.2934	93.4129	114.774	146.632	194.778	276.291	413.371
51.1	29.5299	59.2289	93.3817	114.76	146.626	194.778	276.294	413.377
51.2	29.4373	59.162	93.3543	114.75	146.616	194.776	276.293	413.378
51.3	29.3479	59.0973	93.3234	114.734	146.613	194.77	276.294	413.382
51.4	29.2568	59.0309	93.2935	114.718	146.605	194.766	276.294	413.383
51.5	29.1632	58.9721	93.2637	114.705	146.601	194.768	276.299	413.381
51.6	29.0735	58.9093	93.2346	114.696	146.594	194.76	276.296	413.38
51.7	28.9805	58.8486	93.2045	114.682	146.582	194.757	276.292	413.382
51.8	28.8921	58.7895	93.174	114.668	146.578	194.754	276.293	413.385
51.9	28.8035	58.7273	93.1438	114.648	146.571	194.747	276.291	413.389
52	28.7137	58.6694	93.1145	114.635	146.564	194.739	276.29	413.389
52.1	28.6258	58.6079	93.0825	114.619	146.559	194.735	276.286	413.39
52.2	28.5378	58.5441	93.0553	114.604	146.55	194.731	276.288	413.395
52.3	28.4488	58.4847	93.0252	114.588	146.544	194.728	276.287	413.397
52.4	28.3578	58.4259	92.9968	114.573	146.544	194.723	276.288	413.4
52.5	28.268	58.3635	92.9711	114.56	146.538	194.721	276.29	413.399
52.6	28.1777	58.3005	92.9438	114.545	146.534	194.719	276.292	413.401
52.7	28.0882	58.2388	92.912	114.533	146.532	194.722	276.297	413.403
52.8	27.9958	58.1779	92.8872	114.524	146.527	194.724	276.3	413.407
52.9	27.9101	58.1217	92.8615	114.51	146.526	194.723	276.298	413.409
53	27.8246	58.0594	92.8384	114.499	146.525	194.72	276.299	413.416
53.1	27.7368	57.9979	92.8119	114.489	146.515	194.711	276.299	413.413
53.2	27.6494	57.9365	92.7848	114.474	146.51	194.705	276.298	413.41
53.3	27.5659	57.8703	92.7546	114.464	146.506	194.698	276.298	413.404
53.4	27.4744	57.8076	92.7219	114.45	146.496	194.696	276.297	413.403
53.5	27.3856	57.7445	92.6907	114.434	146.488	194.695	276.292	413.402
53.6	27.2999	57.6835	92.6627	114.415	146.481	194.693	276.292	413.402
53.7	27.2141	57.6195	92.6351	114.402	146.473	194.687	276.286	413.394
53.8	27.123	57.5599	92.6029	114.386	146.467	194.683	276.282	413.39
53.9	27.0377	57.4951	92.5757	114.369	146.461	194.681	276.278	413.387
54	26.949	57.4294	92.5447	114.349	146.457	194.682	276.276	413.387
54.1	26.8602	57.3702	92.5198	114.335	146.449	194.683	276.274	413.385
54.2	26.7759	57.3163	92.4925	114.321	146.444	194.68	276.274	413.387
54.3	26.6887	57.2588	92.4674	114.309	146.438	194.672	276.269	413.389
54.4	26.6052	57.2008	92.4358	114.289	146.432	194.666	276.268	413.392
54.5	26.5184	57.1367	92.4038	114.27	146.424	194.669	276.263	413.393
54.6	26.4259	57.0764	92.3734	114.254	146.422	194.669	276.258	413.392
54.7	26.3388	57.0129	92.3453	114.24	146.417	194.667	276.259	413.394
54.8	26.2497	56.9531	92.3202	114.23	146.41	194.663	276.258	413.391
54.9	26.1625	56.8937	92.2901	114.217	146.402	194.655	276.25	413.388
55	26.0778	56.833	92.2601	114.196	146.392	194.645	276.244	413.38
55.1	25.9898	56.7714	92.2315	114.181	146.382	194.643	276.243	413.38
55.2	25.8992	56.7081	92.204	114.166	146.373	194.638	276.24	413.375
55.3	25.8059	56.6458	92.1694	114.145	146.368	194.637	276.242	413.376
55.4	25.7213	56.582	92.1415	114.132	146.358	194.626	276.239	413.367
55.5	25.6363	56.5242	92.1097	114.116	146.35	194.623	276.238	413.361
55.6	25.5554	56.4632	92.0804	114.103	146.338	194.617	276.232	413.355
55.7	25.4697	56.4021	92.0528	114.084	146.33	194.611	276.23	413.353
55.8	25.3858	56.339	92.0233	114.071	146.321	194.604	276.223	413.345
55.9	25.2973	56.2778	91.9889	114.05	146.315	194.601	276.219	413.347
56	25.2077	56.2121	91.9606	114.035	146.309	194.599	276.224	413.347
56.1	25.1165	56.1563	91.9328	114.022	146.306	194.599	276.226	413.349
56.2	25.0295	56.1001	91.9111	114.014	146.301	194.595	276.225	413.351
56.3	24.9473	56.0444	91.886	114.004	146.29	194.59	276.223	413.348
56.4	24.8677	55.9866	91.8566	113.984	146.286	194.587	276.221	413.345
56.5	24.7823	55.9246	91.8236	113.967	146.281	194.583	276.22	413.339
56.6	24.6937	55.8658	91.7932	113.951	146.274	194.585	276.218	413.336
56.7	24.6055	55.809	91.7701	113.939	146.27	194.582	276.212	413.335
56.8	24.5214	55.7507	91.7436	113.924	146.263	194.579	276.209	413.333
56.9	24.4385	55.6892	91.7142	113.909	146.252	194.573	276.199	413.329
57	24.3549	55.6305	91.6827	113.891	146.241	194.569	276.189	413.327
57.1	24.2721	55.5702	91.6513	113.877	146.226	194.558	276.179	413.32
57.2	24.1882	55.5084	91.6193	113.86	146.214	194.55	276.174	413.315
57.3	24.0995	55.4497	91.5888	113.843	146.203	194.54	276.171	413.31
57.4	24.0049	55.389	91.558	113.829	146.193	194.534	276.165	413.301
57.5	23.9139	55.33	91.5288	113.812	146.186	194.532	276.162	413.302
57.6	23.8255	55.2693	91.501	113.797	146.18	194.536	276.161	413.305
57.7	23.7394	55.2101	91.4805	113.786	146.175	194.532	276.158	413.303
57.8	23.6574	55.1541	91.4578	113.775	146.163	194.525	276.151	413.306
57.9	23.577	55.0978	91.4302	113.763	146.158	194.518	276.149	413.303
58	23.4955	55.0355	91.404	113.746	146.146	194.514	276.142	413.295
58.1	23.4114	54.9764	91.3738	113.729	146.139	194.509	276.142	413.292
58.2	23.3262	54.9141	91.3455	113.713	146.131	194.505	276.142	413.292
58.3	23.2384	54.8525	91.3171	113.702	146.121	194.493	276.132	413.286
58.4	23.1557	54.7955	91.2845	113.683	146.106	194.488	276.13	413.284
58.5	23.0715	54.7345	91.256	113.669	146.097	194.489	276.126	413.282
58.6	22.9859	54.6747	91.2293	113.658	146.085	194.487	276.118	413.277
58.7	22.9046	54.619	91.199	113.642	146.076	194.486	276.111	413.271
58.8	22.8255	54.5593	91.1718	113.625	146.063	194.476	276.101	413.264
58.9	22.7432	54.4978	91.1408	113.606	146.054	194.477	276.099	413.255
59	22.6595	54.4304	91.1109	113.591	146.041	194.466	276.094	413.246
59.1	22.5745	54.3712	91.0822	113.573	146.033	194.459	276.09	413.248
59.2	22.4883	54.3106	91.0567	113.557	146.022	194.452	276.085	413.246
59.3	22.4025	54.2524	91.0245	113.539	146.012	194.444	276.078	413.241
59.4	22.3194	54.1928	90.991	113.522	146.008	194.443	276.078	413.244
59.5	22.2389	54.1324	90.9689	113.512	146.001	194.442	276.077	413.24
59.6	22.15	54.0767	90.9445	113.497	145.992	194.444	276.071	413.242
59.7	22.0683	54.0192	90.9194	113.486	145.979	194.436	276.064	413.235
59.8	21.9856	53.9655	90.8923	113.469	145.969	194.426	276.056	413.231
59.9	21.9072	53.9058	90.862	113.455	145.962	194.423	276.053	413.229
60	21.8236	53.8449	90.8337	113.443	145.953	194.417	276.049	413.224
60.1	21.7379	53.7895	90.8077	113.429	145.943	194.41	276.046	413.221
60.2	21.661	53.7281	90.7811	113.413	145.933	194.406	276.045	413.22
60.3	21.575	53.669	90.7553	113.399	145.919	194.397	276.035	413.211
60.4	21.4944	53.6129	90.723	113.379	145.902	194.384	276.027	413.2
60.5	21.4119	53.554	90.6891	113.358	145.89	194.374	276.018	413.191
60.6	21.3279	53.493	90.6568	113.339	145.877	194.37	276.013	413.186
60.7	21.246	53.4323	90.6282	113.325	145.863	194.366	276.006	413.175
60.8	21.1621	53.374	90.5987	113.308	145.854	194.362	276	413.164
60.9	21.0853	53.3161	90.5719	113.294	145.844	194.357	275.99	413.16
61	21.0051	53.2606	90.5435	113.28	145.837	194.353	275.985	413.159
61.1	20.9231	53.2024	90.52	113.264	145.828	194.346	275.982	413.153
61.2	20.8439	53.1448	90.4855	113.251	145.816	194.341	275.972	413.148
61.3	20.7661	53.0853	90.4551	113.235	145.806	194.332	275.963	413.14
61.4	20.6902	53.028	90.4255	113.22	145.794	194.325	275.951	413.132
61.5	20.6103	52.9731	90.3959	113.201	145.781	194.322	275.942	413.127
61.6	20.5302	52.9148	90.3656	113.185	145.772	194.315	275.936	413.12
61.7	20.4435	52.8592	90.3332	113.17	145.761	194.308	275.929	413.117
61.8	20.3605	52.8032	90.2978	113.152	145.754	194.3	275.921	413.112
61.9	20.2756	52.7393	90.2694	113.137	145.743	194.292	275.915	413.104
62	20.1956	52.6831	90.2403	113.12	145.731	194.285	275.906	413.095
62.1	20.116	52.6239	90.2114	113.104	145.72	194.276	275.9	413.085
62.2	20.0359	52.5648	90.1785	113.084	145.709	194.264	275.895	413.078
62.3	19.9573	52.5066	90.1461	113.064	145.699	194.257	275.89	413.068
62.4	19.8751	52.4453	90.1157	113.047	145.686	194.248	275.882	413.052
62.5	19.7909	52.3854	90.0838	113.03	145.678	194.241	275.873	413.042
62.6	19.7102	52.3259	90.0552	113.016	145.666	194.23	275.865	413.033
62.7	19.6267	52.2701	90.0265	112.997	145.653	194.22	275.857	413.027
62.8	19.5504	52.2106	89.9971	112.982	145.647	194.212	275.853	413.019
62.9	19.4677	52.154	89.97	112.972	145.641	194.205	275.849	413.008
63	19.3873	52.0984	89.9411	112.96	145.631	194.199	275.841	413
63.1	19.3082	52.0419	89.9128	112.943	145.623	194.194	275.837	412.992
63.2	19.2292	51.9863	89.8825	112.921	145.615	194.189	275.83	412.983
63.3	19.1503	51.9279	89.8469	112.904	145.606	194.184	275.823	412.969
63.4	19.0724	51.8705	89.8149	112.89	145.592	194.172	275.813	412.955
63.5	18.9907	51.8123	89.7825	112.872	145.581	194.161	275.806	412.945
63.6	18.9071	51.7538	89.7484	112.855	145.572	194.157	275.801	412.934
63.7	18.8216	51.6917	89.719	112.838	145.562	194.15	275.793	412.925
63.8	18.7421	51.6301	89.6886	112.819	145.554	194.141	275.788	412.916
63.9	18.6619	51.5655	89.6602	112.803	145.54	194.127	275.78	412.906
64	18.5819	51.5065	89.6311	112.787	145.532	194.117	275.772	412.897
64.1	18.5041	51.4466	89.6032	112.77	145.523	194.111	275.769	412.892
64.2	18.4225	51.3887	89.5769	112.755	145.515	194.102	275.764	412.894
64.3	18.3421	51.3391	89.5473	112.74	145.504	194.091	275.753	412.892
64.4	18.2654	51.285	89.517	112.725	145.494	194.078	275.747	412.884
64.5	18.1919	51.2287	89.4852	112.709	145.477	194.065	275.736	412.871
64.6	18.114	51.1752	89.4501	112.689	145.465	194.05	275.727	412.863
64.7	18.0369	51.1152	89.4223	112.669	145.457	194.042	275.721	412.855
64.8	17.9512	51.0564	89.391	112.653	145.444	194.031	275.714	412.851
64.9	17.869	51.002	89.3596	112.638	145.432	194.021	275.711	412.843
65	17.786	50.9523	89.3293	112.623	145.421	194.011	275.707	412.832
65.1	17.7052	50.8965	89.2991	112.604	145.41	194.001	275.701	412.83
65.2	17.6262	50.8399	89.2688	112.588	145.402	193.994	275.699	412.824
65.3	17.5469	50.7806	89.2385	112.571	145.387	193.982	275.693	412.817
65.4	17.4624	50.72	89.2083	112.553	145.38	193.976	275.685	412.809
65.5	17.3791	50.6619	89.1776	112.539	145.367	193.965	275.675	412.797
65.6	17.2949	50.6062	89.1451	112.522	145.359	193.96	275.668	412.788
65.7	17.2199	50.5474	89.1161	112.506	145.349	193.954	275.664	412.783
65.8	17.1386	50.4925	89.0857	112.494	145.342	193.953	275.661	412.778
65.9	17.0592	50.4386	89.0569	112.483	145.334	193.944	275.654	412.77
66	16.9788	50.3866	89.026	112.467	145.324	193.935	275.645	412.76
66.1	16.9012	50.329	88.9978	112.448	145.317	193.928	275.636	412.754
66.2	16.8196	50.2756	88.971	112.43	145.313	193.924	275.633	412.752
66.3	16.7338	50.2219	88.9424	112.417	145.302	193.916	275.63	412.747
66.4	16.6568	50.1665	88.9127	112.4	145.299	193.905	275.627	412.737
66.5	16.5881	50.1082	88.8866	112.388	145.296	193.898	275.623	412.734
66.6	16.511	50.0541	88.8625	112.378	145.285	193.888	275.617	412.727
66.7	16.4341	50.0014	88.8348	112.361	145.277	193.881	275.614	412.722
66.8	16.3565	49.9445	88.8071	112.344	145.267	193.873	275.605	412.714
66.9	16.277	49.8863	88.7783	112.328	145.262	193.863	275.601	412.705
67	16.1966	49.8275	88.7503	112.313	145.247	193.85	275.59	412.694
67.1	16.1146	49.7764	88.718	112.293	145.235	193.843	275.583	412.683
67.2	16.0369	49.7181	88.6846	112.277	145.227	193.835	275.579	412.674
67.3	15.9565	49.6613	88.6599	112.26	145.216	193.823	275.575	412.665
67.4	15.8781	49.6051	88.6343	112.243	145.205	193.819	275.571	412.656
67.5	15.7998	49.5497	88.609	112.227	145.195	193.81	275.565	412.65
67.6	15.7193	49.4973	88.5863	112.212	145.185	193.802	275.556	412.64
67.7	15.642	49.4449	88.5595	112.196	145.174	193.795	275.549	412.635
67.8	15.5665	49.3932	88.5302	112.18	145.164	193.785	275.546	412.626
67.9	15.4886	49.3388	88.5042	112.166	145.154	193.774	275.541	412.618
68	15.4141	49.2852	88.4775	112.148	145.144	193.761	275.536	412.611
68.1	15.3354	49.2317	88.454	112.133	145.136	193.754	275.528	412.608
68.2	15.2537	49.1801	88.425	112.119	145.13	193.747	275.522	412.601
68.3	15.1741	49.1269	88.4004	112.107	145.123	193.743	275.516	412.595
68.4	15.0965	49.0765	88.3774	112.095	145.119	193.74	275.513	412.591
68.5	15.0203	49.0264	88.3545	112.082	145.113	193.73	275.507	412.584
68.6	14.9485	48.9768	88.3252	112.065	145.107	193.721	275.502	412.58
68.7	14.8754	48.9298	88.2989	112.051	145.104	193.714	275.497	412.573
68.8	14.8028	48.8837	88.2703	112.037	145.099	193.706	275.493	412.567
68.9	14.73	48.8358	88.2453	112.025	145.086	193.697	275.482	412.56
69	14.6587	48.7872	88.2174	112.006	145.077	193.681	275.474	412.551
69.1	14.5864	48.7363	88.1907	111.989	145.071	193.674	275.47	412.547
69.2	14.5095	48.6848	88.1674	111.976	145.067	193.669	275.466	412.543
69.3	14.4335	48.6387	88.1436	111.965	145.059	193.665	275.466	412.539
69.4	14.3599	48.5908	88.1215	111.952	145.05	193.66	275.462	412.534
69.5	14.2891	48.5438	88.0952	111.937	145.047	193.662	275.46	412.534
69.6	14.218	48.4949	88.0736	111.925	145.035	193.656	275.452	412.527
69.7	14.1474	48.4498	88.0471	111.91	145.024	193.647	275.44	412.52
69.8	14.0834	48.4007	88.0213	111.894	145.014	193.64	275.428	412.511
69.9	14.0115	48.3513	87.9927	111.877	145.004	193.634	275.425	412.505
70	13.9362	48.3004	87.9667	111.863	145	193.631	275.421	412.505
70.1	13.8587	48.2555	87.9388	111.852	144.99	193.621	275.411	412.501
70.2	13.7875	48.2103	87.9081	111.838	144.981	193.613	275.397	412.496
70.3	13.7215	48.1609	87.8786	111.823	144.979	193.61	275.394	412.489
70.4	13.6488	48.1082	87.8532	111.808	144.98	193.611	275.39	412.488
70.5	13.5744	48.06	87.8304	111.799	144.978	193.607	275.392	412.491
70.6	13.5001	48.0192	87.808	111.791	144.972	193.596	275.393	412.485
70.7	13.4339	47.9751	87.7852	111.777	144.964	193.592	275.387	412.481
70.8	13.3642	47.9257	87.7569	111.763	144.959	193.588	275.383	412.476
70.9	13.2904	47.876	87.733	111.748	144.949	193.581	275.377	412.467
71	13.2136	47.8268	87.7053	111.734	144.938	193.571	275.368	412.46
71.1	13.142	47.7774	87.6773	111.721	144.929	193.563	275.363	412.454
71.2	13.0726	47.7303	87.6525	111.709	144.924	193.557	275.357	412.45
71.3	13.0017	47.6843	87.6283	111.694	144.913	193.55	275.35	412.446
71.4	12.9322	47.6387	87.6042	111.677	144.905	193.542	275.345	412.445
71.5	12.861	47.5896	87.5768	111.661	144.892	193.53	275.339	412.442
71.6	12.7887	47.5427	87.5498	111.649	144.886	193.526	275.335	412.444
71.7	12.7182	47.4928	87.5275	111.638	144.881	193.524	275.332	412.443
71.8	12.648	47.4463	87.5076	111.626	144.876	193.522	275.33	412.446
71.9	12.5794	47.404	87.4902	111.619	144.869	193.517	275.327	412.442
72	12.5121	47.3638	87.4659	111.607	144.861	193.513	275.325	412.441
72.1	12.4476	47.3187	87.443	111.597	144.856	193.51	275.318	412.439
72.2	12.3833	47.2728	87.4195	111.583	144.849	193.508	275.309	412.438
72.3	12.3151	47.225	87.3959	111.57	144.839	193.507	275.301	412.435
72.4	12.2422	47.1812	87.3732	111.558	144.833	193.5	275.294	412.43
72.5	12.1744	47.1361	87.3498	111.545	144.829	193.493	275.289	412.429
72.6	12.1066	47.0899	87.3263	111.535	144.824	193.488	275.284	412.429
72.7	12.0394	47.0466	87.3023	111.526	144.811	193.481	275.279	412.423
72.8	11.9749	47.0051	87.2768	111.513	144.805	193.475	275.274	412.423
72.9	11.9074	46.9589	87.2542	111.5	144.802	193.469	275.272	412.424
73	11.8363	46.9125	87.232	111.489	144.795	193.465	275.265	412.421
73.1	11.7669	46.8712	87.2104	111.479	144.786	193.458	275.257	412.416
73.2	11.7024	46.8267	87.187	111.463	144.781	193.452	275.25	412.412
73.3	11.634	46.7829	87.1644	111.452	144.779	193.45	275.251	412.416
73.4	11.562	46.7383	87.1464	111.445	144.772	193.448	275.249	412.417
73.5	11.4959	46.6969	87.1247	111.438	144.769	193.443	275.249	412.416
73.6	11.4338	46.6572	87.1086	111.431	144.768	193.438	275.246	412.412
73.7	11.369	46.615	87.0907	111.423	144.766	193.436	275.246	412.418
73.8	11.3049	46.5751	87.0693	111.416	144.76	193.432	275.244	412.418
73.9	11.2434	46.5323	87.0447	111.401	144.755	193.435	275.249	412.42
74	11.1828	46.4876	87.0228	111.397	144.743	193.432	275.248	412.416
74.1	11.1192	46.4466	86.9976	111.385	144.736	193.428	275.241	412.415
74.2	11.0561	46.4004	86.9735	111.375	144.726	193.421	275.237	412.414
74.3	10.9919	46.3564	86.9506	111.363	144.721	193.422	275.236	412.415
74.4	10.927	46.3127	86.931	111.354	144.71	193.416	275.229	412.411
74.5	10.8583	46.2741	86.9109	111.343	144.699	193.406	275.223	412.409
74.6	10.7972	46.2313	86.8919	111.332	144.694	193.405	275.222	412.414
74.7	10.7305	46.1868	86.8761	111.326	144.687	193.404	275.219	412.412
74.8	10.6642	46.1466	86.8594	111.314	144.685	193.402	275.219	412.411
74.9	10.5993	46.1028	86.8439	111.303	144.682	193.4	275.222	412.417
75	10.5365	46.062	86.8264	111.296	144.673	193.395	275.217	412.413
75.1	10.4729	46.0198	86.8035	111.285	144.666	193.395	275.215	412.409
75.2	10.4171	45.9761	86.7828	111.276	144.662	193.393	275.215	412.411
75.3	10.3569	45.9335	86.7588	111.267	144.655	193.39	275.211	412.413
75.4	10.2928	45.8928	86.7386	111.259	144.651	193.384	275.21	412.415
75.5	10.2306	45.8512	86.7193	111.249	144.647	193.383	275.207	412.414
75.6	10.1708	45.8088	86.7	111.242	144.648	193.385	275.21	412.425
75.7	10.1105	45.7671	86.6888	111.24	144.644	193.385	275.21	412.425
75.8	10.0488	45.7317	86.6715	111.229	144.636	193.383	275.205	412.426
75.9	9.99159	45.6938	86.6523	111.219	144.638	193.386	275.202	412.435
76	9.93271	45.649	86.6395	111.217	144.628	193.381	275.192	412.433
76.1	9.868	45.6117	86.6168	111.205	144.62	193.376	275.191	412.434
76.2	9.81021	45.5676	86.5992	111.196	144.615	193.37	275.189	412.43
76.3	9.7462	45.5227	86.5806	111.185	144.612	193.368	275.191	412.428
76.4	9.6825	45.4802	86.5652	111.176	144.603	193.368	275.187	412.426
76.5	9.6218	45.4406	86.5453	111.166	144.595	193.359	275.18	412.421
76.6	9.56281	45.3958	86.5236	111.153	144.59	193.355	275.179	412.424
76.7	9.4987	45.3507	86.5066	111.143	144.591	193.359	275.179	412.43
76.8	9.4315	45.3122	86.4935	111.136	144.586	193.36	275.181	412.43
76.9	9.3715	45.2753	86.4748	111.13	144.585	193.36	275.186	412.432
77	9.313	45.2361	86.4564	111.127	144.58	193.355	275.183	412.433
77.1	9.25509	45.1995	86.4361	111.118	144.579	193.354	275.183	412.439
77.2	9.1989	45.1575	86.4207	111.11	144.574	193.354	275.178	412.44
77.3	9.13531	45.1185	86.4009	111.1	144.573	193.351	275.178	412.444
77.4	9.0777	45.0765	86.3845	111.093	144.568	193.347	275.174	412.448
77.5	9.0174	45.0373	86.3637	111.088	144.568	193.349	275.175	412.456
77.6	8.9593	44.9959	86.347	111.08	144.565	193.348	275.172	412.456
77.7	8.8995	44.9587	86.3279	111.072	144.56	193.346	275.17	412.456
77.8	8.84321	44.9167	86.3095	111.062	144.554	193.336	275.166	412.453
77.9	8.78541	44.8768	86.2893	111.052	144.546	193.326	275.161	412.449
78	8.7259	44.8339	86.2681	111.04	144.542	193.32	275.161	412.449
78.1	8.66611	44.7904	86.2501	111.032	144.54	193.319	275.162	412.45
78.2	8.602	44.7501	86.2301	111.027	144.536	193.317	275.159	412.449
78.3	8.5406	44.7143	86.2153	111.018	144.53	193.313	275.157	412.446
78.4	8.4827	44.6782	86.1962	111.008	144.522	193.31	275.152	412.445
78.5	8.4235	44.6395	86.1767	110.994	144.517	193.308	275.149	412.445
78.6	8.36181	44.6003	86.1557	110.985	144.517	193.309	275.151	412.45
78.7	8.29741	44.5627	86.1443	110.98	144.517	193.306	275.156	412.448
78.8	8.2355	44.5292	86.1319	110.977	144.517	193.307	275.16	412.455
78.9	8.1789	44.4955	86.119	110.972	144.511	193.31	275.163	412.458
79	8.12321	44.4633	86.1044	110.967	144.508	193.314	275.168	412.46
79.1	8.07181	44.4291	86.0884	110.957	144.502	193.314	275.168	412.466
79.2	8.0199	44.3903	86.0709	110.953	144.501	193.314	275.17	412.467
79.3	7.9645	44.3525	86.0552	110.947	144.502	193.312	275.171	412.467
79.4	7.9104	44.3175	86.0376	110.942	144.497	193.311	275.168	412.467
79.5	7.85839	44.2795	86.0183	110.931	144.493	193.315	275.172	412.472
79.6	7.8029	44.2389	85.9988	110.924	144.483	193.31	275.17	412.47
79.7	7.74189	44.202	85.9725	110.91	144.475	193.304	275.168	412.474
79.8	7.68871	44.1633	85.9523	110.9	144.473	193.302	275.165	412.48
79.9	7.6304	44.1253	85.9341	110.892	144.474	193.302	275.164	412.483
80	7.568	44.0893	85.9217	110.887	144.473	193.3	275.164	412.486
80.1	7.5088	44.0546	85.9054	110.88	144.473	193.297	275.166	412.49
80.2	7.45621	44.0169	85.8893	110.868	144.474	193.302	275.17	412.493
80.3	7.401	43.9796	85.8765	110.866	144.471	193.298	275.172	412.493
80.4	7.34121	43.9465	85.8607	110.857	144.465	193.29	275.17	412.493
80.5	7.2866	43.9092	85.8407	110.843	144.459	193.291	275.172	412.494
80.6	7.23059	43.869	85.8179	110.833	144.453	193.286	275.17	412.494
80.7	7.1696	43.8315	85.7979	110.822	144.452	193.288	275.169	412.499
80.8	7.10571	43.7951	85.7826	110.813	144.448	193.282	275.163	412.499
80.9	7.0448	43.7608	85.7629	110.804	144.443	193.276	275.161	412.495
81	6.98631	43.7246	85.7446	110.792	144.443	193.276	275.161	412.497
81.1	6.9261	43.6865	85.7281	110.784	144.447	193.277	275.165	412.501
81.2	6.86949	43.6547	85.7115	110.781	144.447	193.28	275.168	412.507
81.3	6.8124	43.6224	85.6999	110.776	144.451	193.282	275.175	412.515
81.4	6.75949	43.59	85.6868	110.773	144.45	193.283	275.175	412.518
81.5	6.7064	43.5554	85.6733	110.768	144.45	193.288	275.183	412.523
81.6	6.6542	43.521	85.661	110.764	144.45	193.288	275.186	412.528
81.7	6.6004	43.4915	85.6412	110.758	144.448	193.283	275.183	412.527
81.8	6.55019	43.4559	85.62	110.746	144.446	193.285	275.188	412.533
81.9	6.4924	43.4124	85.6058	110.734	144.444	193.289	275.192	412.537
82	6.43279	43.379	85.5931	110.725	144.439	193.289	275.196	412.541
82.1	6.38199	43.345	85.5753	110.716	144.442	193.292	275.2	412.548
82.2	6.33439	43.3092	85.5607	110.712	144.437	193.296	275.198	412.55
82.3	6.28019	43.2743	85.5451	110.703	144.442	193.299	275.203	412.55
82.4	6.2279	43.2428	85.5309	110.7	144.444	193.298	275.206	412.548
82.5	6.1757	43.2144	85.515	110.693	144.443	193.297	275.209	412.548
82.6	6.1223	43.182	85.5004	110.685	144.441	193.298	275.214	412.554
82.7	6.0651	43.1488	85.4798	110.679	144.438	193.293	275.215	412.551
82.8	6.01161	43.1219	85.4643	110.669	144.438	193.294	275.218	412.554
82.9	5.9566	43.088	85.451	110.662	144.44	193.301	275.224	412.558
83	5.90241	43.0552	85.4398	110.658	144.438	193.312	275.231	412.564
83.1	5.84549	43.0244	85.4289	110.656	144.434	193.316	275.238	412.567
83.2	5.79281	42.9951	85.4132	110.649	144.436	193.315	275.247	412.568
83.3	5.7379	42.9615	85.4	110.641	144.437	193.32	275.254	412.573
83.4	5.6857	42.9301	85.3915	110.635	144.435	193.321	275.256	412.576
83.5	5.63229	42.898	85.3805	110.63	144.431	193.322	275.26	412.577
83.6	5.57919	42.8638	85.37	110.626	144.427	193.325	275.261	412.578
83.7	5.5257	42.8297	85.3564	110.618	144.427	193.331	275.268	412.577
83.8	5.47039	42.7903	85.3414	110.612	144.425	193.336	275.276	412.578
83.9	5.4104	42.7557	85.3234	110.605	144.427	193.343	275.284	412.583
84	5.3534	42.7232	85.3047	110.599	144.427	193.351	275.291	412.585
84.1	5.2973	42.6933	85.2914	110.595	144.426	193.353	275.297	412.588
84.2	5.2442	42.663	85.2736	110.586	144.427	193.358	275.302	412.594
84.3	5.19809	42.6282	85.2624	110.587	144.426	193.358	275.31	412.593
84.4	5.14149	42.5958	85.2473	110.58	144.428	193.362	275.316	412.594
84.5	5.089	42.5626	85.2348	110.578	144.43	193.375	275.323	412.598
84.6	5.0382	42.5314	85.2227	110.575	144.432	193.383	275.329	412.601
84.7	4.987	42.4986	85.2152	110.572	144.433	193.381	275.328	412.598
84.8	4.939	42.4663	85.197	110.564	144.435	193.386	275.332	412.601
84.9	4.8923	42.4287	85.1845	110.559	144.429	193.386	275.335	412.593
85	4.83789	42.3964	85.1716	110.55	144.431	193.384	275.344	412.588
85.1	4.78851	42.3591	85.1613	110.546	144.431	193.39	275.351	412.592
85.2	4.7322	42.3298	85.1505	110.541	144.431	193.395	275.359	412.596
85.3	4.67901	42.2998	85.1391	110.542	144.434	193.401	275.367	412.597
85.4	4.6289	42.2704	85.1324	110.539	144.434	193.404	275.373	412.593
85.5	4.5796	42.2436	85.1219	110.534	144.437	193.409	275.382	412.589
85.6	4.5264	42.2118	85.1133	110.534	144.441	193.411	275.388	412.584
85.7	4.4775	42.1828	85.1061	110.53	144.446	193.415	275.396	412.585
85.8	4.42969	42.1499	85.0938	110.527	144.447	193.418	275.403	412.583
85.9	4.378	42.1186	85.0821	110.526	144.443	193.42	275.41	412.583
86	4.33219	42.087	85.0694	110.52	144.439	193.425	275.416	412.588
86.1	4.28211	42.0521	85.0566	110.515	144.433	193.422	275.418	412.587
86.2	4.22601	42.0181	85.0393	110.512	144.436	193.424	275.422	412.591
86.3	4.17539	41.989	85.0305	110.51	144.437	193.425	275.42	412.584
86.4	4.1298	41.9541	85.0164	110.501	144.439	193.423	275.424	412.577
86.5	4.07669	41.9219	85.006	110.496	144.445	193.43	275.433	412.581
86.6	4.0202	41.8898	84.995	110.498	144.444	193.429	275.444	412.587
86.7	3.968	41.8568	84.9837	110.498	144.447	193.438	275.458	412.597
86.8	3.9194	41.8249	84.9746	110.502	144.439	193.44	275.462	412.585
86.9	3.8688	41.7929	84.9576	110.489	144.44	193.445	275.469	412.589
87	3.824	41.7524	84.9475	110.485	144.438	193.442	275.472	412.586
87.1	3.76441	41.7232	84.9354	110.479	144.439	193.441	275.481	412.58
87.2	3.7156	41.6903	84.9201	110.478	144.435	193.437	275.482	412.571
87.3	3.6604	41.6542	84.904	110.473	144.44	193.444	275.489	412.572
87.4	3.6044	41.6208	84.892	110.475	144.441	193.446	275.492	412.577
87.5	3.5498	41.5926	84.883	110.476	144.438	193.445	275.495	412.577
87.6	3.4972	41.5601	84.8769	110.475	144.437	193.439	275.503	412.573
87.7	3.45131	41.5243	84.8633	110.475	144.431	193.447	275.505	412.579
87.8	3.4022	41.4863	84.8517	110.461	144.429	193.443	275.506	412.588
87.9	3.3505	41.45	84.8442	110.462	144.429	193.446	275.506	412.587
88	3.29739	41.4135	84.8282	110.47	144.436	193.448	275.519	412.584
88.1	3.2415	41.3862	84.8108	110.461	144.445	193.439	275.522	412.588
88.2	3.1874	41.3641	84.8113	110.465	144.438	193.434	275.531	412.585
88.3	3.1395	41.342	84.8117	110.46	144.445	193.431	275.542	412.592
88.4	3.083	41.3167	84.8118	110.46	144.444	193.43	275.544	412.592
88.5	3.0411	41.2939	84.8117	110.459	144.443	193.427	275.544	412.592
88.6	3.0033	41.2632	84.8028	110.457	144.44	193.425	275.544	412.618
88.7	2.9518	41.2218	84.7897	110.456	144.44	193.425	275.544	412.625
88.8	2.90239	41.1983	84.7667	110.454	144.438	193.425	275.544	412.618
88.9	2.8222	41.1576	84.7643	110.453	144.438	193.423	275.542	412.616
89	2.7812	41.1544	84.7503	110.453
89.1	2.7426	41.135
89.2	2.6819
89.3
89.4
89.5
89.6
89.7
89.8
89.9
90
90.1
90.2
90.3
90.4
90.5
90.6
90.7
90.8
90.9
91
91.1
91.2
91.3
91.4
91.5					-74.844	-53.1364	-56.9566	-112.78
91.6			-111.942	-97.473	-82.1777	-61.4505	-62.5367	-116.663
91.7		-150.318	-115.737	-101.221	-88.8538	-69.6113	-68.4362	-118.425
91.8	-176.546	-150.472	-119.564	-105.047	-94.3168	-76.866	-73.1222	-120.106
91.9	-178.881	-152.02	-120.147	-107.683	-98.6738	-83.1235	-77.4409	-121.875
92	-179.477	-153.448	-120.622	-110.556	-102.261	-88.4787	-81.2082	-122.462
92.1	-181.345	-153.481	-120.651	-112.667	-104.957	-93.0478	-84.6943	-120.106
92.2	-178.881	-152.02	-120.147	-113.833	-107.505	-97.5628	-87.9079	-118.425
92.3	-176.546	-150.472	-119.564	-114.813	-109.78	-101.446	-90.9585	-117.36
92.4	-174.052	-149.178	-118.725	-115.075	-111.312	-104.622	-93.3766	-115.629
92.5	-171.915	-147.549	-118.006	-115.434	-112.725	-107.357	-95.3583	-113.326
92.6	-169.669	-146.198	-117.147	-115.372	-114.029	-109.885	-97.8106	-111.612
92.7	-167.313	-144.698	-116.342	-115.51	-115.182	-111.978	-100.397	-110.406
92.8	-164.933	-143.335	-115.406	-115.37	-116.018	-113.897	-102.708	-109.264
92.9	-162.647	-141.914	-114.488	-114.947	-116.467	-115.252	-104.602	-107.65
93	-160.475	-140.415	-113.475	-114.365	-116.72	-116.485	-106.592	-106.459
93.1	-158.275	-138.921	-112.344	-113.907	-117.119	-117.737	-108.535	-105.96
93.2	-156.127	-137.411	-111.146	-113.243	-117.452	-119.027	-110.698	-105.69
93.3	-154.054	-135.949	-109.991	-112.573	-117.478	-119.594	-112.276	-104.99
93.4	-151.968	-134.428	-108.85	-111.656	-117.111	-120.317	-113.845	-104.84
93.5	-149.992	-132.899	-107.759	-110.759	-116.885	-120.8	-115.459	-105.005
93.6	-148.098	-131.376	-106.528	-109.82	-116.671	-121.471	-117.349	-105.922
93.7	-146.204	-129.759	-105.247	-108.87	-116.27	-121.75	-118.696	-106.651
93.8	-144.277	-128.15	-103.845	-107.904	-115.526	-122.027	-119.671	-107.309
93.9	-142.464	-126.53	-102.468	-106.882	-114.758	-122.034	-120.651	-108.205
94	-140.697	-124.79	-100.998	-105.736	-114.048	-122.319	-121.795	-109.606
94.1	-138.93	-123.055	-99.5477	-104.512	-113.236	-122.376	-122.579	-110.905
94.2	-137.179	-121.333	-98.1669	-103.278	-112.112	-122.12	-123.092	-111.844
94.3	-135.478	-119.605	-96.7303	-101.929	-110.956	-121.726	-123.292	-113.182
94.4	-133.837	-117.868	-95.2349	-100.582	-109.842	-121.518	-123.793	-115.008
94.5	-132.251	-116.138	-93.6803	-99.2417	-108.744	-121.108	-124.204	-116.541
94.6	-130.687	-114.429	-92.1213	-97.9758	-107.592	-120.519	-124.265	-118.007
94.7	-129.167	-112.698	-90.5072	-96.568	-106.402	-119.804	-124.542	-119.188
94.8	-127.703	-110.984	-88.8676	-95.1842	-105.092	-119.006	-124.751	-120.539
94.9	-126.292	-109.281	-87.2523	-93.7008	-103.793	-118.195	-125.009	-121.774
95	-124.948	-107.56	-85.629	-92.2741	-102.408	-117.021	-124.902	-122.691
95.1	-123.671	-105.862	-83.9846	-90.7869	-101.024	-116.06	-124.818	-123.507
95.2	-122.364	-104.151	-82.3593	-89.2679	-99.6348	-114.913	-124.633	-124.167
95.3	-121.149	-102.473	-80.766	-87.7996	-98.2326	-113.703	-124.563	-124.991
95.4	-119.937	-100.911	-79.0725	-86.3042	-96.8525	-112.361	-124.272	-125.448
95.5	-118.836	-99.2556	-77.4582	-84.8073	-95.4687	-111.08	-123.835	-125.99
95.6	-117.643	-97.7254	-75.7935	-83.3334	-93.9984	-109.784	-123.42	-126.028
95.7	-116.582	-96.2604	-74.1213	-81.7633	-92.5685	-108.47	-122.884	-126.447
95.8	-115.622	-94.8334	-72.4957	-80.1956	-91.0989	-107.048	-122.221	-126.601
95.9	-114.632	-93.397	-70.8583	-78.6862	-89.557	-105.581	-121.274	-126.882
96	-113.714	-92.0385	-69.2779	-77.1066	-88.1227	-104.135	-120.318	-126.854
96.1	-112.769	-90.6545	-67.6537	-75.571	-86.6309	-102.639	-119.352	-126.938
96.2	-111.9	-89.4207	-66.1012	-74.0557	-85.1435	-101.135	-118.214	-127.089
96.3	-111.135	-88.1619	-64.5606	-72.5069	-83.6806	-99.666	-116.923	-126.947
96.4	-110.351	-86.9727	-63.0201	-70.9908	-82.2043	-98.1031	-115.738	-126.815
96.5	-109.662	-85.8525	-61.567	-69.4518	-80.7326	-96.7049	-114.368	-126.7
96.6	-108.981	-84.797	-60.163	-67.8892	-79.2319	-95.2425	-112.951	-126.357
96.7	-108.32	-83.7926	-58.8512	-66.3619	-77.7359	-93.829	-111.489	-125.783
96.8	-107.7	-82.7645	-57.5353	-64.8661	-76.2386	-92.4313	-109.978	-125.045
96.9	-107.099	-81.8498	-56.3208	-63.3914	-74.7785	-90.9264	-108.655	-124.326
97	-106.532	-81.0206	-55.0919	-61.9526	-73.3264	-89.4438	-107.249	-123.466
97.1	-106.019	-80.1837	-53.9858	-60.4911	-71.859	-87.9801	-105.748	-122.503
97.2	-105.578	-79.4439	-52.8752	-59.0328	-70.4023	-86.508	-104.288	-121.497
97.3	-105.107	-78.6796	-51.7904	-57.6156	-68.9631	-85.0091	-102.777	-120.317
97.4	-104.657	-78.0352	-50.7496	-56.2278	-67.5046	-83.5425	-101.283	-119.155
97.5	-104.213	-77.4045	-49.7094	-54.8544	-66.0797	-82.0666	-99.8052	-117.839
97.6	-103.805	-76.8155	-48.7416	-53.5833	-64.6603	-80.6287	-98.3125	-116.453
97.7	-103.432	-76.2341	-47.8674	-52.3404	-63.1995	-79.1654	-96.783	-115.084
97.8	-103.103	-75.6915	-47.0492	-51.1245	-61.7723	-77.7015	-95.3153	-113.655
97.9	-102.806	-75.1848	-46.3147	-49.946	-60.376	-76.2643	-93.7768	-112.148
98	-102.499	-74.7298	-45.5727	-48.8161	-58.9662	-74.8205	-92.2635	-110.728
98.1	-102.25	-74.223	-44.8751	-47.7104	-57.6272	-73.4114	-90.7427	-109.207
98.2	-102.009	-73.7901	-44.2229	-46.6128	-56.2935	-71.9988	-89.2743	-107.684
98.3	-101.766	-73.4299	-43.6101	-45.6244	-55.0057	-70.6035	-87.8296	-106.114
98.4	-101.532	-73.0483	-43.0004	-44.6971	-53.7881	-69.2158	-86.3948	-104.561
98.5	-101.305	-72.6753	-42.4534	-43.7927	-52.5395	-67.814	-84.8962	-103.111
98.6	-101.121	-72.3351	-41.9234	-42.9259	-51.3109	-66.4389	-83.457	-101.586
98.7	-100.924	-72.02	-41.421	-42.0736	-50.1426	-65.0825	-82.0443	-100.064
98.8	-100.725	-71.7204	-40.9599	-41.2458	-49.0315	-63.6986	-80.6075	-98.5195
98.9	-100.533	-71.4382	-40.558	-40.5224	-47.9179	-62.3389	-79.1877	-96.9817
99	-100.363	-71.177	-40.1545	-39.8159	-46.8405	-61.0124	-77.7941	-95.4747
99.1	-100.179	-70.9539	-39.7597	-39.1503	-45.8139	-59.664	-76.3946	-94.0236
99.2	-100.02	-70.7	-39.3895	-38.5166	-44.8271	-58.4192	-75.0074	-92.5742
99.3	-99.8787	-70.5092	-39.0425	-37.9445	-43.8643	-57.186	-73.6393	-91.1135
99.4	-99.7589	-70.3132	-38.7571	-37.3808	-43.0114	-55.9551	-72.2729	-89.6607
99.5	-99.6324	-70.1614	-38.4312	-36.8045	-42.213	-54.7361	-70.9608	-88.2498
99.6	-99.5265	-69.9994	-38.1489	-36.2909	-41.3629	-53.5978	-69.6274	-86.8558
99.7	-99.4219	-69.8621	-37.8889	-35.7953	-40.5595	-52.4253	-68.3229	-85.4302
99.8	-99.3452	-69.7294	-37.6548	-35.3751	-39.8047	-51.3068	-67.0331	-84.0304
99.9	-99.2667	-69.5939	-37.4455	-34.9278	-39.0952	-50.2356	-65.7552	-82.6358
100	-99.1778	-69.4616	-37.2661	-34.5071	-38.4037	-49.2168	-64.4724	-81.2786
100.1	-99.0825	-69.3517	-37.0618	-34.1183	-37.7671	-48.1792	-63.1976	-79.9197
100.2	-98.9882	-69.2412	-36.8632	-33.7474	-37.1739	-47.1952	-61.9908	-78.5837
100.3	-98.9066	-69.1319	-36.6693	-33.405	-36.5397	-46.2438	-60.7525	-77.2157
100.4	-98.8304	-69.0203	-36.4893	-33.0653	-35.945	-45.2794	-59.5216	-75.9011
100.5	-98.7518	-68.9045	-36.3114	-32.7273	-35.441	-44.4326	-58.3126	-74.5689
100.6	-98.6619	-68.7958	-36.1397	-32.4526	-34.9126	-43.6165	-57.1779	-73.2374
100.7	-98.5681	-68.6927	-35.9709	-32.1617	-34.4029	-42.8399	-56.0381	-71.9792
100.8	-98.4801	-68.5886	-35.8134	-31.873	-33.9024	-42.0337	-54.9106	-70.7174
100.9	-98.3937	-68.487	-35.6701	-31.6065	-33.4747	-41.272	-53.7979	-69.5055
101	-98.3063	-68.3951	-35.5281	-31.3502	-33.0475	-40.5904	-52.6935	-68.2995
101.1	-98.2299	-68.3157	-35.3995	-31.1132	-32.6681	-39.8596	-51.6449	-67.089
101.2	-98.1493	-68.2308	-35.2784	-30.8771	-32.273	-39.1934	-50.6033	-65.8923
101.3	-98.0699	-68.1568	-35.1681	-30.6557	-31.8845	-38.578	-49.575	-64.7063
101.4	-98.0073	-68.1005	-35.0529	-30.4317	-31.5273	-38.011	-48.6556	-63.5626
101.5	-97.9348	-68.0265	-34.9414	-30.2251	-31.2227	-37.4767	-47.7951	-62.3953
101.6	-97.8535	-67.9494	-34.8493	-30.0481	-30.9009	-36.9317	-46.8928	-61.2869
101.7	-97.7855	-67.8858	-34.7554	-29.8864	-30.5868	-36.3844	-46.0813	-60.1884
101.8	-97.7238	-67.8281	-34.6548	-29.7209	-30.2768	-35.8464	-45.2751	-59.0723
101.9	-97.6542	-67.7743	-34.5543	-29.5616	-29.9829	-35.3628	-44.5104	-58.0581
102	-97.5863	-67.7189	-34.4716	-29.4029	-29.7038	-34.8541	-43.7225	-57.0637
102.1	-97.525	-67.6622	-34.4004	-29.25	-29.432	-34.4029	-42.9737	-56.0437
102.2	-97.4634	-67.6029	-34.3203	-29.0891	-29.1835	-33.9739	-42.2648	-55.084
102.3	-97.4106	-67.5526	-34.2535	-28.9502	-28.931	-33.5439	-41.5717	-54.0767
102.4	-97.3484	-67.5038	-34.1787	-28.8027	-28.7061	-33.1636	-40.8749	-53.1525
102.5	-97.2866	-67.4475	-34.123	-28.6788	-28.4855	-32.8194	-40.238	-52.2453
102.6	-97.2248	-67.4202	-34.0696	-28.5477	-28.2613	-32.4659	-39.6392	-51.3703
102.7	-97.1812	-67.3801	-33.9992	-28.4153	-28.0466	-32.1086	-39.051	-50.4489
102.8	-97.128	-67.3245	-33.9318	-28.2759	-27.832	-31.767	-38.5114	-49.5954
102.9	-97.0688	-67.2578	-33.8696	-28.1505	-27.6339	-31.4306	-37.9447	-48.7267
103	-97.0176	-67.197	-33.8171	-28.0304	-27.4412	-31.1052	-37.4063	-47.9391
103.1	-96.9527	-67.1408	-33.7538	-27.9114	-27.2471	-30.7821	-36.8789	-47.107
103.2	-96.8771	-67.0919	-33.6982	-27.8063	-27.0561	-30.4566	-36.3639	-46.3079
103.3	-96.8143	-67.0388	-33.6332	-27.7	-26.8689	-30.1457	-35.8661	-45.5306
103.4	-96.7563	-66.9739	-33.5657	-27.5977	-26.6896	-29.8558	-35.3603	-44.7861
103.5	-96.6925	-66.9173	-33.5096	-27.5011	-26.5259	-29.575	-34.8887	-44.0881
103.6	-96.6292	-66.8639	-33.4503	-27.4066	-26.359	-29.3051	-34.4598	-43.43
103.7	-96.5531	-66.801	-33.3782	-27.3168	-26.1871	-29.0465	-34.0563	-42.7276
103.8	-96.4838	-66.7475	-33.3132	-27.2267	-26.0207	-28.7922	-33.67	-42.0736
103.9	-96.418	-66.7001	-33.2522	-27.123	-25.8657	-28.5433	-33.2699	-41.479
104	-96.3482	-66.6434	-33.1932	-27.0182	-25.706	-28.3032	-32.8754	-40.8678
104.1	-96.2713	-66.5845	-33.139	-26.9173	-25.5439	-28.0608	-32.4989	-40.2594
104.2	-96.197	-66.5248	-33.0846	-26.816	-25.3893	-27.8203	-32.1257	-39.6977
104.3	-96.1396	-66.4539	-33.0079	-26.7195	-25.2371	-27.5882	-31.7666	-39.1269
104.4	-96.0635	-66.3872	-32.9192	-26.6194	-25.0786	-27.3395	-31.4021	-38.5537
104.5	-95.9806	-66.3241	-32.827	-26.5068	-24.9337	-27.1085	-31.045	-38.0016
104.6	-95.8978	-66.2474	-32.741	-26.3996	-24.7851	-26.8834	-30.7075	-37.4768
104.7	-95.8107	-66.1738	-32.6608	-26.3064	-24.6243	-26.6676	-30.3897	-36.9622
104.8	-95.734	-66.1142	-32.5903	-26.2055	-24.4681	-26.4573	-30.068	-36.4262
104.9	-95.6633	-66.0541	-32.5177	-26.1002	-24.3026	-26.2385	-29.738	-35.927
105	-95.5886	-65.9892	-32.4366	-26.0023	-24.1497	-26.0336	-29.4306	-35.485
105.1	-95.5071	-65.9163	-32.3571	-25.904	-24.0216	-25.8351	-29.1417	-35.0301
105.2	-95.4227	-65.8526	-32.2913	-25.8026	-23.883	-25.6154	-28.8405	-34.5709
105.3	-95.3439	-65.7928	-32.2111	-25.6971	-23.7277	-25.4044	-28.5446	-34.1176
105.4	-95.2674	-65.719	-32.1395	-25.5874	-23.577	-25.2096	-28.2696	-33.6963
105.5	-95.1822	-65.6451	-32.079	-25.4785	-23.4458	-25.029	-28.0089	-33.2885
105.6	-95.1007	-65.5768	-32.0162	-25.3734	-23.3092	-24.8336	-27.7464	-32.8832
105.7	-95.0256	-65.5141	-31.9467	-25.2631	-23.1761	-24.6376	-27.478	-32.483
105.8	-94.954	-65.4474	-31.8773	-25.1623	-23.0369	-24.4342	-27.1915	-32.0862
105.9	-94.8774	-65.372	-31.7908	-25.0487	-22.9139	-24.2465	-26.9452	-31.7082
106	-94.7973	-65.2869	-31.7163	-24.9392	-22.784	-24.0493	-26.6946	-31.3248
106.1	-94.7057	-65.2196	-31.6255	-24.8116	-22.6324	-23.8551	-26.4407	-30.9483
106.2	-94.6314	-65.1424	-31.5396	-24.6887	-22.4842	-23.673	-26.1914	-30.594
106.3	-94.5417	-65.0583	-31.4627	-24.5891	-22.339	-23.5008	-25.9396	-30.2468
106.4	-94.4469	-64.9865	-31.3837	-24.4823	-22.2092	-23.3277	-25.6891	-29.9033
106.5	-94.3611	-64.9167	-31.2961	-24.3799	-22.0735	-23.1446	-25.4382	-29.5488
106.6	-94.2762	-64.8402	-31.2059	-24.2731	-21.9318	-22.9572	-25.19	-29.2045
106.7	-94.1873	-64.7607	-31.1182	-24.1606	-21.802	-22.7855	-24.9617	-28.8819
106.8	-94.0898	-64.671	-31.05	-24.0605	-21.6703	-22.6265	-24.753	-28.5696
106.9	-93.9983	-64.5953	-30.9843	-23.9532	-21.5353	-22.4648	-24.5395	-28.2496
107	-93.9165	-64.5293	-30.9107	-23.8396	-21.3963	-22.2926	-24.3184	-27.9339
107.1	-93.8315	-64.4624	-30.8388	-23.7539	-21.2543	-22.1129	-24.0872	-27.6193
107.2	-93.735	-64.3814	-30.7664	-23.6629	-21.1332	-21.9402	-23.8717	-27.3216
107.3	-93.6359	-64.293	-30.6976	-23.5712	-21.0156	-21.7793	-23.6671	-27.027
107.4	-93.5498	-64.216	-30.6328	-23.4794	-20.8912	-21.614	-23.4765	-26.7294
107.5	-93.4794	-64.1433	-30.5666	-23.386	-20.7551	-21.4343	-23.2757	-26.445
107.6	-93.4006	-64.0582	-30.4945	-23.2847	-20.6091	-21.2596	-23.0669	-26.1652
107.7	-93.321	-63.9693	-30.4227	-23.1783	-20.4738	-21.1004	-22.8757	-25.8931
107.8	-93.2345	-63.8867	-30.3568	-23.0837	-20.3238	-20.947	-22.6769	-25.6167
107.9	-93.1535	-63.8195	-30.2854	-22.9861	-20.1851	-20.79	-22.4696	-25.3424
108	-93.0765	-63.7426	-30.2071	-22.895	-20.0523	-20.627	-22.2611	-25.0761
108.1	-92.9985	-63.6606	-30.1339	-22.7991	-19.9237	-20.4776	-22.0654	-24.8136
108.2	-92.9109	-63.5811	-30.0657	-22.69	-19.7962	-20.3263	-21.8735	-24.5608
108.3	-92.8223	-63.504	-29.9906	-22.5892	-19.6653	-20.183	-21.6926	-24.3085
108.4	-92.747	-63.4346	-29.9089	-22.5043	-19.5378	-20.0328	-21.5098	-24.0669
108.5	-92.662	-63.3527	-29.8242	-22.4137	-19.422	-19.8832	-21.3126	-23.8347
108.6	-92.5725	-63.2756	-29.7329	-22.3125	-19.3021	-19.7367	-21.1217	-23.5909
108.7	-92.4882	-63.2101	-29.632	-22.2122	-19.1865	-19.579	-20.941	-23.3465
108.8	-92.3944	-63.1334	-29.545	-22.1156	-19.0794	-19.4327	-20.7534	-23.1237
108.9	-92.2968	-63.0579	-29.4636	-22.0219	-18.9822	-19.2844	-20.5719	-22.9014
109	-92.1928	-62.9892	-29.3738	-21.9283	-18.8783	-19.134	-20.3948	-22.6779
109.1	-92.088	-62.9217	-29.2858	-21.8214	-18.7541	-18.9844	-20.2182	-22.4529
109.2	-91.9885	-62.8466	-29.1934	-21.7187	-18.6394	-18.8361	-20.0552	-22.234
109.3	-91.9007	-62.7569	-29.1042	-21.6273	-18.5261	-18.6882	-19.8902	-22.0235
109.4	-91.8206	-62.6765	-29.0194	-21.5265	-18.4091	-18.5348	-19.7136	-21.8131
109.5	-91.7304	-62.606	-28.9421	-21.4208	-18.2948	-18.382	-19.548	-21.5924
109.6	-91.6431	-62.5378	-28.8715	-21.3281	-18.1776	-18.2356	-19.388	-21.383
109.7	-91.5635	-62.4572	-28.7952	-21.2382	-18.0532	-18.0967	-19.2185	-21.1858
109.8	-91.4958	-62.3732	-28.7201	-21.1377	-17.9376	-17.9658	-19.0608	-20.9916
109.9	-91.4131	-62.2978	-28.6453	-21.0343	-17.8176	-17.8269	-18.9095	-20.7928
110	-91.3236	-62.2205	-28.5706	-20.9436	-17.6864	-17.68	-18.7392	-20.5951
110.1	-91.248	-62.1341	-28.484	-20.852	-17.5703	-17.5456	-18.5703	-20.4026
110.2	-91.1777	-62.0472	-28.3972	-20.7533	-17.4622	-17.4072	-18.407	-20.2029
110.3	-91.0944	-61.9664	-28.3102	-20.6605	-17.3547	-17.2683	-18.2383	-20.0079
110.4	-91.0018	-61.8934	-28.2298	-20.5695	-17.2409	-17.1348	-18.0783	-19.8232
110.5	-90.9056	-61.8156	-28.148	-20.4812	-17.1355	-17.0091	-17.9327	-19.6426
110.6	-90.814	-61.7272	-28.0679	-20.3939	-17.0246	-16.8867	-17.7799	-19.4619
110.7	-90.725	-61.6668	-27.9864	-20.2925	-16.9104	-16.7655	-17.6298	-19.2786
110.8	-90.6352	-61.5895	-27.9048	-20.2042	-16.8092	-16.6371	-17.4896	-19.0837
110.9	-90.5456	-61.5215	-27.8269	-20.1231	-16.7144	-16.5157	-17.3388	-18.8942
111	-90.4773	-61.4554	-27.7499	-20.0332	-16.6218	-16.405	-17.1926	-18.7084
111.1	-90.4201	-61.386	-27.6674	-19.9488	-16.5319	-16.2954	-17.0586	-18.5209
111.2	-90.3504	-61.3105	-27.5861	-19.8667	-16.4303	-16.1798	-16.9276	-18.3477
111.3	-90.2703	-61.2365	-27.5083	-19.7819	-16.3309	-16.0593	-16.7828	-18.1798
111.4	-90.1943	-61.1668	-27.4235	-19.6939	-16.2326	-15.9488	-16.6403	-18.0097
111.5	-90.1263	-61.0883	-27.3469	-19.6062	-16.1404	-15.8418	-16.5052	-17.8266
111.6	-90.0402	-61.0082	-27.2793	-19.5308	-16.0559	-15.7319	-16.3636	-17.6421
111.7	-89.9604	-60.9367	-27.2002	-19.4532	-15.9707	-15.6145	-16.2286	-17.4743
111.8	-89.89	-60.8682	-27.1188	-19.3725	-15.8824	-15.5026	-16.097	-17.3044
111.9	-89.8174	-60.7931	-27.0399	-19.3011	-15.7908	-15.3976	-15.9672	-17.1352
112	-89.7477	-60.7217	-26.9635	-19.2236	-15.6912	-15.2855	-15.8376	-16.9681
112.1	-89.6732	-60.6491	-26.8968	-19.1488	-15.5894	-15.1676	-15.705	-16.8096
112.2	-89.5903	-60.5832	-26.8241	-19.0752	-15.4935	-15.0579	-15.575	-16.6566
112.3	-89.5086	-60.5199	-26.7495	-18.9982	-15.3967	-14.9508	-15.4425	-16.4891
112.4	-89.425	-60.4542	-26.6791	-18.9237	-15.3038	-14.8492	-15.3238	-16.3265
112.5	-89.3453	-60.3829	-26.6248	-18.8579	-15.214	-14.7353	-15.2027	-16.1759
112.6	-89.276	-60.3164	-26.5588	-18.7808	-15.1173	-14.6314	-15.0786	-16.0436
112.7	-89.2201	-60.2538	-26.4915	-18.705	-15.0164	-14.5301	-14.9612	-15.9127
112.8	-89.1589	-60.1941	-26.4301	-18.6351	-14.9144	-14.4365	-14.8472	-15.7752
112.9	-89.085	-60.1331	-26.3676	-18.5647	-14.803	-14.3335	-14.7134	-15.6331
113	-89.0243	-60.0735	-26.2983	-18.4811	-14.6958	-14.2289	-14.5835	-15.4977
113.1	-88.9553	-60.0023	-26.2402	-18.4037	-14.6005	-14.1173	-14.4671	-15.3765
113.2	-88.8787	-59.9451	-26.1786	-18.3271	-14.5173	-14.009	-14.353	-15.2461
113.3	-88.8048	-59.8838	-26.1209	-18.2538	-14.4287	-13.9105	-14.2443	-15.1161
113.4	-88.7321	-59.8217	-26.0667	-18.1818	-14.3334	-13.8109	-14.1235	-14.9838
113.5	-88.6591	-59.7603	-25.9971	-18.0998	-14.2331	-13.7045	-13.995	-14.8517
113.6	-88.5839	-59.7009	-25.9216	-18.0118	-14.1334	-13.5999	-13.867	-14.7196
113.7	-88.5101	-59.6296	-25.8523	-17.9279	-14.0338	-13.4961	-13.7459	-14.5724
113.8	-88.4435	-59.5565	-25.7877	-17.8597	-13.9375	-13.391	-13.6267	-14.4295
113.9	-88.3748	-59.4799	-25.7237	-17.7906	-13.8427	-13.2894	-13.5054	-14.2894
114	-88.3001	-59.4158	-25.6596	-17.7126	-13.7581	-13.194	-13.3898	-14.1584
114.1	-88.2326	-59.3478	-25.6012	-17.6514	-13.663	-13.0921	-13.2659	-14.0162
114.2	-88.179	-59.2788	-25.5424	-17.5798	-13.5766	-12.9948	-13.1435	-13.8709
114.3	-88.1222	-59.2156	-25.4836	-17.5075	-13.493	-12.8971	-13.0327	-13.7312
114.4	-88.0524	-59.1559	-25.4159	-17.43	-13.4071	-12.8024	-12.9228	-13.599
114.5	-87.9905	-59.0968	-25.3512	-17.3511	-13.3196	-12.717	-12.8172	-13.4683
114.6	-87.9271	-59.0353	-25.2936	-17.2802	-13.2201	-12.6098	-12.7093	-13.3319
114.7	-87.8689	-58.9768	-25.2282	-17.2055	-13.1223	-12.5038	-12.6041	-13.1982
114.8	-87.8084	-58.9091	-25.1639	-17.1306	-13.0364	-12.4149	-12.4969	-13.0752
114.9	-87.7429	-58.8455	-25.0969	-17.0533	-12.9583	-12.3182	-12.3848	-12.9555
115	-87.6815	-58.7831	-25.0301	-16.988	-12.879	-12.2213	-12.2746	-12.8288
115.1	-87.6196	-58.7193	-24.9613	-16.919	-12.8065	-12.1331	-12.1668	-12.6994
115.2	-87.5668	-58.6549	-24.9007	-16.8488	-12.7222	-12.0422	-12.0498	-12.575
115.3	-87.5112	-58.5952	-24.8405	-16.7691	-12.6396	-11.9391	-11.9482	-12.4671
115.4	-87.452	-58.5373	-24.7809	-16.6988	-12.5654	-11.8474	-11.841	-12.3651
115.5	-87.3876	-58.4808	-24.7205	-16.6351	-12.4923	-11.7555	-11.7274	-12.2569
115.6	-87.3229	-58.4225	-24.6609	-16.564	-12.4151	-11.6673	-11.6265	-12.1441
115.7	-87.2642	-58.3701	-24.6047	-16.4898	-12.3359	-11.5807	-11.5267	-12.0268
115.8	-87.2095	-58.3137	-24.5462	-16.422	-12.2537	-11.4923	-11.428	-11.9154
115.9	-87.1507	-58.2572	-24.4896	-16.3592	-12.1777	-11.4027	-11.3293	-11.8134
116	-87.0928	-58.2005	-24.4375	-16.3001	-12.1026	-11.3167	-11.2302	-11.7074
116.1	-87.0315	-58.1428	-24.3807	-16.2337	-12.0255	-11.2384	-11.1393	-11.6045
116.2	-86.9787	-58.0866	-24.3268	-16.1717	-11.9491	-11.1597	-11.0421	-11.5078
116.3	-86.916	-58.0352	-24.2687	-16.1063	-11.8757	-11.0654	-10.9528	-11.4001
116.4	-86.8561	-57.9778	-24.2118	-16.0427	-11.8003	-10.9765	-10.8652	-11.2961
116.5	-86.7956	-57.923	-24.1588	-15.9815	-11.7239	-10.8891	-10.7698	-11.1869
116.6	-86.7356	-57.8653	-24.1037	-15.9177	-11.6476	-10.8003	-10.6755	-11.0909
116.7	-86.6714	-57.8048	-24.0529	-15.854	-11.5714	-10.7098	-10.5787	-10.9818
116.8	-86.608	-57.7492	-23.9998	-15.7947	-11.5001	-10.6239	-10.4875	-10.8731
116.9	-86.5567	-57.6872	-23.9466	-15.7427	-11.4235	-10.5364	-10.3985	-10.7651
117	-86.4986	-57.6324	-23.8961	-15.6841	-11.3429	-10.4482	-10.2927	-10.6539
117.1	-86.4382	-57.5783	-23.8341	-15.6129	-11.2673	-10.357	-10.1884	-10.5533
117.2	-86.383	-57.5148	-23.7801	-15.5393	-11.1894	-10.2626	-10.0863	-10.4502
117.3	-86.3232	-57.4593	-23.729	-15.468	-11.1083	-10.1785	-9.9824	-10.336
117.4	-86.2685	-57.4099	-23.6808	-15.4028	-11.035	-10.1015	-9.8788	-10.2178
117.5	-86.2091	-57.3528	-23.6289	-15.337	-10.9632	-10.0219	-9.7767	-10.1018
117.6	-86.1446	-57.2924	-23.5665	-15.2662	-10.8863	-9.9388	-9.6768	-9.993
117.7	-86.0821	-57.2329	-23.5092	-15.2027	-10.8163	-9.8626	-9.586	-9.8915
117.8	-86.0206	-57.176	-23.4645	-15.1437	-10.741	-9.7738	-9.487	-9.7814
117.9	-85.9635	-57.1272	-23.4071	-15.0821	-10.664	-9.6844	-9.3857	-9.6757
118	-85.9173	-57.0705	-23.3476	-15.0132	-10.5945	-9.6121	-9.2918	-9.5775
118.1	-85.8616	-57.0101	-23.2975	-14.9482	-10.5279	-9.5385	-9.1973	-9.4736
118.2	-85.8009	-56.9565	-23.2423	-14.8881	-10.4612	-9.4585	-9.097	-9.378
118.3	-85.7496	-56.9029	-23.1932	-14.8295	-10.3836	-9.3786	-9.0001	-9.2733
118.4	-85.7023	-56.8457	-23.1376	-14.7641	-10.3034	-9.3074	-8.9186	-9.1788
118.5	-85.6541	-56.7864	-23.0864	-14.7035	-10.2302	-9.2266	-8.8201	-9.0845
118.6	-85.6009	-56.7381	-23.0333	-14.6401	-10.1579	-9.1518	-8.7322	-8.9939
118.7	-85.5507	-56.6896	-22.9775	-14.5739	-10.0855	-9.0688	-8.6468	-8.8941
118.8	-85.4993	-56.64	-22.9181	-14.4993	-10.005	-8.9858	-8.5544	-8.7943
118.9	-85.4477	-56.5937	-22.8563	-14.4271	-9.9324	-8.9164	-8.4696	-8.6949
119	-85.3908	-56.5456	-22.7952	-14.3664	-9.8692	-8.8388	-8.3859	-8.6
119.1	-85.3257	-56.4939	-22.7363	-14.3085	-9.8087	-8.7542	-8.3012	-8.5069
119.2	-85.2703	-56.4439	-22.6774	-14.2494	-9.7429	-8.6744	-8.2155	-8.4124
119.3	-85.2195	-56.3914	-22.6135	-14.1921	-9.6759	-8.5976	-8.1405	-8.3189
119.4	-85.1647	-56.3415	-22.5526	-14.1311	-9.6099	-8.5141	-8.0505	-8.232
119.5	-85.1055	-56.2913	-22.488	-14.0706	-9.5401	-8.4347	-7.9657	-8.1439
119.6	-85.0553	-56.2372	-22.43	-14.0114	-9.4788	-8.3618	-7.8975	-8.0559
119.7	-85.0047	-56.1803	-22.37	-13.9508	-9.4175	-8.2856	-7.8188	-7.965
119.8	-84.9505	-56.1313	-22.311	-13.8941	-9.3505	-8.2068	-7.7464	-7.8814
119.9	-84.8971	-56.0849	-22.258	-13.8344	-9.2885	-8.1382	-7.6749	-7.8015
120	-84.844	-56.0367	-22.2119	-13.781	-9.2227	-8.0682	-7.5995	-7.7144
120.1	-84.7925	-55.9899	-22.1557	-13.7258	-9.1592	-7.9975	-7.5295	-7.6262
120.2	-84.7453	-55.9432	-22.1051	-13.6758	-9.1004	-7.9247	-7.4547	-7.531
120.3	-84.6947	-55.9011	-22.0534	-13.6166	-9.0313	-7.855	-7.3799	-7.4417
120.4	-84.6489	-55.8511	-21.9993	-13.5545	-8.9616	-7.784	-7.3084	-7.3576
120.5	-84.6032	-55.8012	-21.9445	-13.4942	-8.9058	-7.7136	-7.234	-7.2702
120.6	-84.5524	-55.7506	-21.8898	-13.4429	-8.8548	-7.6461	-7.1649	-7.1886
120.7	-84.5013	-55.7037	-21.8311	-13.3876	-8.7953	-7.5803	-7.0884	-7.1081
120.8	-84.4547	-55.6568	-21.7816	-13.3311	-8.7347	-7.5123	-7.0098	-7.0209
120.9	-84.4149	-55.6087	-21.7365	-13.2751	-8.6773	-7.4369	-6.9343	-6.941
121	-84.3747	-55.5618	-21.6907	-13.2241	-8.6128	-7.3653	-6.8576	-6.8609
121.1	-84.3276	-55.5135	-21.6411	-13.1589	-8.549	-7.2994	-6.7888	-6.7852
121.2	-84.2835	-55.4616	-21.596	-13.1043	-8.4785	-7.2277	-6.7181	-6.7096
121.3	-84.2359	-55.4176	-21.557	-13.0558	-8.4153	-7.1586	-6.6483	-6.6295
121.4	-84.1952	-55.3634	-21.514	-13.0062	-8.3583	-7.0986	-6.5707	-6.5489
121.5	-84.1566	-55.3136	-21.4673	-12.9549	-8.2953	-7.035	-6.4953	-6.4688
121.6	-84.1204	-55.2726	-21.4179	-12.902	-8.2293	-6.9689	-6.4234	-6.3902
121.7	-84.086	-55.2261	-21.3719	-12.8495	-8.1687	-6.9015	-6.3519	-6.3088
121.8	-84.0441	-55.179	-21.3233	-12.797	-8.1063	-6.8381	-6.2801	-6.2391
121.9	-84.0014	-55.1415	-21.2777	-12.7478	-8.042	-6.7699	-6.2113	-6.1648
122	-83.9597	-55.0966	-21.2343	-12.696	-7.9754	-6.6989	-6.141	-6.0906
122.1	-83.9165	-55.0531	-21.1856	-12.6409	-7.9179	-6.6321	-6.074	-6.0259
122.2	-83.8717	-55.0058	-21.1441	-12.5935	-7.8659	-6.5672	-5.9994	-5.9561
122.3	-83.8274	-54.9623	-21.1022	-12.5401	-7.8096	-6.5069	-5.9301	-5.8721
122.4	-83.7909	-54.9167	-21.0589	-12.4855	-7.7452	-6.442	-5.8577	-5.7894
122.5	-83.7514	-54.8741	-21.0137	-12.4338	-7.6796	-6.384	-5.7852	-5.7116
122.6	-83.7148	-54.8285	-20.97	-12.3858	-7.6264	-6.329	-5.7217	-5.6407
122.7	-83.6699	-54.7841	-20.9285	-12.3406	-7.5734	-6.2735	-5.6659	-5.5737
122.8	-83.6273	-54.7489	-20.8817	-12.2973	-7.5084	-6.2122	-5.594	-5.5059
122.9	-83.5911	-54.7125	-20.8387	-12.2503	-7.445	-6.1488	-5.5292	-5.432
123	-83.5552	-54.6745	-20.7961	-12.2025	-7.3883	-6.0878	-5.4723	-5.3545
123.1	-83.5148	-54.629	-20.7556	-12.1524	-7.3327	-6.0353	-5.4097	-5.2853
123.2	-83.4786	-54.5828	-20.7167	-12.1057	-7.2721	-5.9744	-5.3414	-5.2096
123.3	-83.4365	-54.5442	-20.6674	-12.0574	-7.2172	-5.9134	-5.273	-5.1376
123.4	-83.3902	-54.4978	-20.6246	-12.0079	-7.159	-5.8472	-5.206	-5.0718
123.5	-83.3412	-54.4546	-20.5772	-11.9579	-7.1067	-5.787	-5.144	-5.0119
123.6	-83.2977	-54.4139	-20.537	-11.9133	-7.0553	-5.7281	-5.0853	-4.9455
123.7	-83.2523	-54.3747	-20.4947	-11.8707	-6.9982	-5.662	-5.0179	-4.8746
123.8	-83.2133	-54.3349	-20.4461	-11.824	-6.9357	-5.595	-4.9456	-4.7958
123.9	-83.174	-54.2946	-20.3979	-11.7692	-6.8794	-5.5379	-4.8821	-4.7183
124	-83.1311	-54.2538	-20.3601	-11.7176	-6.8253	-5.4857	-4.8229	-4.6497
124.1	-83.0869	-54.2157	-20.3173	-11.675	-6.7687	-5.4268	-4.7559	-4.5843
124.2	-83.0431	-54.1796	-20.2765	-11.6296	-6.7112	-5.3622	-4.6905	-4.5097
124.3	-83.0018	-54.1365	-20.2322	-11.5757	-6.6588	-5.3048	-4.6315	-4.4415
124.4	-82.9595	-54.0935	-20.194	-11.5265	-6.6041	-5.2479	-4.5633	-4.3772
124.5	-82.9146	-54.0587	-20.151	-11.4748	-6.549	-5.1905	-4.4934	-4.3165
124.6	-82.8763	-54.0146	-20.1088	-11.4304	-6.491	-5.1325	-4.4244	-4.2478
124.7	-82.8346	-53.972	-20.0617	-11.381	-6.4379	-5.0729	-4.3602	-4.1829
124.8	-82.7941	-53.9341	-20.0188	-11.3248	-6.3895	-5.0134	-4.2973	-4.1274
124.9	-82.7504	-53.896	-19.9785	-11.2767	-6.3421	-4.9525	-4.2369	-4.0647
125	-82.711	-53.852	-19.9368	-11.2278	-6.2924	-4.8938	-4.1725	-3.9968
125.1	-82.6717	-53.807	-19.8916	-11.1754	-6.2378	-4.8354	-4.1102	-3.9298
125.2	-82.6333	-53.7646	-19.8435	-11.1191	-6.1877	-4.7777	-4.0516	-3.8654
125.3	-82.5922	-53.7222	-19.8003	-11.0634	-6.1373	-4.7193	-3.9858	-3.8076
125.4	-82.5486	-53.6791	-19.7587	-11.0095	-6.0859	-4.6583	-3.9151	-3.7387
125.5	-82.5082	-53.6352	-19.7146	-10.9621	-6.0332	-4.5949	-3.8483	-3.6724
125.6	-82.4675	-53.587	-19.6744	-10.9113	-5.9814	-4.538	-3.7846	-3.6074
125.7	-82.4237	-53.5398	-19.6295	-10.8583	-5.9283	-4.4826	-3.7217	-3.5376
125.8	-82.3807	-53.4948	-19.5804	-10.8127	-5.8756	-4.4231	-3.6553	-3.4638
125.9	-82.3313	-53.4527	-19.5314	-10.7597	-5.8243	-4.3658	-3.5869	-3.3934
126	-82.2885	-53.406	-19.4855	-10.706	-5.7721	-4.3096	-3.5228	-3.3291
126.1	-82.2493	-53.3558	-19.4458	-10.6535	-5.7218	-4.2544	-3.4579	-3.2712
126.2	-82.2105	-53.3109	-19.4051	-10.6068	-5.6688	-4.1886	-3.3843	-3.2061
126.3	-82.1718	-53.2702	-19.3564	-10.5603	-5.6114	-4.1256	-3.3177	-3.1413
126.4	-82.137	-53.2255	-19.3147	-10.5116	-5.5634	-4.0641	-3.2605	-3.0771
126.5	-82.1001	-53.1813	-19.2715	-10.4608	-5.5133	-4.0071	-3.2009	-3.0125
126.6	-82.0638	-53.1415	-19.2294	-10.418	-5.4634	-3.9541	-3.1435	-2.9453
126.7	-82.0278	-53.0994	-19.1831	-10.3677	-5.4087	-3.8991	-3.0776	-2.8704
126.8	-81.9924	-53.0581	-19.1385	-10.3103	-5.3503	-3.8383	-3.0123	-2.7978
126.9	-81.9576	-53.014	-19.0908	-10.257	-5.2965	-3.7718	-2.9502	-2.7352
127	-81.9137	-52.9664	-19.0419	-10.2071	-5.2466	-3.7102	-2.8894	-2.6744
127.1	-81.8695	-52.9177	-18.9958	-10.1585	-5.2006	-3.6538	-2.8326	-2.6139
127.2	-81.8321	-52.8755	-18.9524	-10.1149	-5.1496	-3.6005	-2.7752	-2.5526
127.3	-81.7924	-52.8332	-18.906	-10.0689	-5.0925	-3.5432	-2.7098	-2.4759
127.4	-81.7516	-52.7894	-18.8627	-10.0134	-5.0418	-3.4834	-2.6461	-2.4107
127.5	-81.7105	-52.7397	-18.8148	-9.9637	-4.9915	-3.4257	-2.5831	-2.3452
127.6	-81.668	-52.6893	-18.77	-9.917	-4.943	-3.3719	-2.5268	-2.2896
127.7	-81.6252	-52.6488	-18.7375	-9.8727	-4.8921	-3.3211	-2.4716	-2.2275
127.8	-81.5875	-52.613	-18.7023	-9.8343	-4.839	-3.266	-2.4143	-2.1625
127.9	-81.5512	-52.5767	-18.6591	-9.7957	-4.7838	-3.2114	-2.3552	-2.0964
128	-81.5159	-52.5431	-18.6162	-9.75389	-4.7334	-3.1647	-2.3055	-2.039
128.1	-81.4803	-52.5048	-18.5805	-9.71161	-4.6784	-3.1089	-2.2446	-1.9736
128.2	-81.444	-52.4681	-18.5403	-9.66051	-4.6259	-3.0549	-2.1851	-1.9112
128.3	-81.4178	-52.4286	-18.4991	-9.6176	-4.5703	-2.9943	-2.1198	-1.8489
128.4	-81.3862	-52.3902	-18.4558	-9.5742	-4.5125	-2.9319	-2.0498	-1.7845
128.5	-81.354	-52.3526	-18.4112	-9.51899	-4.4639	-2.8798	-1.9912	-1.7276
128.6	-81.3111	-52.3109	-18.3755	-9.47331	-4.4062	-2.8199	-1.9276	-1.6674
128.7	-81.2712	-52.2767	-18.3317	-9.42651	-4.3487	-2.7606	-1.8713	-1.6052
128.8	-81.2378	-52.2316	-18.2826	-9.3805	-4.2942	-2.7032	-1.8097	-1.5384
128.9	-81.2014	-52.1894	-18.2391	-9.3292	-4.2426	-2.6485	-1.7483	-1.4751
129	-81.1669	-52.1476	-18.1928	-9.27769	-4.1874	-2.5952	-1.6884	-1.4125
129.1	-81.1238	-52.108	-18.1464	-9.23081	-4.1301	-2.5474	-1.6275	-1.3546
129.2	-81.0859	-52.0695	-18.1041	-9.18601	-4.0819	-2.4989	-1.5657	-1.2986
129.3	-81.0506	-52.0295	-18.0644	-9.1458	-4.0313	-2.4452	-1.5065	-1.2443
129.4	-81.0161	-51.9895	-18.0241	-9.1072	-3.9801	-2.387	-1.4552	-1.1871
129.5	-80.9848	-51.9522	-17.9805	-9.06449	-3.9307	-2.334	-1.4056	-1.1283
129.6	-80.9512	-51.9136	-17.9415	-9.01721	-3.8838	-2.2807	-1.3521	-1.0672
129.7	-80.9176	-51.8785	-17.8984	-8.97551	-3.8322	-2.2255	-1.284	-1.0054
129.8	-80.8843	-51.8435	-17.8551	-8.9293	-3.7794	-2.1701	-1.2201	-0.9453
129.9	-80.8501	-51.8018	-17.817	-8.8884	-3.7306	-2.1184	-1.1584	-0.8931
130	-80.8113	-51.7626	-17.7823	-8.84409	-3.6852	-2.0679	-1.1	-0.8402
130.1	-80.7757	-51.7315	-17.7432	-8.79661	-3.6366	-2.0108	-1.044	-0.7826
130.2	-80.7423	-51.714	-17.6969	-8.74641	-3.5843	-1.9549	-0.9853	-0.7245
130.3	-80.7079	-51.6805	-17.6565	-8.6995	-3.5387	-1.903	-0.9278	-0.6715
130.4	-80.6812	-51.6433	-17.6206	-8.6605	-3.4914	-1.8516	-0.8716	-0.613
130.5	-80.6483	-51.6096	-17.5806	-8.61379	-3.4428	-1.7996	-0.8152	-0.5558
130.6	-80.6217	-51.5795	-17.5411	-8.57071	-3.3974	-1.7496	-0.7576	-0.5037
130.7	-80.5908	-51.5454	-17.4987	-8.52331	-3.3652	-1.7054	-0.7072	-0.4583
130.8	-80.56	-51.5106	-17.4663	-8.4844	-3.3221	-1.655	-0.6553	-0.4075
130.9	-80.5278	-51.4832	-17.4279	-8.4434	-3.2758	-1.6036	-0.6026	-0.3534
131	-80.4994	-51.4513	-17.3885	-8.39909	-3.2284	-1.5498	-0.554	-0.2995
131.1	-80.4675	-51.4203	-17.3513	-8.35431	-3.1844	-1.4992	-0.5026	-0.244
131.2	-80.4386	-51.3865	-17.3131	-8.31101	-3.142	-1.4567	-0.4502	-0.1922
131.3	-80.4077	-51.3517	-17.2756	-8.2707	-3.097	-1.4095	-0.4015	-0.141
131.4	-80.3746	-51.3254	-17.2374	-8.234	-3.0559	-1.3619	-0.3589	-0.0868
131.5	-80.3431	-51.2964	-17.2028	-8.20029	-3.0139	-1.3134	-0.308	-0.0372
131.6	-80.3138	-51.2691	-17.1675	-8.15521	-2.9677	-1.2663	-0.2592	0.016499
131.7	-80.2888	-51.2427	-17.1264	-8.11031	-2.9196	-1.2189	-0.2096	0.067801
131.8	-80.2669	-51.2091	-17.0925	-8.0704	-2.8767	-1.1709	-0.1585	0.1195
131.9	-80.2364	-51.1781	-17.0628	-8.0281	-2.8357	-1.1232	-0.1118	0.1671
132	-80.2134	-51.1476	-17.0342	-7.99309	-2.7951	-1.0692	-0.0606	0.2161
132.1	-80.1866	-51.1183	-17.0016	-7.95281	-2.7533	-1.0176	-0.0088	0.270699
132.2	-80.1591	-51.0851	-16.9677	-7.90751	-2.7088	-0.9684	0.0379	0.3221
132.3	-80.1302	-51.0504	-16.9347	-7.8647	-2.6596	-0.9258	0.0862	0.3767
132.4	-80.1021	-51.0172	-16.9062	-7.8274	-2.6173	-0.8872	0.1393	0.425
132.5	-80.0771	-50.983	-16.8742	-7.79149	-2.5772	-0.8508	0.189101	0.473601
132.6	-80.0499	-50.9573	-16.8464	-7.75831	-2.534	-0.8096	0.239899	0.526299
132.7	-80.0257	-50.9348	-16.8146	-7.7287	-2.491	-0.7646	0.291601	0.581601
132.8	-80.0056	-50.9096	-16.7805	-7.6903	-2.4477	-0.7194	0.3404	0.6362
132.9	-79.9819	-50.8756	-16.7463	-7.6535	-2.4028	-0.6782	0.3847	0.6842
133	-79.9487	-50.8386	-16.7165	-7.61959	-2.3603	-0.6316	0.432501	0.737301
133.1	-79.9202	-50.8091	-16.6808	-7.58741	-2.3211	-0.5909	0.474601	0.789601
133.2	-79.8952	-50.7787	-16.6501	-7.55921	-2.2808	-0.55	0.5152	0.834
133.3	-79.8687	-50.7512	-16.6258	-7.5273	-2.238	-0.5078	0.552501	0.874201
133.4	-79.8489	-50.7255	-16.5956	-7.4946	-2.195	-0.4636	0.600799	0.918299
133.5	-79.8259	-50.6974	-16.5657	-7.4616	-2.1534	-0.421	0.645801	0.963901
133.6	-79.8023	-50.6684	-16.54	-7.42701	-2.1151	-0.3825	0.688199	1.005
133.7	-79.7756	-50.6408	-16.5174	-7.39751	-2.0768	-0.3426	0.733299	1.0511
133.8	-79.7566	-50.6146	-16.4903	-7.3677	-2.0376	-0.2957	0.780801	1.1003
133.9	-79.735	-50.5906	-16.4593	-7.3269	-1.9983	-0.2533	0.826701	1.149
134	-79.7108	-50.5619	-16.4302	-7.2932	-1.9567	-0.2142	0.8696	1.1948
134.1	-79.6827	-50.5315	-16.398	-7.26231	-1.9174	-0.1718	0.917001	1.2396
134.2	-79.6533	-50.5036	-16.37	-7.22761	-1.8788	-0.1332	0.9542	1.2846
134.3	-79.6301	-50.4762	-16.3404	-7.1939	-1.8415	-0.0935	0.992701	1.3275
134.4	-79.6038	-50.4475	-16.3139	-7.1607	-1.8055	-0.0575	1.0303	1.3713
134.5	-79.5812	-50.4218	-16.2878	-7.13069	-1.7717	-0.0226	1.0679	1.4165
134.6	-79.5578	-50.3964	-16.2603	-7.10131	-1.7322	0.0143	1.1112	1.4663
134.7	-79.5409	-50.3721	-16.2262	-7.06621	-1.6954	0.0518	1.1509	1.5098
134.8	-79.5221	-50.3433	-16.1957	-7.0335	-1.6536	0.0965	1.1981	1.5594
134.9	-79.5006	-50.3141	-16.161	-6.9978	-1.6205	0.1329	1.2329	1.602
135	-79.4817	-50.2853	-16.1302	-6.96529	-1.598	0.1734	1.2743	1.6426
135.1	-79.4571	-50.2624	-16.1035	-6.93191	-1.5645	0.213599	1.3199	1.685
135.2	-79.4339	-50.2384	-16.0724	-6.8936	-1.5266	0.2504	1.3611	1.7297
135.3	-79.4112	-50.2137	-16.0425	-6.8672	-1.4841	0.292699	1.4101	1.78
135.4	-79.3905	-50.1905	-16.0079	-6.8312	-1.4476	0.3386	1.4539	1.8269
135.5	-79.371	-50.1567	-15.9731	-6.7949	-1.4139	0.377599	1.4951	1.8698
135.6	-79.3428	-50.127	-15.944	-6.76	-1.3812	0.4224	1.5401	1.9127
135.7	-79.3151	-50.0992	-15.9135	-6.72561	-1.3429	0.463301	1.5864	1.9553
135.8	-79.2944	-50.0712	-15.8821	-6.6856	-1.3133	0.5011	1.6149	1.9951
135.9	-79.2736	-50.0416	-15.8575	-6.6536	-1.2836	0.5427	1.6455	2.0381
136	-79.2509	-50.016	-15.8271	-6.61999	-1.2481	0.584	1.6826	2.0781
136.1	-79.2269	-49.9928	-15.7956	-6.58901	-1.2089	0.627999	1.7214	2.12
136.2	-79.2043	-49.9665	-15.7672	-6.5552	-1.1748	0.6689	1.7606	2.165
136.3	-79.18	-49.936	-15.7438	-6.5184	-1.1467	0.706	1.7994	2.2056
136.4	-79.1577	-49.9106	-15.719	-6.486	-1.1137	0.744401	1.8386	2.2454
136.5	-79.1364	-49.8859	-15.6896	-6.4566	-1.0824	0.780199	1.8818	2.2816
136.6	-79.1158	-49.8673	-15.6642	-6.4275	-1.0522	0.8224	1.9268	2.321
136.7	-79.1007	-49.8451	-15.6375	-6.39501	-1.018	0.857399	1.9679	2.3641
136.8	-79.0825	-49.8194	-15.6094	-6.3647	-0.9857	0.892099	2.0073	2.4057
136.9	-79.0602	-49.7933	-15.5844	-6.3352	-0.9586	0.9256	2.046	2.4433
137	-79.042	-49.769	-15.5601	-6.30409	-0.9257	0.960499	2.0847	2.4865
137.1	-79.0232	-49.7483	-15.5329	-6.2711	-0.8894	0.995401	2.1196	2.5285
137.2	-79.0027	-49.7215	-15.5073	-6.24141	-0.8509	1.0307	2.1567	2.5646
137.3	-78.9811	-49.695	-15.4829	-6.2156	-0.8164	1.0667	2.1924	2.6
137.4	-78.9592	-49.6716	-15.4548	-6.1861	-0.7869	1.0966	2.2278	2.6346
137.5	-78.9399	-49.644	-15.4335	-6.16239	-0.7541	1.1261	2.2656	2.6705
137.6	-78.9237	-49.6208	-15.4074	-6.13361	-0.7219	1.1564	2.2992	2.7082
137.7	-78.9064	-49.5937	-15.3816	-6.10811	-0.6862	1.1921	2.3409	2.7511
137.8	-78.8882	-49.5673	-15.3548	-6.0747	-0.653	1.2252	2.3812	2.7876
137.9	-78.8724	-49.5419	-15.3249	-6.0405	-0.624	1.2553	2.417	2.8186
138	-78.8532	-49.5192	-15.2972	-6.01299	-0.5934	1.2865	2.4546	2.8505
138.1	-78.828	-49.5013	-15.2717	-5.98351	-0.5664	1.3132	2.486	2.8862
138.2	-78.808	-49.4809	-15.2522	-5.96041	-0.5362	1.3426	2.5194	2.9149
138.3	-78.793	-49.4652	-15.2291	-5.9354	-0.5049	1.3754	2.5536	2.9471
138.4	-78.7817	-49.4434	-15.2093	-5.9068	-0.4773	1.4061	2.5816	2.9758
138.5	-78.7647	-49.4197	-15.1896	-5.87809	-0.4413	1.4435	2.6159	3.0184
138.6	-78.744	-49.3992	-15.1642	-5.8425	-0.4086	1.4769	2.651	3.0567
138.7	-78.7256	-49.3718	-15.1371	-5.81481	-0.3793	1.5105	2.6811	3.092
138.8	-78.7046	-49.3475	-15.1183	-5.7892	-0.3472	1.5427	2.7122	3.1267
138.9	-78.6865	-49.3275	-15.0926	-5.7592	-0.315	1.5778	2.7463	3.1642
139	-78.6702	-49.3108	-15.0656	-5.7283	-0.2857	1.6115	2.78	3.2026
139.1	-78.6534	-49.2928	-15.0423	-5.6973	-0.2519	1.643	2.8175	3.2371
139.2	-78.6298	-49.2742	-15.0192	-5.66771	-0.2163	1.6815	2.8535	3.2734
139.3	-78.607	-49.2537	-14.993	-5.6351	-0.1829	1.7103	2.887	3.3107
139.4	-78.5849	-49.2288	-14.9709	-5.6027	-0.1547	1.7389	2.9248	3.347
139.5	-78.565	-49.2116	-14.9468	-5.57269	-0.1279	1.7698	2.9625	3.3819
139.6	-78.5477	-49.1914	-14.9181	-5.5444	-0.098	1.7972	2.9954	3.4175
139.7	-78.5316	-49.1687	-14.8882	-5.5181	-0.0664	1.8283	3.0285	3.4522
139.8	-78.5145	-49.1549	-14.8628	-5.4883	-0.0314	1.861	3.0623	3.4892
139.9	-78.4976	-49.1361	-14.8346	-5.4599	0.0007	1.8874	3.0904	3.5206
140	-78.4779	-49.1131	-14.812	-5.43599	0.0312	1.9173	3.1193	3.5552
140.1	-78.4588	-49.0957	-14.7908	-5.40731	0.056999	1.9504	3.1482	3.5895
140.2	-78.4416	-49.0768	-14.7695	-5.3784	0.0882	1.9836	3.1823	3.6302
140.3	-78.4238	-49.057	-14.7453	-5.3532	0.116501	2.0134	3.214	3.6649
140.4	-78.4048	-49.0344	-14.7235	-5.3288	0.1463	2.0469	3.2477	3.7009
140.5	-78.3868	-49.0147	-14.6989	-5.3002	0.172801	2.0742	3.2791	3.7315
140.6	-78.3706	-48.9961	-14.6777	-5.2737	0.201899	2.1064	3.3108	3.7655
140.7	-78.3532	-48.98	-14.6531	-5.2496	0.2296	2.1346	3.3396	3.7985
140.8	-78.3354	-48.9596	-14.6337	-5.2268	0.257001	2.1706	3.3685	3.8326
140.9	-78.317	-48.9422	-14.6122	-5.2058	0.2774	2.2023	3.3931	3.8603
141	-78.2991	-48.9224	-14.5953	-5.18539	0.302199	2.2319	3.4254	3.8924
141.1	-78.2819	-48.9067	-14.5728	-5.1607	0.3309	2.2571	3.4521	3.9265
141.2	-78.2679	-48.8901	-14.5553	-5.1365	0.355501	2.2838	3.4811	3.9619
141.3	-78.2552	-48.8724	-14.5369	-5.1135	0.380799	2.3137	3.5103	3.9939
141.4	-78.242	-48.8496	-14.5146	-5.0885	0.405399	2.3424	3.5416	4.0245
141.5	-78.2198	-48.83	-14.4902	-5.062	0.4315	2.3697	3.5718	4.0576
141.6	-78.2033	-48.8141	-14.4657	-5.0386	0.458499	2.393	3.5998	4.0906
141.7	-78.1927	-48.7933	-14.4461	-5.0128	0.4808	2.4127	3.6265	4.1228
141.8	-78.1771	-48.7725	-14.4278	-4.9895	0.501201	2.4353	3.6524	4.1541
141.9	-78.1611	-48.7554	-14.4116	-4.9744	0.529299	2.469	3.6855	4.1924
142	-78.1479	-48.7396	-14.3874	-4.9539	0.556599	2.5015	3.7143	4.2227
142.1	-78.135	-48.7192	-14.3659	-4.9268	0.582401	2.5287	3.7391	4.2469
142.2	-78.1197	-48.7005	-14.3465	-4.9049	0.606801	2.5498	3.7634	4.2699
142.3	-78.1015	-48.6852	-14.3263	-4.8846	0.634201	2.5748	3.7896	4.2983
142.4	-78.09	-48.6709	-14.3053	-4.8628	0.659299	2.6039	3.8199	4.3298
142.5	-78.0769	-48.6508	-14.2835	-4.8434	0.6852	2.6294	3.8524	4.3603
142.6	-78.0611	-48.6306	-14.2605	-4.8207	0.7095	2.6556	3.8774	4.3887
142.7	-78.0397	-48.6097	-14.2406	-4.80291	0.731499	2.677	3.9007	4.4139
142.8	-78.0159	-48.5903	-14.2224	-4.784	0.755399	2.7009	3.924	4.4382
142.9	-78.0034	-48.5778	-14.2071	-4.7631	0.7823	2.7235	3.9524	4.4665
143	-77.9927	-48.5653	-14.1912	-4.7372	0.8064	2.7479	3.9795	4.4971
143.1	-77.9798	-48.5543	-14.1725	-4.715	0.827299	2.7755	4.0052	4.5224
143.2	-77.9645	-48.5338	-14.1545	-4.6959	0.849601	2.803	4.0308	4.5494
143.3	-77.9489	-48.5182	-14.1364	-4.6752	0.8708	2.8246	4.0573	4.5784
143.4	-77.9347	-48.5003	-14.1213	-4.6555	0.891001	2.8522	4.0828	4.6059
143.5	-77.9223	-48.4844	-14.1071	-4.6371	0.9122	2.8812	4.1066	4.6366
143.6	-77.9082	-48.4675	-14.085	-4.6146	0.935101	2.908	4.135	4.6666
143.7	-77.896	-48.4497	-14.0699	-4.5982	0.960701	2.9375	4.1649	4.6914
143.8	-77.8838	-48.4334	-14.053	-4.58	0.986401	2.9639	4.193	4.718
143.9	-77.8698	-48.4185	-14.036	-4.5579	1.007	2.9879	4.2156	4.7452
144	-77.854	-48.4036	-14.0195	-4.5399	1.0283	3.0153	4.2395	4.7728
144.1	-77.8368	-48.39	-14.0034	-4.518	1.0491	3.0371	4.2624	4.7966
144.2	-77.8282	-48.3723	-13.9877	-4.4968	1.0714	3.0616	4.2882	4.8189
144.3	-77.8169	-48.3581	-13.9679	-4.477	1.089	3.0799	4.3095	4.8426
144.4	-77.8025	-48.3384	-13.9527	-4.4608	1.1059	3.1029	4.3355	4.8673
144.5	-77.787	-48.3215	-13.9383	-4.4418	1.1304	3.1253	4.363	4.8961
144.6	-77.7779	-48.307	-13.923	-4.4186	1.1547	3.1509	4.3917	4.9233
144.7	-77.7664	-48.2905	-13.9037	-4.3981	1.1802	3.1758	4.4171	4.9497
144.8	-77.7506	-48.2697	-13.8822	-4.374	1.2037	3.1958	4.4412	4.9759
144.9	-77.7296	-48.2519	-13.8626	-4.3498	1.2263	3.2196	4.4667	4.9978
145	-77.7106	-48.2363	-13.8469	-4.3218	1.2488	3.2463	4.4905	5.0218
145.1	-77.6989	-48.2209	-13.8261	-4.2918	1.2664	3.2675	4.516	5.0453
145.2	-77.6884	-48.2033	-13.8107	-4.2682	1.2871	3.2904	4.5366	5.0701
145.3	-77.6739	-48.1837	-13.7945	-4.2457	1.3107	3.3106	4.5599	5.0934
145.4	-77.6611	-48.1686	-13.7787	-4.2237	1.3311	3.331	4.5817	5.1162
145.5	-77.6525	-48.1575	-13.7642	-4.2067	1.3541	3.3563	4.6072	5.1441
145.6	-77.6385	-48.1452	-13.7474	-4.1818	1.3718	3.3765	4.628	5.1643
145.7	-77.6276	-48.1306	-13.7346	-4.15751	1.3922	3.3997	4.6541	5.1872
145.8	-77.6147	-48.1215	-13.7216	-4.1387	1.4211	3.4311	4.6824	5.2182
145.9	-77.6062	-48.1038	-13.6969	-4.116	1.4451	3.4592	4.7085	5.2462
146	-77.5939	-48.0829	-13.6758	-4.089	1.4658	3.4859	4.7352	5.2716
146.1	-77.5744	-48.0641	-13.6574	-4.0655	1.4907	3.512	4.7617	5.2982
146.2	-77.5599	-48.044	-13.6425	-4.0419	1.516	3.5382	4.7858	5.327
146.3	-77.5474	-48.0275	-13.6249	-4.022	1.5434	3.567	4.8141	5.3566
146.4	-77.5364	-48.0088	-13.604	-3.9968	1.5672	3.5918	4.8384	5.3836
146.5	-77.5229	-47.9879	-13.5827	-3.9715	1.5883	3.6147	4.8666	5.4113
146.6	-77.5022	-47.9679	-13.5662	-3.9513	1.6131	3.6459	4.8967	5.4392
146.7	-77.4842	-47.9517	-13.5444	-3.9278	1.6351	3.6741	4.9229	5.4643
146.8	-77.4718	-47.9329	-13.5249	-3.9032	1.6568	3.6998	4.953	5.4892
146.9	-77.456	-47.9164	-13.5019	-3.8751	1.6775	3.7219	4.9826	5.516
147	-77.4395	-47.8979	-13.4847	-3.8521	1.7027	3.7437	5.0073	5.537
147.1	-77.4238	-47.8851	-13.4698	-3.8341	1.7281	3.7699	5.0335	5.563
147.2	-77.4124	-47.8729	-13.4508	-3.8132	1.7511	3.7969	5.0577	5.5863
147.3	-77.4004	-47.8558	-13.4333	-3.7937	1.7735	3.8213	5.0862	5.6109
147.4	-77.3844	-47.8403	-13.4149	-3.7726	1.7937	3.8434	5.1158	5.6319
147.5	-77.3722	-47.8268	-13.4044	-3.7539	1.8146	3.8626	5.1407	5.6534
147.6	-77.3672	-47.8099	-13.3882	-3.735	1.8422	3.886	5.1679	5.6791
147.7	-77.359	-47.7941	-13.371	-3.7096	1.8669	3.9134	5.1943	5.7061
147.8	-77.3454	-47.774	-13.3508	-3.6838	1.8963	3.9389	5.2222	5.7328
147.9	-77.3313	-47.756	-13.3315	-3.6553	1.9247	3.9632	5.2492	5.7604
148	-77.32	-47.7403	-13.3133	-3.6296	1.9501	3.9886	5.2751	5.789
148.1	-77.3081	-47.7239	-13.293	-3.60741	1.972	4.0129	5.2986	5.8146
148.2	-77.2945	-47.7104	-13.2738	-3.5876	1.9966	4.0365	5.3315	5.8434
148.3	-77.2815	-47.6977	-13.251	-3.5647	2.0242	4.0645	5.3653	5.8714
148.4	-77.2699	-47.678	-13.2308	-3.5365	2.052	4.0935	5.3946	5.9022
148.5	-77.2566	-47.6599	-13.2095	-3.5145	2.0779	4.1146	5.4195	5.9263
148.6	-77.2418	-47.6441	-13.1919	-3.4936	2.099	4.1358	5.4476	5.9509
148.7	-77.2272	-47.6308	-13.1746	-3.4707	2.1253	4.1624	5.4795	5.9822
148.8	-77.2157	-47.6185	-13.1502	-3.4445	2.1489	4.1885	5.5083	6.0113
148.9	-77.2102	-47.6028	-13.1275	-3.4194	2.1786	4.2184	5.5373	6.0424
149	-77.1936	-47.5812	-13.103	-3.3911	2.2031	4.2451	5.5633	6.0696
149.1	-77.1808	-47.5606	-13.0819	-3.3694	2.2263	4.2718	5.5929	6.0938
149.2	-77.1634	-47.5463	-13.0623	-3.3513	2.2488	4.3026	5.6228	6.1234
149.3	-77.1515	-47.5314	-13.0411	-3.3302	2.2706	4.3269	5.6502	6.1484
149.4	-77.1408	-47.507	-13.0194	-3.3127	2.2943	4.3497	5.6755	6.1748
149.5	-77.1247	-47.4903	-12.9981	-3.2932	2.3157	4.3715	5.702	6.2019
149.6	-77.1107	-47.4746	-12.981	-3.2729	2.3419	4.3982	5.734	6.2285
149.7	-77.1016	-47.4637	-12.961	-3.2516	2.3715	4.4266	5.7636	6.259
149.8	-77.0912	-47.4462	-12.9379	-3.229	2.3959	4.4466	5.7915	6.2857
149.9	-77.0746	-47.4276	-12.9181	-3.2054	2.4138	4.4647	5.8142	6.3076
150	-77.0612	-47.4111	-12.8988	-3.18899	2.4413	4.4913	5.8435	6.3366
150.1	-77.0505	-47.3938	-12.88	-3.168	2.4616	4.5145	5.8658	6.3606
150.2	-77.0433	-47.3732	-12.8643	-3.1534	2.4857	4.5435	5.8922	6.387
150.3	-77.0267	-47.3617	-12.8452	-3.1345	2.5096	4.5692	5.9212	6.4159
150.4	-77.0185	-47.3447	-12.8218	-3.1109	2.5407	4.6026	5.9615	6.4472
150.5	-77.0101	-47.3306	-12.797	-3.0792	2.5659	4.6299	5.9929	6.4749
150.6	-76.9986	-47.3114	-12.778	-3.0535	2.5961	4.6622	6.0258	6.5048
150.7	-76.9806	-47.2945	-12.753	-3.0288	2.6219	4.6893	6.0517	6.5336
150.8	-76.9669	-47.2764	-12.7316	-3.0048	2.6427	4.7115	6.0752	6.5609
150.9	-76.9487	-47.2628	-12.716	-2.9832	2.6626	4.7347	6.102	6.5831
151	-76.937	-47.2503	-12.697	-2.96	2.6895	4.7613	6.1268	6.609
151.1	-76.9299	-47.2386	-12.6782	-2.9435	2.7125	4.7857	6.1552	6.6394
151.2	-76.9163	-47.2279	-12.6571	-2.9217	2.7399	4.8147	6.1823	6.6746
151.3	-76.9028	-47.2161	-12.6303	-2.8964	2.7668	4.8409	6.2056	6.7043
151.4	-76.8925	-47.1997	-12.6132	-2.8782	2.7925	4.8679	6.2297	6.7295
151.5	-76.8808	-47.1831	-12.5997	-2.8621	2.8149	4.8913	6.2545	6.7546
151.6	-76.8689	-47.168	-12.5843	-2.839	2.8343	4.9129	6.2769	6.7783
151.7	-76.8589	-47.1528	-12.5708	-2.8215	2.8598	4.9374	6.301	6.804
151.8	-76.8501	-47.1418	-12.556	-2.8027	2.8857	4.9644	6.3305	6.835
151.9	-76.8429	-47.1252	-12.5364	-2.7811	2.9076	4.9903	6.3556	6.859
152	-76.8329	-47.1061	-12.5194	-2.7601	2.9298	5.0144	6.3808	6.8831
152.1	-76.8175	-47.0903	-12.5006	-2.7456	2.9554	5.0412	6.4061	6.9112
152.2	-76.808	-47.0774	-12.4808	-2.7269	2.9694	5.0638	6.4297	6.9334
152.3	-76.7987	-47.065	-12.4641	-2.7099	2.9909	5.087	6.4564	6.9589
152.4	-76.79	-47.0526	-12.4474	-2.6889	3.0069	5.112	6.4811	6.9839
152.5	-76.7787	-47.0383	-12.4295	-2.6713	3.027	5.1399	6.511	7.0092
152.6	-76.7651	-47.0244	-12.417	-2.6501	3.0486	5.1646	6.5328	7.0328
152.7	-76.7546	-47.0102	-12.3989	-2.6331	3.0685	5.1837	6.5522	7.0586
152.8	-76.7442	-46.9977	-12.3826	-2.6162	3.0893	5.2047	6.5768	7.0856
152.9	-76.7363	-46.9808	-12.3674	-2.5945	3.1102	5.2247	6.606	7.1119
153	-76.7256	-46.9618	-12.3522	-2.5806	3.1317	5.244	6.6316	7.1391
153.1	-76.7147	-46.9425	-12.3335	-2.5629	3.1513	5.268	6.6536	7.1619
153.2	-76.7052	-46.9211	-12.3144	-2.5463	3.1705	5.294	6.6749	7.1838
153.3	-76.696	-46.9038	-12.2997	-2.5325	3.1909	5.3178	6.7004	7.2089
153.4	-76.6831	-46.8909	-12.2846	-2.5156	3.2155	5.3443	6.7293	7.2359
153.5	-76.6698	-46.8769	-12.2668	-2.4939	3.2357	5.3688	6.7526	7.2612
153.6	-76.658	-46.8579	-12.2467	-2.474	3.2515	5.3899	6.7728	7.2814
153.7	-76.6426	-46.8455	-12.235	-2.4607	3.2685	5.4058	6.7935	7.2985
153.8	-76.6303	-46.8338	-12.2222	-2.4477	3.2885	5.4263	6.8153	7.3224
153.9	-76.6214	-46.8265	-12.2069	-2.4327	3.3038	5.4548	6.837	7.3494
154	-76.6159	-46.8172	-12.1892	-2.4122	3.3227	5.4771	6.8626	7.3742
154.1	-76.6043	-46.8058	-12.1751	-2.3918	3.3402	5.4962	6.8852	7.3895
154.2	-76.5902	-46.7936	-12.1655	-2.3749	3.3576	5.5182	6.9072	7.4099
154.3	-76.5778	-46.7794	-12.1526	-2.3614	3.3773	5.5412	6.9281	7.4299
154.4	-76.5698	-46.7675	-12.139	-2.3411	3.4012	5.5618	6.9493	7.4528
154.5	-76.5655	-46.7545	-12.1245	-2.3251	3.4204	5.5796	6.9688	7.4731
154.6	-76.5576	-46.739	-12.108	-2.3089	3.4399	5.6023	6.9969	7.4979
154.7	-76.547	-46.7268	-12.0889	-2.2896	3.4636	5.6277	7.0238	7.5249
154.8	-76.5382	-46.7154	-12.0708	-2.27	3.485	5.651	7.0494	7.5501
154.9	-76.5299	-46.6988	-12.0519	-2.2517	3.5042	5.6651	7.0669	7.5742
155	-76.5171	-46.6823	-12.0404	-2.2367	3.5241	5.6848	7.0842	7.599
155.1	-76.5068	-46.6696	-12.0315	-2.2224	3.5441	5.6993	7.1031	7.6212
155.2	-76.4972	-46.6564	-12.0223	-2.2057	3.5673	5.7192	7.1252	7.6464
155.3	-76.4895	-46.6452	-12.0088	-2.1902	3.5844	5.7377	7.1432	7.6655
155.4	-76.4781	-46.6336	-11.9958	-2.1775	3.6027	5.7559	7.1642	7.6873
155.5	-76.4669	-46.6263	-11.9827	-2.1624	3.6228	5.7733	7.183	7.7065
155.6	-76.4636	-46.6144	-11.9693	-2.1498	3.644	5.7948	7.2025	7.7281
155.7	-76.4583	-46.6029	-11.9534	-2.1342	3.6588	5.8117	7.2175	7.7458
155.8	-76.4499	-46.5892	-11.9429	-2.1205	3.6771	5.8304	7.235	7.7655
155.9	-76.4403	-46.5782	-11.9298	-2.1054	3.6958	5.8503	7.2543	7.7873
156	-76.4356	-46.5703	-11.915	-2.0909	3.7146	5.8714	7.2812	7.8079
156.1	-76.4295	-46.5604	-11.9013	-2.0781	3.7329	5.8909	7.3004	7.8293
156.2	-76.4176	-46.5513	-11.8868	-2.0606	3.7505	5.9107	7.3226	7.8494
156.3	-76.4058	-46.5418	-11.8718	-2.0422	3.7661	5.9282	7.3452	7.8699
156.4	-76.3966	-46.5263	-11.8618	-2.0264	3.7834	5.9503	7.3682	7.8896
156.5	-76.3857	-46.5157	-11.8484	-2.0124	3.8002	5.9689	7.3848	7.9084
156.6	-76.3786	-46.5038	-11.8355	-2.0001	3.8209	5.9895	7.4095	7.9271
156.7	-76.37	-46.4922	-11.8205	-1.9864	3.8394	6.006	7.4303	7.9478
156.8	-76.3631	-46.4839	-11.8092	-1.973	3.859	6.0226	7.4511	7.9717
156.9	-76.3513	-46.4708	-11.7962	-1.9558	3.8798	6.0422	7.4704	7.9944
157	-76.3398	-46.4563	-11.7813	-1.9381	3.8987	6.0595	7.4837	8.0172
157.1	-76.3259	-46.4433	-11.7679	-1.9196	3.9172	6.0761	7.4991	8.0371
157.2	-76.3129	-46.4335	-11.7558	-1.9056	3.9318	6.0899	7.5119	8.0558
157.3	-76.3052	-46.4204	-11.7461	-1.897	3.9482	6.1041	7.5277	8.0703
157.4	-76.2961	-46.415	-11.7355	-1.8871	3.9662	6.1244	7.5453	8.0916
157.5	-76.2917	-46.408	-11.7209	-1.872	3.9848	6.1448	7.5684	8.1093
157.6	-76.2866	-46.3966	-11.706	-1.8523	3.9991	6.1623	7.5902	8.1245
157.7	-76.2801	-46.3841	-11.6943	-1.8363	4.0136	6.177	7.606	8.1422
157.8	-76.2705	-46.3727	-11.6881	-1.826	4.024	6.1947	7.6242	8.1583
157.9	-76.2613	-46.3633	-11.6749	-1.8154	4.0377	6.2087	7.6373	8.1725
158	-76.255	-46.3524	-11.6648	-1.8059	4.0513	6.2207	7.6546	8.1894
158.1	-76.2483	-46.3467	-11.6573	-1.7955	4.0609	6.2328	7.6708	8.2037
158.2	-76.2447	-46.3362	-11.6536	-1.7833	4.0723	6.2457	7.6828	8.2206
158.3	-76.2389	-46.33	-11.6485	-1.7734	4.0928	6.2631	7.6973	8.2405
158.4	-76.2352	-46.3236	-11.6355	-1.7597	4.1096	6.2796	7.7158	8.2591
158.5	-76.2329	-46.3147	-11.6241	-1.748	4.124	6.2959	7.7301	8.2748
158.6	-76.2265	-46.3085	-11.6157	-1.7317	4.1415	6.3143	7.743	8.2903
158.7	-76.2206	-46.3015	-11.606	-1.7176	4.1594	6.3276	7.7602	8.3058
158.8	-76.2145	-46.2942	-11.5969	-1.7032	4.1739	6.3406	7.7797	8.3224
158.9	-76.2064	-46.287	-11.5852	-1.6929	4.193	6.3616	7.7992	8.3448
159	-76.1994	-46.2827	-11.5683	-1.6815	4.2114	6.3818	7.8141	8.3616
159.1	-76.1942	-46.2719	-11.5555	-1.6647	4.2253	6.3968	7.8314	8.3755
159.2	-76.1841	-46.2629	-11.5443	-1.6512	4.2413	6.4146	7.8507	8.3937
159.3	-76.1754	-46.259	-11.5316	-1.6389	4.2554	6.4285	7.8651	8.4134
159.4	-76.1688	-46.2528	-11.5236	-1.627	4.2729	6.4439	7.8813	8.4328
159.5	-76.1664	-46.2424	-11.5144	-1.6128	4.2876	6.4598	7.8943	8.4471
159.6	-76.1623	-46.2304	-11.5056	-1.5995	4.3013	6.4703	7.909	8.4603
159.7	-76.1556	-46.2198	-11.4932	-1.5889	4.3173	6.489	7.9226	8.4771
159.8	-76.1492	-46.209	-11.477	-1.5764	4.3287	6.5034	7.9354	8.4917
159.9	-76.1437	-46.1989	-11.4674	-1.566	4.3413	6.5156	7.9539	8.5052
160	-76.1391	-46.1924	-11.4593	-1.553	4.3626	6.529	7.9702	8.5222
160.1	-76.1351	-46.1865	-11.4466	-1.5366	4.3807	6.5473	7.9884	8.5372
160.2	-76.1305	-46.1776	-11.4325	-1.5222	4.3979	6.5661	8.0052	8.5535
160.3	-76.1227	-46.1678	-11.4185	-1.507	4.4116	6.581	8.0231	8.5725
160.4	-76.1177	-46.1568	-11.4088	-1.4944	4.4261	6.5938	8.0347	8.5899
160.5	-76.1103	-46.1474	-11.3992	-1.4807	4.4403	6.6123	8.0497	8.6106
160.6	-76.1051	-46.1441	-11.3856	-1.4661	4.4543	6.6228	8.065	8.626
160.7	-76.1	-46.1352	-11.3817	-1.4535	4.4664	6.6307	8.0802	8.6402
160.8	-76.0922	-46.1312	-11.3751	-1.4433	4.4729	6.6393	8.0922	8.6513
160.9	-76.0865	-46.1223	-11.3667	-1.4327	4.4833	6.6508	8.1029	8.6664
161	-76.083	-46.1159	-11.3605	-1.4213	4.4999	6.667	8.1203	8.6851
161.1	-76.0802	-46.1088	-11.3508	-1.4068	4.5103	6.6765	8.1325	8.6991
161.2	-76.0751	-46.0979	-11.3437	-1.3972	4.5235	6.6936	8.1451	8.7136
161.3	-76.0666	-46.0946	-11.3339	-1.3838	4.5329	6.7077	8.1598	8.7268
161.4	-76.0605	-46.0876	-11.3208	-1.3677	4.5472	6.7242	8.1771	8.7454
161.5	-76.0561	-46.0805	-11.3089	-1.3519	4.5611	6.7353	8.1894	8.7592
161.6	-76.0505	-46.0711	-11.3019	-1.3433	4.5772	6.7483	8.2045	8.7736
161.7	-76.0402	-46.0635	-11.2908	-1.3326	4.5858	6.7562	8.2126	8.7834
161.8	-76.0347	-46.0534	-11.2857	-1.3247	4.5986	6.7715	8.2271	8.7984
161.9	-76.0276	-46.0509	-11.2783	-1.3149	4.6074	6.7793	8.2416	8.8098
[truncated: 1,781 more rows]
