# Supplementary material for: Genome-wide CRISPR/Cas9 screen identifies SLC39A9 and PIK3C3 as crucial entry factors for Ebola virus infection
Source: PLoS Pathog. 2024 Aug 22;20(8):e1012444. doi: 10.1371/journal.ppat.1012444 (PMC11341029; doi:10.1371/journal.ppat.1012444)
Supplement: S1 Data — (ZIP) [file ppat.1012444.s013.zip › Supporting Information_Raw data/Raw data_Fig7.xlsx]

## Sheet: 7E
Response unit	analyte concentration
Time (s)	1.5625 µM	3.125 µM	6.25 µM	12.5 µM	25 µM
-37.6	2.26791
-37.5	2.3047	3.4437	2.6787	2.5472	1.5692
-37.4	2.35841	3.3576	2.6051	2.5951	1.5791
-37.3	2.3427	3.2566	2.5352	2.5988	1.5825
-37.2	2.24291	3.152	2.4385	2.515	1.5197
-37.1	2.21811	3.0799	2.3787	2.4755	1.4882
-37	2.2684	3.0858	2.4012	2.5305	1.5623
-36.9	2.32911	3.1427	2.4938	2.6126	1.6427
-36.8	2.4618	3.2185	2.6284	2.7063	1.7934
-36.7	2.6399	3.4228	2.7941	2.917	2.0482
-36.6	2.7892	3.5766	2.9661	3.1241	2.2778
-36.5	2.8792	3.6737	3.086	3.226	2.4547
-36.4	2.8872	3.7181	3.1955	3.3288	2.5461
-36.3	2.9112	3.769	3.2154	3.3313	2.6336
-36.2	2.8894	3.734	3.1761	3.3539	2.5748
-36.1	2.842	3.7384	3.181	3.3327	2.5788
-36	2.8097	3.6996	3.1364	3.2878	2.5327
-35.9	2.7733	3.6589	3.1167	3.2585	2.5021
-35.8	2.7718	3.6311	3.1098	3.2391	2.5111
-35.7	2.7588	3.5871	3.1012	3.2093	2.5245
-35.6	2.7537	3.5556	3.0939	3.1936	2.5266
-35.5	2.7342	3.526	3.0754	3.1822	2.5227
-35.4	2.7294	3.5077	3.0637	3.1767	2.5186
-35.3	2.7066	3.4834	3.0408	3.1548	2.5168
-35.2	2.6861	3.4475	3.0285	3.1301	2.5119
-35.1	2.674	3.4188	3.0086	3.1128	2.5094
-35	2.666	3.4012	2.9958	3.1019	2.5157
-34.9	2.6597	3.3835	2.9782	3.0789	2.5153
-34.8	2.6434	3.354	2.9524	3.0378	2.5069
-34.7	2.6293	3.3324	2.931	3.0186	2.4947
-34.6	2.6078	3.3023	2.8994	2.9972	2.4755
-34.5	2.5938	3.2858	2.8797	2.9769	2.4698
-34.4	2.5696	3.2587	2.8541	2.9467	2.4517
-34.3	2.5503	3.2361	2.831	2.9303	2.4449
-34.2	2.5273	3.2144	2.8076	2.9129	2.4254
-34.1	2.5074	3.19	2.7902	2.8934	2.406
-34	2.492	3.1592	2.7747	2.8828	2.3949
-33.9	2.4676	3.1326	2.7608	2.8689	2.3841
-33.8	2.4529	3.1035	2.7453	2.8529	2.3857
-33.7	2.4374	3.0729	2.7235	2.8294	2.377
-33.6	2.4173	3.046	2.7113	2.8142	2.3694
-33.5	2.3967	3.0197	2.6893	2.7948	2.3632
-33.4	2.3691	2.9913	2.6631	2.7726	2.3447
-33.3	2.3446	2.967	2.6441	2.7507	2.3346
-33.2	2.3265	2.9464	2.6221	2.7314	2.3169
-33.1	2.3089	2.9254	2.6037	2.7127	2.2957
-33	2.2898	2.9051	2.5864	2.6927	2.2832
-32.9	2.2669	2.8835	2.5688	2.6677	2.267
-32.8	2.2435	2.8621	2.548	2.6482	2.2532
-32.7	2.2169	2.834	2.5235	2.626	2.2374
-32.6	2.1934	2.8072	2.5012	2.6031	2.2219
-32.5	2.172	2.7795	2.4755	2.5746	2.2022
-32.4	2.1492	2.754	2.4493	2.5509	2.1823
-32.3	2.1243	2.724	2.4217	2.5252	2.164
-32.2	2.0957	2.6937	2.3922	2.4988	2.1428
-32.1	2.0758	2.6649	2.3674	2.4712	2.1224
-32	2.0487	2.6296	2.3356	2.4409	2.0981
-31.9	2.02	2.5932	2.3029	2.409	2.072
-31.8	1.9919	2.5571	2.2729	2.3734	2.0419
-31.7	1.9591	2.5218	2.242	2.3391	2.0159
-31.6	1.9339	2.4924	2.214	2.3087	1.9948
-31.5	1.9049	2.4605	2.1853	2.2752	1.9701
-31.4	1.8781	2.4335	2.1577	2.2442	1.9404
-31.3	1.8569	2.4058	2.1302	2.2189	1.9137
-31.2	1.8334	2.3778	2.1043	2.1914	1.8901
-31.1	1.8048	2.3492	2.0769	2.1606	1.8626
-31	1.7769	2.319	2.0464	2.1275	1.835
-30.9	1.7435	2.2861	2.0118	2.0954	1.8057
-30.8	1.7169	2.2529	1.9836	2.0603	1.7773
-30.7	1.6966	2.2256	1.9548	2.0346	1.7539
-30.6	1.6623	2.1884	1.9216	2.0003	1.7203
-30.5	1.6274	2.1533	1.8849	1.9654	1.6828
-30.4	1.6016	2.1244	1.8518	1.9333	1.6554
-30.3	1.5833	2.0996	1.8283	1.9085	1.635
-30.2	1.5603	2.0712	1.8072	1.8858	1.6122
-30.1	1.5448	2.0487	1.7889	1.8647	1.5943
-30	1.5324	2.0325	1.7741	1.8485	1.583
-29.9	1.5103	2.005	1.7511	1.8246	1.5631
-29.8	1.4883	1.9764	1.7261	1.8	1.5372
-29.7	1.4719	1.9511	1.7032	1.7765	1.5132
-29.6	1.4554	1.9267	1.6842	1.7516	1.4954
-29.5	1.4361	1.8994	1.6623	1.7304	1.4742
-29.4	1.4211	1.8764	1.6445	1.7068	1.455
-29.3	1.3998	1.8507	1.6206	1.6811	1.4347
-29.2	1.3773	1.8232	1.5951	1.6533	1.4137
-29.1	1.362	1.8034	1.5782	1.6338	1.3981
-29	1.3455	1.7852	1.5612	1.6108	1.3777
-28.9	1.3325	1.7612	1.5434	1.5881	1.3545
-28.8	1.3174	1.7353	1.5194	1.5636	1.3331
-28.7	1.2996	1.7124	1.4976	1.541	1.3125
-28.6	1.2808	1.6916	1.4737	1.5148	1.2914
-28.5	1.2596	1.6708	1.454	1.4916	1.2741
-28.4	1.2395	1.6495	1.4339	1.4658	1.2564
-28.3	1.2223	1.6276	1.4136	1.4423	1.239
-28.2	1.2029	1.6067	1.3895	1.4222	1.2181
-28.1	1.1869	1.583	1.3667	1.3977	1.1965
-28	1.1755	1.5555	1.3448	1.3762	1.179
-27.9	1.1579	1.5327	1.327	1.3576	1.1564
-27.8	1.1409	1.511	1.3085	1.3365	1.1369
-27.7	1.1236	1.4912	1.2859	1.313	1.1185
-27.6	1.1033	1.4681	1.2618	1.2849	1.0941
-27.5	1.085	1.4492	1.2445	1.2651	1.0787
-27.4	1.0669	1.4297	1.2266	1.2418	1.0575
-27.3	1.0557	1.4154	1.2137	1.2262	1.0443
-27.2	1.0459	1.4004	1.2006	1.2112	1.0292
-27.1	1.0448	1.3937	1.1959	1.2035	1.024
-27	1.0363	1.3791	1.183	1.1872	1.0114
-26.9	1.0206	1.3591	1.1631	1.1722	0.9936
-26.8	1.0132	1.3472	1.1521	1.1615	0.9803
-26.7	1.0025	1.3282	1.1356	1.1457	0.9658
-26.6	0.986301	1.3085	1.1181	1.1237	0.9486
-26.5	0.972201	1.2873	1.1033	1.1046	0.9302
-26.4	0.957502	1.2658	1.086	1.0904	0.908
-26.3	0.939801	1.246	1.0679	1.0698	0.8892
-26.2	0.921701	1.2259	1.054	1.0509	0.8696
-26.1	0.911001	1.2107	1.0385	1.0314	0.8589
-26	0.902501	1.1963	1.0253	1.0196	0.8494
-25.9	0.896702	1.1856	1.0153	1.0099	0.8415
-25.8	0.886301	1.175	1.0058	0.999	0.8374
-25.7	0.880301	1.1638	0.9959	0.9896	0.8287
-25.6	0.871301	1.1476	0.9815	0.9738	0.811
-25.5	0.858101	1.1289	0.9617	0.9565	0.7934
-25.4	0.845601	1.1148	0.9439	0.9433	0.7736
-25.3	0.836901	1.104	0.9255	0.9293	0.7593
-25.2	0.829601	1.0941	0.9092	0.9194	0.7532
-25.1	0.825401	1.0849	0.897	0.9123	0.7436
-25	0.820401	1.0768	0.8871	0.9056	0.7366
-24.9	0.809201	1.0663	0.8671	0.8919	0.7245
-24.8	0.805101	1.0594	0.8647	0.8798	0.7189
-24.7	0.7911	1.0542	0.8591	0.8756	0.7152
-24.6	0.779101	1.0421	0.8456	0.8585	0.7024
-24.5	0.7731	1.0415	0.84	0.8562	0.6994
-24.4	0.756801	1.0336	0.8343	0.8481	0.6953
-24.3	0.7409	1.0248	0.8267	0.8403	0.6857
-24.2	0.723001	1.0111	0.8134	0.8254	0.675
-24.1	0.708501	0.9987	0.8032	0.8112	0.6672
-24	0.6944	0.9872	0.7941	0.8028	0.6582
-23.9	0.676101	0.9662	0.781	0.7856	0.6417
-23.8	0.6674	0.9549	0.7714	0.7749	0.6331
-23.7	0.6637	0.9458	0.7643	0.7671	0.6251
-23.6	0.6574	0.9337	0.7585	0.7583	0.6144
-23.5	0.6508	0.9196	0.7504	0.7527	0.6041
-23.4	0.642901	0.912	0.7449	0.7427	0.5993
-23.3	0.6379	0.9022	0.7395	0.7326	0.5934
-23.2	0.6304	0.8877	0.7303	0.7224	0.5847
-23.1	0.629	0.8829	0.7308	0.7198	0.581
-23	0.6201	0.8716	0.7219	0.7137	0.5717
-22.9	0.616801	0.8641	0.7131	0.7137	0.5646
-22.8	0.6056	0.8563	0.7046	0.7062	0.562
-22.7	0.5968	0.8422	0.6862	0.6913	0.5522
-22.6	0.596	0.8346	0.6845	0.6879	0.5503
-22.5	0.5957	0.8282	0.6823	0.6748	0.546
-22.4	0.6009	0.8302	0.6778	0.6683	0.544
-22.3	0.5926	0.8328	0.6738	0.6638	0.5487
-22.2	0.5823	0.8237	0.6645	0.6642	0.5427
-22.1	0.5738	0.8239	0.661	0.6612	0.5398
-22	0.5647	0.8204	0.6524	0.6491	0.5301
-21.9	0.561301	0.8132	0.6491	0.6423	0.5258
-21.8	0.5511	0.8085	0.6423	0.6259	0.5166
-21.7	0.5425	0.7997	0.6318	0.6144	0.5093
-21.6	0.5347	0.7957	0.6205	0.6052	0.5059
-21.5	0.519	0.7898	0.613	0.5965	0.4905
-21.4	0.5108	0.7791	0.602	0.5867	0.4766
-21.3	0.4991	0.7671	0.5854	0.5753	0.463
-21.2	0.4891	0.7607	0.5743	0.5722	0.4568
-21.1	0.4712	0.7512	0.5691	0.5729	0.4554
-21	0.4694	0.7354	0.5695	0.5702	0.4514
-20.9	0.4523	0.7201	0.5551	0.5452	0.4387
-20.8	0.4511	0.7225	0.5464	0.5385	0.436
-20.7	0.4481	0.7294	0.541	0.5308	0.4282
-20.6	0.445	0.7286	0.5419	0.5291	0.4252
-20.5	0.45	0.7248	0.5363	0.5344	0.4257
-20.4	0.4528	0.7229	0.5416	0.5332	0.4258
-20.3	0.4563	0.7206	0.547	0.5319	0.4176
-20.2	0.4559	0.7146	0.5355	0.5208	0.404
-20.1	0.4606	0.7203	0.5338	0.5216	0.4105
-20	0.4627	0.7108	0.5294	0.5136	0.4032
-19.9	0.4716	0.711	0.5283	0.5094	0.3968
-19.8	0.4771	0.7075	0.5276	0.5129	0.3966
-19.7	0.4704	0.6943	0.5222	0.5117	0.393
-19.6	0.4592	0.6777	0.5005	0.5026	0.3912
-19.5	0.4668	0.6758	0.5005	0.4991	0.3907
-19.4	0.4706	0.6788	0.4883	0.496	0.3879
-19.3	0.4511	0.673	0.4748	0.4819	0.372
-19.2	0.4292	0.6547	0.4727	0.4784	0.3549
-19.1	0.4383	0.6472	0.4689	0.4943	0.3674
-19	0.4493	0.6473	0.4694	0.5021	0.3857
-18.9	0.4504	0.6424	0.4661	0.5074	0.3779
-18.8	0.4539	0.6406	0.4547	0.4998	0.3692
-18.7	0.4453	0.6274	0.4485	0.4811	0.3621
-18.6	0.4358	0.6241	0.4365	0.4703	0.3529
-18.5	0.4337	0.6038	0.4152	0.4658	0.3373
-18.4	0.4467	0.6055	0.4133	0.4813	0.3497
-18.3	0.4577	0.6144	0.4125	0.4989	0.3767
-18.2	0.4643	0.6205	0.4028	0.4993	0.3872
-18.1	0.439101	0.5992	0.3999	0.4732	0.3682
-18	0.4376	0.5945	0.4037	0.4655	0.3556
-17.9	0.438201	0.598	0.4052	0.4554	0.3296
-17.8	0.4403	0.6049	0.4092	0.4565	0.3142
-17.7	0.4336	0.6121	0.4056	0.4467	0.3195
-17.6	0.4282	0.6035	0.3828	0.4489	0.3197
-17.5	0.4061	0.5836	0.3787	0.4553	0.3159
-17.4	0.388001	0.5542	0.3658	0.4433	0.311
-17.3	0.3908	0.5401	0.3535	0.4339	0.3003
-17.2	0.3943	0.5444	0.3536	0.4332	0.3083
-17.1	0.3691	0.5372	0.3477	0.4207	0.3096
-17	0.3582	0.5438	0.349	0.4173	0.3077
-16.9	0.3606	0.5516	0.3602	0.4243	0.3139
-16.8	0.353	0.5381	0.3459	0.4162	0.2969
-16.7	0.3467	0.534	0.3406	0.4146	0.2905
-16.6	0.3387	0.5277	0.3402	0.412	0.2967
-16.5	0.3402	0.5219	0.3474	0.4256	0.2966
-16.4	0.3396	0.5183	0.3496	0.4323	0.2993
-16.3	0.3315	0.5119	0.3489	0.4139	0.2849
-16.2	0.3224	0.5017	0.3428	0.4094	0.2806
-16.1	0.3218	0.5071	0.3349	0.4196	0.283
-16	0.3173	0.5032	0.3469	0.4262	0.2825
-15.9	0.314701	0.5018	0.3435	0.42	0.2754
-15.8	0.3129	0.502	0.3433	0.4064	0.2704
-15.7	0.3	0.5071	0.3392	0.392	0.2685
-15.6	0.3006	0.5058	0.3203	0.3907	0.2639
-15.5	0.3179	0.5104	0.3236	0.3905	0.2683
-15.4	0.319	0.5177	0.3188	0.39	0.2663
-15.3	0.3212	0.5267	0.3166	0.3758	0.2567
-15.2	0.312	0.5111	0.3097	0.3463	0.2363
-15.1	0.2993	0.4955	0.2748	0.3057	0.2191
-15	0.2989	0.4635	0.2525	0.2826	0.2014
-14.9	0.306799	0.4668	0.2686	0.2895	0.2164
-14.8	0.3003	0.4718	0.2758	0.2893	0.2177
-14.7	0.3027	0.4697	0.3012	0.3039	0.2361
-14.6	0.2945	0.4647	0.3124	0.3029	0.2473
-14.5	0.2892	0.4462	0.3041	0.2992	0.2492
-14.4	0.2974	0.4476	0.3128	0.2999	0.2454
-14.3	0.2856	0.4411	0.3048	0.2987	0.2432
-14.2	0.2671	0.4276	0.2852	0.2898	0.231
-14.1	0.2667	0.416	0.2802	0.2884	0.2248
-14	0.2663	0.4079	0.2496	0.2878	0.2223
-13.9	0.2518	0.3991	0.2391	0.2822	0.2154
-13.8	0.26	0.3905	0.254	0.298	0.2203
-13.7	0.2497	0.3833	0.2481	0.2944	0.2192
-13.6	0.2472	0.3813	0.255	0.2959	0.2313
-13.5	0.2332	0.3685	0.2443	0.2837	0.2292
-13.4	0.2333	0.3679	0.2485	0.2791	0.2341
-13.3	0.2122	0.3675	0.2418	0.2535	0.2216
-13.2	0.2037	0.334	0.2465	0.2459	0.2213
-13.1	0.2117	0.3279	0.2415	0.2484	0.2269
-13	0.2031	0.3186	0.2264	0.2255	0.1964
-12.9	0.2147	0.332	0.2327	0.241	0.2072
-12.8	0.2233	0.3148	0.2103	0.2349	0.2289
-12.7	0.221	0.312	0.2193	0.2454	0.2274
-12.6	0.2243	0.3095	0.2154	0.2435	0.2241
-12.5	0.2018	0.2888	0.1969	0.2207	0.2182
-12.4	0.1878	0.2763	0.1864	0.2078	0.2044
-12.3	0.1909	0.2922	0.203	0.2209	0.2095
-12.2	0.199	0.3013	0.204	0.2261	0.2184
-12.1	0.1876	0.3014	0.2068	0.2319	0.2204
-12	0.18	0.2989	0.2093	0.247	0.2139
-11.9	0.1754	0.3011	0.2137	0.253	0.2154
-11.8	0.1751	0.2937	0.2186	0.2542	0.2218
-11.7	0.175	0.2849	0.2151	0.2523	0.2203
-11.6	0.1634	0.2629	0.2019	0.2326	0.2119
-11.5	0.1579	0.2494	0.1948	0.222	0.2025
-11.4	0.1545	0.2413	0.1771	0.2092	0.2004
-11.3	0.1572	0.2406	0.1714	0.2129	0.2043
-11.2	0.1505	0.248	0.1662	0.2111	0.2028
-11.1	0.1531	0.2451	0.1606	0.2078	0.1932
-11	0.151	0.2269	0.1526	0.2033	0.1828
-10.9	0.1514	0.2186	0.1458	0.1951	0.1776
-10.8	0.1585	0.2146	0.1415	0.1969	0.1774
-10.7	0.1622	0.2172	0.1438	0.197	0.1782
-10.6	0.1643	0.2217	0.148	0.2041	0.1845
-10.5	0.1592	0.2202	0.1435	0.2006	0.1859
-10.4	0.1541	0.2126	0.1352	0.1967	0.1768
-10.3	0.1472	0.2004	0.1208	0.1877	0.1686
-10.2	0.1464	0.1973	0.1176	0.1831	0.1693
-10.1	0.1499	0.1941	0.1185	0.1827	0.175
-10	0.148	0.1906	0.115	0.182	0.1808
-9.9	0.1389	0.1826	0.1105	0.1751	0.1784
-9.8	0.1332	0.1588	0.0975	0.1637	0.1697
-9.7	0.1222	0.1327	0.0732	0.143	0.1602
-9.6	0.1197	0.1094	0.0531	0.122	0.155
-9.5	0.1219	0.0966	0.0438	0.1255	0.1495
-9.4	0.1187	0.1082	0.0524	0.1572	0.1413
-9.3	0.0823	0.0938	0.0547	0.1666	0.1168
-9.2	0.091	0.1168	0.0769	0.17	0.1186
-9.1	0.0919	0.117	0.0771	0.1649	0.1356
-9	0.0841	0.1118	0.0705	0.1523	0.1356
-8.9	0.0803	0.1153	0.0715	0.1505	0.1354
-8.8	0.0828	0.1214	0.0721	0.1508	0.1414
-8.7	0.0846	0.1293	0.0743	0.146	0.1334
-8.6	0.0768	0.1234	0.066	0.1329	0.122
-8.5	0.0925	0.1273	0.0774	0.1375	0.1239
-8.4	0.084901	0.1191	0.0697	0.1289	0.114
-8.3	0.0833	0.1112	0.0702	0.1162	0.1069
-8.2	0.0798	0.1104	0.0704	0.1134	0.1053
-8.1	0.0769	0.0999	0.065	0.1071	0.1004
-8	0.0787	0.1012	0.0686	0.1044	0.0953
-7.9	0.0781	0.1058	0.0713	0.1012	0.0956
-7.8	0.0727	0.0996	0.0671	0.0942	0.0898
-7.7	0.0681	0.0946	0.065	0.0881	0.0835
-7.6	0.0685	0.0916	0.0678	0.0856	0.0826
-7.5	0.0643	0.0916	0.0714	0.0848	0.0855
-7.4	0.061101	0.083	0.0647	0.0783	0.0805
-7.3	0.0632	0.0809	0.0663	0.0761	0.0757
-7.2	0.0575	0.0755	0.0645	0.0697	0.0674
-7.1	0.0521	0.0719	0.0638	0.0654	0.0619
-7	0.0458	0.0659	0.059	0.0622	0.0597
-6.9	0.047	0.0617	0.0523	0.0556	0.0577
-6.8	0.0446	0.0557	0.0475	0.0447	0.0507
-6.7	0.0389	0.052	0.0442	0.0402	0.0458
-6.6	0.031	0.048	0.0409	0.0371	0.0415
-6.5	0.0258	0.0452	0.0426	0.0347	0.0423
-6.4	0.027	0.0548	0.0421	0.0382	0.0471
-6.3	0.0217	0.0469	0.0361	0.0375	0.0441
-6.2	0.0179	0.0401	0.0304	0.0355	0.035
-6.1	0.0198	0.0393	0.0284	0.0364	0.0353
-6	0.0207	0.0359	0.0212	0.0351	0.0319
-5.9	0.0221	0.0315	0.0189	0.0361	0.0294
-5.8	0.022	0.0303	0.0125	0.0343	0.026
-5.7	0.0193	0.0268	0.0066	0.0331	0.0252
-5.6	0.0163	0.0224	0.0053	0.0262	0.0201
-5.5	0.0108	0.0177	0.0031	0.0182	0.0116
-5.4	0.0078	0.0139	0.0004	0.0162	0.0105
-5.3	0.0039	0.0084	0.002	0.0129	0.007
-5.2	0.006	0.005	0.0047	0.0122	0.0051
-5.1	0.0078	0.0041	0.0045	0.0091	0.0035
-5	0	0	0	0	0
-4.9	-0.0073	-0.0085	-0.0033	-0.0062	-0.0073
-4.8	-0.0046	-0.0098	-0.0017	-0.0054	-0.0081
-4.7	-0.008	-0.0146	-0.0049	-0.0108	-0.0148
-4.6	-0.0066	-0.0175	-0.0078	-0.0134	-0.0159
-4.5	-0.0037	-0.0145	-0.0035	-0.0081	-0.0152
-4.4	-0.0039	-0.0136	-0.0038	-0.007	-0.014
-4.3	-0.0074	-0.0139	-0.0046	-0.009	-0.015
-4.2	-0.0061	-0.0155	-0.0039	-0.006	-0.0202
-4.1	-0.0038	-0.015	0.0025	-0.0021	-0.0188
-4	-0.0052	-0.0156	0.0005	0.0014	-0.0197
-3.9	-0.008	-0.0159	-0.0025	0.0036	-0.02
-3.8	-0.0098	-0.0098	-0.0035	0.0089	-0.0119
-3.7	-0.0107	-0.0018	-0.0048	0.0202	-0.012
-3.6	-0.0114	0.0016	-0.004	0.023	-0.0068
-3.5	-0.0137	-0.0005	-0.0127	0.0211	-0.0096
-3.4	-0.0221	-0.0044	-0.0163	0.0207	-0.011
-3.3	-0.0274	-0.0119	-0.0256	0.0154	-0.017
-3.2	-0.0345	-0.0163	-0.0293	0.0122	-0.0257
-3.1	-0.0357	-0.017	-0.0328	0.0142	-0.021
-3	-0.038	-0.027	-0.0407	0.0127	-0.0262
-2.9	-0.0396	-0.0258	-0.0444	0.0169	-0.026
-2.8	-0.0462	-0.0232	-0.0443	0.0225	-0.0229
-2.7	-0.0463	-0.0202	-0.0444	0.0277	-0.0213
-2.6	-0.0475	-0.0185	-0.0377	0.0343	-0.0157
-2.5	-0.0398	-0.0123	-0.0342	0.0438	-0.0084
-2.4	-0.0369	-0.0168	-0.0439	0.0447	-0.014
-2.3	-0.0392	-0.0206	-0.0525	0.0452	-0.0183
-2.2	-0.0283	-0.0179	-0.0419	0.0465	-0.0187
-2.1	-0.0284	-0.027	-0.0441	0.0476	-0.0277
-2	-0.0245	-0.0179	-0.0266	0.0522	-0.028
-1.9	-0.0398	-0.0342	-0.0391	0.0436	-0.0303
-1.8	-0.0449	-0.0352	-0.0381	0.0223	-0.0438
-1.7	-0.0468	-0.0396	-0.0298	0.0271	-0.0438
-1.6	-0.0399	-0.0344	-0.0271	0.030499	-0.0476
-1.5	-0.0584	-0.0426	-0.044	0.0206	-0.0665
-1.4	-0.0584	-0.0267	-0.0509	0.0341	-0.0644
-1.3	-0.0559	-0.0242	-0.052	0.0366	-0.064
-1.2	-0.0552	-0.0237	-0.052	0.0369	-0.0619
-1.1	-0.0544	-0.0237	-0.0509	0.0377	-0.053
-1	-0.0483	-0.0234	-0.044	0.0411	-0.053
-0.9	-0.0427	-0.0234	-0.0407	0.0632	-0.0477
-0.8	-0.0355	-0.0234	-0.0356	0.0661	-0.0417
-0.7	-0.0347	-0.0231	-0.032	0.0678	-0.0374
-0.6	-0.034	-0.0231	-0.0251	0.0708	-0.0346
-0.5	-0.0296	-0.0231	-0.0245	0.074101	-0.0303
-0.4	-0.0296	-0.0231	-0.0237	0.076199	-0.0247
-0.3	-0.0296	-0.0231	-0.0237	0.076199	-0.0132
-0.2	-0.034	-0.0231	-0.0222	0.0803	-0.0132
-0.1	-0.0347	-0.0231	-0.0218	0.0825	-0.0114
0	-0.0355	-0.0234	-0.0199	0.0909	-0.0072
0.099998	-0.0355	-0.0234	-0.0162	0.0909	0.002101
0.200001	-0.0355	-0.0234	-0.0095	0.0912	0.0032
0.299999	-0.0355	-0.0234	-0.0074	0.0969	0.004001
0.400002	-0.0355	-0.0234	-0.0074	0.106201	0.0042
0.5	-0.0355	-0.0234	-0.0003	0.1083	0.0042
0.599998	-0.0355	-0.0237	0.0036	0.1083	0.0084
0.700001	-0.0427	-0.0237	0.0343	0.12	0.0159
0.799999	-0.0596	-0.0286	0.0368	0.1218	0.0177
0.900002	-0.0596	-0.0287	1.1288	2.3798	2.2655
1	-0.0596	-0.1177	1.2684	4.4264	7.5346
1.1	-0.33669	-1.0939	1.2687	4.4371	11.8327
1.2	-0.3661	-2.0141	1.3626	4.6831	13.0612
1.3	-0.78991	-2.2992	1.6338	5.1522	14.3827
1.4	-1.2226	-3.0003	1.7723	5.6497	15.8198
1.5	-1.47724	-3.2051	2.1566	6.2051	17.4748
1.6	-2.09086	-3.5792	2.178	7.1786	18.7344
1.7	-2.715	-3.6961	2.3547	7.4384	19.5137
1.8	-2.09086	-3.7152	2.8065	8.097	20.8219
1.9	-1.47724	-3.842	3.3052	8.4809	21.8376
2	-1.2226	-3.9091	3.4775	8.9734	22.5666
2.1	-0.78991	-4.0137	3.7343	9.1185	23.1121
2.2	-0.3661	-4.0308	3.8331	9.4241	23.4737
2.3	-0.33669	-4.1651	4.0184	9.4852	23.7423
2.4	0.030612	-4.1719	4.2085	9.6764	24.1316
2.5	0.374199	-4.1651	4.3274	9.6823	24.2625
2.6	0.554229	-4.4091	4.2254	9.4515	24.3371
2.7	0.524502	-4.8591	4.0261	9.3316	24.3443
2.8	0.771743	-4.7976	4.0307	9.0507	24.0973
2.9	1.00734	-4.886	4.059	8.916	23.9243
3	1.1267	-5.005	3.967	8.7344	24.0454
3.1	1.21905	-5.1188	3.845	8.4475	23.8452
3.2	1.3238	-5.2044	3.7075	8.4004	23.5896
3.3	1.40956	-5.287	3.6085	8.1642	23.3791
3.4	1.42967	-5.3939	3.4625	7.8496	23.0509
3.5	1.5362	-5.5427	3.2911	7.5176	22.7808
3.6	1.56597	-5.614	3.1747	7.1954	22.6862
3.7	1.636	-5.6805	3.1013	7.0653	22.4747
3.8	1.63948	-5.8049	2.9538	6.8329	22.1311
3.9	1.60887	-5.9077	2.8434	6.5688	21.7612
4	1.6385	-6.0161	2.7376	6.282	21.2725
4.1	1.67358	-6.1142	2.6172	5.9918	21.1141
4.2	1.6908	-6.2207	2.5054	5.7501	20.8699
4.3	1.76258	-6.3394	2.3922	5.5186	20.5706
4.4	1.82298	-6.4522	2.2761	5.3377	20.3193
4.5	1.9054	-6.542	2.1943	5.17	20.0564
4.6	2.00638	-6.5861	2.1301	5.06	19.9281
4.7	2.0532	-6.6663	1.9924	4.8592	19.7054
4.8	2.13168	-6.686	1.906	4.6882	19.4979
4.9	2.18958	-6.6938	1.8245	4.5338	19.29
5	2.2272	-6.7159	1.7546	4.38	19.0809
5.1	2.24609	-6.7944	1.6417	4.1915	18.8456
5.2	2.306	-6.8194	1.5784	4.0654	18.6458
5.3	2.36508	-6.8418	1.5133	3.9417	18.4551
5.4	2.37418	-6.8953	1.4331	3.7998	18.2698
5.5	2.3945	-6.9396	1.3436	3.6331	18.0862
5.6	2.42439	-6.9733	1.2527	3.4838	17.9248
5.7	2.4504	-7.0101	1.1986	3.3751	17.7705
5.8	2.47239	-7.0655	1.1333	3.256	17.5787
5.9	2.48899	-7.1053	1.0797	3.1516	17.4157
6	2.5075	-7.1514	1.0035	3.0508	17.2744
6.1	2.54158	-7.177	0.9433	2.9623	17.1362
6.2	2.5911	-7.1919	0.897498	2.8761	17.0024
6.3	2.62519	-7.2098	0.842602	2.7784	16.8644
6.4	2.64148	-7.2364	0.800299	2.686	16.7428
6.5	2.6731	-7.2518	0.771701	2.6059	16.6199
6.6	2.71659	-7.2526	0.749202	2.5803	16.5083
6.7	2.7647	-7.248	0.7512	2.5485	16.4239
6.8	2.80429	-7.2493	0.753902	2.5049	16.3455
6.9	2.84009	-7.2358	0.746201	2.4953	16.2762
7	2.8809	-7.2367	0.750796	2.4742	16.1909
7.1	2.91519	-7.2396	0.746701	2.4375	16.1229
7.2	2.9492	-7.2348	0.739399	2.3929	16.0613
7.3	2.97379	-7.2312	0.726896	2.3695	16.0006
7.4	3.00509	-7.2168	0.725897	2.3328	15.9559
7.5	3.0517	-7.1895	0.729602	2.3124	15.938
7.6	3.10769	-7.1619	0.743101	2.2976	15.9232
7.7	3.1385	-7.1581	0.751501	2.277	15.8955
7.8	3.16959	-7.1553	0.748497	2.2502	15.8762
7.9	3.21229	-7.1472	0.761199	2.2588	15.8582
8	3.2604	-7.136	0.773797	2.2594	15.8406
8.1	3.30579	-7.1236	0.7788	2.2774	15.8308
8.2	3.3425	-7.0983	0.783803	2.2964	15.8383
8.3	3.37199	-7.0804	0.791796	2.3226	15.8195
8.4	3.42429	-7.0548	0.826196	2.341	15.8288
8.5	3.4837	-7.0203	0.847903	2.3654	15.8419
8.6	3.52759	-7.0009	0.860202	2.3789	15.8478
8.7	3.5647	-6.9897	0.8616	2.4085	15.8436
8.8	3.60789	-6.9727	0.866598	2.4353	15.8744
8.9	3.66239	-6.9399	0.889002	2.4754	15.8857
9	3.7025	-6.9237	0.898999	2.5002	15.8951
9.1	3.73229	-6.9055	0.902697	2.5083	15.9003
9.2	3.7702	-6.8764	0.918498	2.5213	15.9078
9.3	3.82779	-6.8441	0.948796	2.5452	15.9336
9.4	3.87909	-6.8139	0.984997	2.5747	15.9874
9.5	3.9096	-6.7963	1.0047	2.5959	15.9993
9.6	3.94809	-6.7693	1.0234	2.6169	16.0391
9.7	3.9934	-6.7264	1.063	2.669	16.0886
9.8	4.04159	-6.6983	1.1091	2.7255	16.1424
9.9	4.08329	-6.674	1.1459	2.7652	16.188
10	4.1272	-6.6439	1.1759	2.8173	16.2387
10.1	4.17319	-6.6025	1.2244	2.8805	16.2965
10.2	4.2283	-6.564	1.276	2.9286	16.3468
10.3	4.27749	-6.543	1.3162	2.9793	16.4111
10.4	4.33249	-6.5144	1.3549	3.0335	16.4737
10.5	4.3807	-6.4845	1.3878	3.0909	16.5393
10.6	4.42579	-6.4486	1.4107	3.1477	16.6049
10.7	4.4623	-6.4219	1.4377	3.2136	16.6559
10.8	4.49159	-6.3958	1.4644	3.2592	16.7136
10.9	4.53129	-6.3632	1.5	3.3196	16.7725
11	4.5779	-6.3226	1.5324	3.3763	16.8342
11.1	4.62529	-6.2904	1.5582	3.4197	16.8921
11.2	4.6841	-6.2596	1.5908	3.4834	16.9595
11.3	4.72479	-6.2296	1.6213	3.5397	17.0112
11.4	4.77029	-6.1914	1.6595	3.5936	17.0674
11.5	4.8242	-6.1441	1.686	3.6486	17.125
11.6	4.86939	-6.1004	1.7128	3.6998	17.1924
11.7	4.9157	-6.0414	1.7461	3.7631	17.2584
11.8	4.97679	-5.981	1.7903	3.8317	17.3486
11.9	5.02589	-5.9347	1.8324	3.8909	17.4281
12	5.0763	-5.8898	1.8802	3.9438	17.4908
12.1	5.12969	-5.8367	1.9225	4.0008	17.5584
12.2	5.1846	-5.7771	1.957	4.0746	17.642
12.3	5.244	-5.7219	2.0032	4.1485	17.7235
12.4	5.3037	-5.6738	2.0545	4.2176	17.8077
12.5	5.3514	-5.6337	2.0952	4.278	17.8677
12.6	5.39189	-5.5964	2.1271	4.3242	17.9334
12.7	5.4417	-5.5582	2.1633	4.3826	17.9978
12.8	5.49399	-5.5164	2.1953	4.4433	18.0626
12.9	5.52649	-5.4844	2.2201	4.4846	18.1106
13	5.5741	-5.4381	2.2535	4.5311	18.1702
13.1	5.61609	-5.3904	2.2942	4.5806	18.23
13.2	5.6573	-5.3458	2.3338	4.6289	18.295
13.3	5.69899	-5.3034	2.372	4.6844	18.3613
13.4	5.75239	-5.2507	2.4156	4.7448	18.4295
13.5	5.7802	-5.2153	2.4371	4.7859	18.4891
13.6	5.8156	-5.178	2.4536	4.8305	18.5468
13.7	5.8446	-5.1575	2.4684	4.8681	18.6043
13.8	5.88299	-5.1249	2.503	4.9166	18.6713
13.9	5.91549	-5.0876	2.5277	4.9567	18.7351
14	5.9518	-5.047	2.5574	5.0025	18.8037
14.1	5.98459	-5.001	2.5907	5.0483	18.8613
14.2	6.018	-4.964	2.6189	5.0953	18.917
14.3	6.0556	-4.9211	2.6536	5.1516	18.9755
14.4	6.09039	-4.8807	2.688	5.2006	19.035
14.5	6.1212	-4.8501	2.7214	5.2441	19.0835
14.6	6.15579	-4.8188	2.7525	5.2927	19.1375
14.7	6.1939	-4.7862	2.782	5.3369	19.1892
14.8	6.22949	-4.7586	2.8121	5.3825	19.2366
14.9	6.27579	-4.7249	2.8522	5.4362	19.2962
15	6.3202	-4.7001	2.882	5.4857	19.3519
15.1	6.36319	-4.6715	2.9223	5.5388	19.4138
15.2	6.4078	-4.6402	2.9628	5.6026	19.4708
15.3	6.4458	-4.6093	2.9934	5.6594	19.5224
15.4	6.4767	-4.5828	3.0151	5.7123	19.568
15.5	6.5221	-4.5414	3.0522	5.7658	19.6183
15.6	6.56469	-4.4986	3.0934	5.8257	19.6798
15.7	6.5975	-4.4686	3.1223	5.8774	19.7292
15.8	6.63319	-4.4394	3.1543	5.9291	19.7843
15.9	6.67549	-4.413	3.1885	5.9807	19.8406
16	6.7072	-4.3758	3.2191	6.0255	19.8974
16.1	6.75339	-4.3333	3.2599	6.0824	19.9544
16.2	6.7925	-4.2993	3.2931	6.1311	20.0031
16.3	6.83479	-4.2529	3.3278	6.1824	20.0608
16.4	6.86999	-4.2175	3.3529	6.2243	20.1104
16.5	6.8951	-4.1827	3.3715	6.2627	20.1562
16.6	6.9298	-4.1447	3.4038	6.3138	20.2127
16.7	6.9596	-4.1137	3.4406	6.3601	20.2671
16.8	6.9833	-4.0801	3.4756	6.4014	20.3261
16.9	7.0194	-4.0373	3.5131	6.4544	20.3842
17	7.0522	-3.9981	3.5482	6.4976	20.4449
17.1	7.08409	-3.9656	3.5764	6.5372	20.4955
17.2	7.1144	-3.9367	3.6023	6.5735	20.5419
17.3	7.14089	-3.8979	3.6274	6.6182	20.5919
17.4	7.1653	-3.8727	3.6428	6.6605	20.6331
17.5	7.2	-3.8369	3.6716	6.7108	20.6867
17.6	7.2289	-3.7995	3.6997	6.7573	20.7396
17.7	7.2567	-3.7681	3.7193	6.8013	20.7902
17.8	7.283	-3.742	3.7333	6.8394	20.8443
17.9	7.3079	-3.7122	3.7566	6.8819	20.902
18	7.3351	-3.679	3.782	6.9155	20.9481
18.1	7.35859	-3.6546	3.7995	6.9504	20.9899
18.2	7.3889	-3.625	3.8255	6.9996	21.0447
18.3	7.4177	-3.5952	3.8482	7.0438	21.0953
18.4	7.44119	-3.563	3.87	7.0805	21.1429
18.5	7.4626	-3.5349	3.893	7.1162	21.1922
18.6	7.49479	-3.5029	3.9249	7.1616	21.2482
18.7	7.5207	-3.4753	3.956	7.2011	21.2967
18.8	7.5447	-3.4429	3.987	7.2425	21.3495
18.9	7.57429	-3.4063	4.0181	7.2861	21.4046
19	7.6066	-3.3694	4.0451	7.331	21.4617
19.1	7.634	-3.3397	4.0683	7.3785	21.511
19.2	7.6676	-3.3036	4.0973	7.4212	21.5638
19.3	7.70599	-3.2702	4.1286	7.4675	21.6141
19.4	7.72949	-3.2453	4.1496	7.5045	21.6561
19.5	7.7474	-3.2238	4.167	7.5351	21.6978
19.6	7.77179	-3.1954	4.1955	7.5658	21.7431
19.7	7.7995	-3.1652	4.2262	7.5968	21.7864
19.8	7.81949	-3.1352	4.2545	7.6296	21.8219
19.9	7.8373	-3.114	4.2755	7.6525	21.8495
20	7.8604	-3.0925	4.303	7.6846	21.8789
20.1	7.884	-3.0684	4.3214	7.718	21.9105
20.2	7.9106	-3.0471	4.3464	7.7513	21.9395
20.3	7.9368	-3.0238	4.3744	7.7775	21.9738
20.4	7.966	-2.9946	4.4019	7.8041	22.0078
20.5	7.9892	-2.9741	4.4223	7.8273	22.0325
20.6	8.01579	-2.9627	4.4339	7.8435	22.0512
20.7	8.0361	-2.9533	4.4391	7.8593	22.0697
20.8	8.0601	-2.9372	4.4539	7.8803	22.0914
20.9	8.0764	-2.9229	4.4662	7.8919	22.102
21	8.0813	-2.9207	4.4639	7.8989	22.1058
21.1	8.0992	-2.9079	4.4717	7.9142	22.124
21.2	8.0962	-2.9141	4.4568	7.9089	22.12
21.3	8.1104	-2.9087	4.456	7.9164	22.1277
21.4	8.1109	-2.9209	4.4446	7.9116	22.1254
21.5	8.1374	-2.9126	4.4516	7.9272	22.1411
21.6	8.1563	-2.9034	4.4608	7.9384	22.1544
21.7	8.1695	-2.901	4.4588	7.9515	22.1633
21.8	8.1775	-2.8998	4.4525	7.9523	22.1617
21.9	8.1958	-2.8907	4.4589	7.9652	22.1695
22	8.2034	-2.8805	4.4529	7.9723	22.174
22.1	8.2023	-2.8789	4.4337	7.9634	22.1641
22.2	8.2118	-2.881	4.4244	7.9598	22.1558
22.3	8.2291	-2.8794	4.4238	7.9625	22.1587
22.4	8.24239	-2.8756	4.4217	7.9638	22.1577
22.5	8.2604	-2.8686	4.4235	7.9623	22.1517
22.6	8.2757	-2.8643	4.4184	7.9616	22.1452
22.7	8.2879	-2.8639	4.4108	7.9635	22.1429
22.8	8.2849	-2.8713	4.3967	7.9537	22.1324
22.9	8.295	-2.8715	4.3826	7.9495	22.1336
23	8.2992	-2.8791	4.3644	7.9429	22.121
23.1	8.3198	-2.8773	4.3501	7.9411	22.1179
23.2	8.3314	-2.882	4.3386	7.9343	22.1125
23.3	8.3337	-2.8831	4.3259	7.9253	22.1033
23.4	8.3335	-2.893	4.3069	7.9104	22.0894
23.5	8.3395	-2.8949	4.291	7.9023	22.0819
23.6	8.3392	-2.9003	4.2713	7.8866	22.0692
23.7	8.3499	-2.9025	4.2616	7.8773	22.0625
23.8	8.3565	-2.9106	4.2478	7.868	22.0484
23.9	8.3635	-2.9091	4.2423	7.8616	22.0352
24	8.3723	-2.9139	4.2342	7.8508	22.0265
24.1	8.3806	-2.9187	4.2241	7.8441	22.0172
24.2	8.3849	-2.9271	4.2085	7.8309	21.999
24.3	8.39039	-2.9368	4.1923	7.8145	21.9818
24.4	8.3916	-2.9424	4.1787	7.8019	21.9665
24.5	8.3995	-2.9471	4.166	7.7937	21.9507
24.6	8.4157	-2.95	4.1545	7.7857	21.9417
24.7	8.4228	-2.9522	4.1435	7.767	21.9278
24.8	8.4342	-2.9491	4.137	7.7578	21.9228
24.9	8.4422	-2.9526	4.1231	7.7486	21.9169
25	8.448	-2.9653	4.1022	7.7303	21.9003
25.1	8.4526	-2.9775	4.082	7.7076	21.8776
25.2	8.4528	-2.9945	4.0587	7.6828	21.8525
25.3	8.4612	-3.0053	4.0459	7.6644	21.8365
25.4	8.4711	-3.0104	4.0376	7.646	21.8232
25.5	8.4668	-3.0259	4.0243	7.6215	21.7991
25.6	8.4612	-3.0408	4.0023	7.5982	21.7688
25.7	8.4617	-3.0522	3.99079	7.58099	21.7514
25.8	8.4576	-3.0693	3.9722	7.566	21.7286
25.9	8.45	-3.0917	3.9452	7.5429	21.7004
26	8.4464	-3.1047	3.9224	7.5254	21.6716
26.1	8.4469	-3.1111	3.9041	7.5088	21.6506
26.2	8.45	-3.123	3.8842	7.4942	21.6355
26.3	8.4505	-3.1348	3.8676	7.4789	21.6213
26.4	8.4473	-3.1485	3.8478	7.4632	21.5979
26.5	8.4431	-3.163	3.8252	7.4445	21.5744
26.6	8.4399	-3.176	3.8032	7.4256	21.5511
26.7	8.4367	-3.1927	3.7805	7.4027	21.5284
26.8	8.4392	-3.2058	3.7592	7.3815	21.5046
26.9	8.4453	-3.2135	3.7438	7.3659	21.4825
27	8.4467	-3.2214	3.7261	7.3481	21.4629
27.1	8.44791	-3.2316	3.712	7.33	21.4357
27.2	8.4472	-3.2409	3.6914	7.3102	21.4058
27.3	8.4521	-3.2476	3.6755	7.291	21.3832
27.4	8.4549	-3.2586	3.6576	7.2696	21.3607
27.5	8.4501	-3.2711	3.6336	7.2452	21.3336
27.6	8.4453	-3.2906	3.6092	7.2203	21.3033
27.7	8.4408	-3.3042	3.5943	7.1988	21.2798
27.8	8.4369	-3.3177	3.5735	7.176	21.252
27.9	8.4289	-3.3375	3.5533	7.1532	21.2249
28	8.4229	-3.3597	3.5217	7.1246	21.1928
28.1	8.4214	-3.3805	3.4988	7.1013	21.1639
28.2	8.4181	-3.3968	3.4809	7.0798	21.1373
28.3	8.4215	-3.4084	3.4654	7.0609	21.1139
28.4	8.4194	-3.4208	3.4406	7.0389	21.0838
28.5	8.414	-3.4349	3.4166	7.013	21.0532
28.6	8.4142	-3.4463	3.3944	6.9891	21.0273
28.7	8.4135	-3.4601	3.3706	6.9645	21.0007
28.8	8.4043	-3.4784	3.3503	6.9397	20.9745
28.9	8.3987	-3.4975	3.3297	6.9172	20.9467
29	8.3941	-3.5126	3.3107	6.8974	20.9207
29.1	8.3862	-3.5347	3.2834	6.8675	20.884
29.2	8.3843	-3.5511	3.2667	6.8492	20.8542
29.3	8.3808	-3.5668	3.2513	6.8297	20.8269
29.4	8.3835	-3.5814	3.2314	6.8124	20.803
29.5	8.3814	-3.5941	3.2068	6.7885	20.7764
29.6	8.3829	-3.61	3.1885	6.7657	20.7524
29.7	8.3817	-3.6253	3.1647	6.7416	20.726
29.8	8.3771	-3.6415	3.139	6.7161	20.6944
29.9	8.3743	-3.6612	3.1161	6.6903	20.6668
30	8.3756	-3.6796	3.0926	6.6623	20.6487
30.1	8.3742	-3.6983	3.0681	6.6386	20.6227
30.2	8.3733	-3.7135	3.0459	6.6148	20.5973
30.3	8.3774	-3.7248	3.0251	6.5946	20.5786
30.4	8.3753	-3.7347	3.0022	6.5713	20.5528
30.5	8.3739	-3.7442	2.9792	6.548	20.5339
30.6	8.375	-3.762	2.9572	6.5262	20.5091
30.7	8.372	-3.7767	2.9334	6.504	20.4836
30.8	8.3659	-3.7956	2.914	6.4855	20.4588
30.9	8.3609	-3.8162	2.8892	6.4631	20.4323
31	8.3588	-3.834	2.8687	6.4408	20.4096
31.1	8.3591	-3.8484	2.8498	6.4205	20.3842
31.2	8.355	-3.8717	2.8243	6.3993	20.3487
31.3	8.349	-3.8914	2.8036	6.3763	20.3213
31.4	8.3441	-3.9025	2.7812	6.3568	20.2982
31.5	8.3421	-3.9172	2.7592	6.3351	20.2715
31.6	8.3432	-3.9281	2.7402	6.3182	20.2509
31.7	8.3388	-3.9415	2.718	6.2954	20.2266
31.8	8.334	-3.9542	2.6956	6.2728	20.199
31.9	8.3246	-3.9715	2.6615	6.248	20.1727
32	8.3232	-3.9871	2.6393	6.2239	20.1484
32.1	8.3227	-4.0022	2.6192	6.1997	20.1257
32.2	8.3219	-4.0181	2.5979	6.1784	20.1006
32.3	8.319	-4.0327	2.5751	6.1555	20.0743
32.4	8.3162	-4.0451	2.5534	6.1362	20.0556
32.5	8.3127	-4.0581	2.5333	6.1134	20.0313
32.6	8.308	-4.0688	2.5117	6.091	20.0058
32.7	8.3053	-4.0826	2.489	6.0656	19.9816
32.8	8.2971	-4.099	2.469	6.0409	19.9516
32.9	8.2964	-4.1098	2.4531	6.0202	19.9313
33	8.2957	-4.1207	2.4326	5.9996	19.9075
33.1	8.2915	-4.1379	2.4087	5.972	19.8809
33.2	8.2843	-4.1552	2.3809	5.9445	19.8537
33.3	8.2856	-4.1676	2.3615	5.9234	19.8298
33.4	8.2834	-4.1836	2.3407	5.904	19.8052
33.5	8.2826	-4.2004	2.3241	5.8847	19.7829
33.6	8.2793	-4.2179	2.3046	5.8633	19.7561
33.7	8.2794	-4.229	2.2863	5.8419	19.7391
33.8	8.2771	-4.2445	2.2643	5.8205	19.7131
33.9	8.2734	-4.2619	2.2459	5.7985	19.6878
34	8.2738	-4.2742	2.2206	5.7748	19.6597
34.1	8.2747	-4.2816	2.2051	5.7574	19.6389
34.2	8.2708	-4.2974	2.1844	5.7374	19.6098
34.3	8.2681	-4.3108	2.1647	5.7171	19.5865
34.4	8.2628	-4.3273	2.1415	5.6909	19.5636
34.5	8.2594	-4.3457	2.123	5.663	19.5377
34.6	8.2602	-4.3609	2.1102	5.6397	19.5155
34.7	8.2572	-4.3768	2.0883	5.6191	19.4883
34.8	8.2536	-4.39	2.0693	5.5983	19.4654
34.9	8.2495	-4.4012	2.048	5.5761	19.4377
35	8.2504	-4.4175	2.0266	5.5552	19.4141
35.1	8.2525	-4.4295	2.0095	5.5344	19.3902
35.2	8.2487	-4.4435	1.9889	5.516	19.3691
35.3	8.2486	-4.4583	1.9637	5.4921	19.3449
35.4	8.2473	-4.4742	1.9397	5.4674	19.3198
35.5	8.2418	-4.4926	1.9161	5.4407	19.2908
35.6	8.2392	-4.5059	1.8923	5.4245	19.2663
35.7	8.2384	-4.5189	1.8733	5.4074	19.2446
35.8	8.2394	-4.5336	1.856	5.3907	19.2245
35.9	8.2399	-4.5479	1.8412	5.372	19.2053
36	8.2432	-4.5596	1.8245	5.3525	19.1869
36.1	8.2387	-4.5748	1.8001	5.3327	19.1614
36.2	8.2367	-4.5876	1.7795	5.3123	19.1393
36.3	8.2348	-4.5985	1.7604	5.2929	19.1167
36.4	8.2268	-4.6167	1.7401	5.2714	19.0856
36.5	8.219	-4.6302	1.7251	5.2516	19.0654
36.6	8.2169	-4.643	1.703	5.2282	19.0405
36.7	8.215	-4.6536	1.6794	5.2096	19.0182
36.8	8.2134	-4.6664	1.6614	5.1841	18.9943
36.9	8.2144	-4.6762	1.643	5.1607	18.9713
37	8.2148	-4.6886	1.6242	5.1406	18.9497
37.1	8.2098	-4.7011	1.605	5.1229	18.9252
37.2	8.2087	-4.7158	1.5894	5.1032	18.9009
37.3	8.2071	-4.7281	1.5703	5.0795	18.8818
37.4	8.2068	-4.7419	1.5505	5.0594	18.8584
37.5	8.2029	-4.7604	1.5252	5.0327	18.8342
37.6	8.1995	-4.7772	1.4998	5.0082	18.8092
37.7	8.1973	-4.7949	1.4787	4.9855	18.7838
37.8	8.1933	-4.813	1.4593	4.9639	18.7573
37.9	8.1924	-4.8226	1.4406	4.9457	18.7354
38	8.194	-4.8345	1.4296	4.9318	18.7228
38.1	8.193	-4.8458	1.4106	4.9156	18.701
38.2	8.1876	-4.8596	1.3914	4.8932	18.6753
38.3	8.1861	-4.8725	1.3773	4.8733	18.6556
38.4	8.1813	-4.887	1.358	4.8501	18.6316
38.5	8.1778	-4.8992	1.3405	4.8277	18.6096
38.6	8.1745	-4.913	1.3197	4.8063	18.5902
38.7	8.1722	-4.9248	1.3012	4.7818	18.568
38.8	8.1702	-4.9397	1.2838	4.7638	18.5466
38.9	8.1716	-4.9555	1.2705	4.7439	18.5248
39	8.1643	-4.9693	1.2529	4.7216	18.5002
39.1	8.1601	-4.9809	1.234	4.7013	18.4748
39.2	8.1557	-4.9943	1.2148	4.6805	18.4522
39.3	8.1559	-5.0063	1.2039	4.665	18.4337
39.4	8.1572	-5.0176	1.1894	4.6468	18.4141
39.5	8.1581	-5.027	1.172	4.6254	18.3968
39.6	8.1535	-5.0392	1.1523	4.6001	18.3713
39.7	8.1518	-5.0492	1.135	4.5807	18.3547
39.8	8.1485	-5.0629	1.1151	4.5634	18.3323
39.9	8.1472	-5.075	1.096	4.5424	18.313
40	8.1473	-5.0853	1.0813	4.5251	18.2943
40.1	8.1415	-5.1025	1.0649	4.5017	18.2722
40.2	8.139	-5.1193	1.0482	4.4835	18.2504
40.3	8.1368	-5.1301	1.0241	4.4624	18.2283
40.4	8.1367	-5.1412	1.0092	4.4421	18.2065
40.5	8.1351	-5.1535	0.994304	4.4228	18.1862
40.6	8.1339	-5.1647	0.979996	4.4067	18.1661
40.7	8.1274	-5.178	0.964701	4.3904	18.1456
40.8	8.12	-5.1938	0.948003	4.3683	18.1245
40.9	8.1179	-5.2056	0.930803	4.3485	18.1045
41	8.1161	-5.219	0.9142	4.3318	18.0894
41.1	8.1146	-5.2294	0.900203	4.3138	18.073
41.2	8.1089	-5.2432	0.881302	4.2951	18.0538
41.3	8.1089	-5.2517	0.865897	4.2761	18.0366
41.4	8.1051	-5.2619	0.851502	4.2567	18.0163
41.5	8.1016	-5.2738	0.835199	4.236	17.9956
41.6	8.0995	-5.2862	0.816097	4.2165	17.9769
41.7	8.0987	-5.299	0.799502	4.1957	17.955
41.8	8.091	-5.313	0.779197	4.1735	17.9324
41.9	8.0857	-5.3288	0.764696	4.1512	17.9094
42	8.0782	-5.3438	0.744197	4.127	17.8858
42.1	8.0735	-5.3565	0.7259	4.1044	17.8629
42.2	8.0677	-5.372	0.7065	4.0835	17.8399
42.3	8.0629	-5.3829	0.686301	4.0629	17.8187
42.4	8.055	-5.4018	0.666203	4.0385	17.7938
42.5	8.0524	-5.4129	0.652897	4.0194	17.774
42.6	8.0531	-5.4249	0.638602	4.0023	17.7512
42.7	8.0518	-5.4334	0.624997	3.9871	17.7335
42.8	8.0481	-5.4456	0.612	3.9707	17.7176
42.9	8.0437	-5.4604	0.594698	3.9522	17.6924
43	8.0337	-5.4787	0.573404	3.9274	17.6665
43.1	8.029	-5.4915	0.560404	3.906	17.6479
43.2	8.0294	-5.5015	0.546197	3.8884	17.6328
43.3	8.0264	-5.5153	0.530799	3.8729	17.6122
43.4	8.0229	-5.5306	0.512898	3.8578	17.5886
43.5	8.0201	-5.5382	0.495103	3.8433	17.5694
43.6	8.0184	-5.5429	0.4808	3.8297	17.5495
43.7	8.0172	-5.553	0.463502	3.8151	17.5335
43.8	8.016	-5.5656	0.445097	3.7982	17.5118
43.9	8.0142	-5.5749	0.429302	3.783	17.4961
44	8.0121	-5.5845	0.412501	3.765	17.4766
44.1	8.0058	-5.5981	0.388499	3.7417	17.4507
44.2	7.9984	-5.6169	0.3687	3.7206	17.4246
44.3	7.9988	-5.6295	0.3546	3.7037	17.4073
44.4	7.9973	-5.6395	0.338298	3.6854	17.3876
44.5	7.9967	-5.6495	0.322798	3.6695	17.3697
44.6	7.9944	-5.6654	0.304003	3.6496	17.3482
44.7	7.9918	-5.677	0.284201	3.6328	17.3288
44.8	7.9889	-5.6907	0.267902	3.6193	17.3112
44.9	7.9859	-5.7029	0.252002	3.6003	17.2892
45	7.9813	-5.7114	0.234303	3.58	17.2709
45.1	7.9837	-5.7227	0.218198	3.566	17.2527
45.2	7.9809	-5.735	0.201202	3.5502	17.2374
45.3	7.9807	-5.7457	0.187603	3.5363	17.2209
45.4	7.9768	-5.7581	0.170402	3.5154	17.1998
45.5	7.9725	-5.7726	0.151398	3.4953	17.175
45.6	7.9704	-5.7847	0.1371	3.4769	17.1538
45.7	7.9706	-5.7971	0.121204	3.4604	17.1391
45.8	7.9689	-5.8103	0.103303	3.4445	17.119
45.9	7.9665	-5.8239	0.088302	3.4275	17.1016
46	7.9644	-5.839	0.071597	3.4095	17.0836
46.1	7.9595	-5.8519	0.054002	3.3887	17.0584
46.2	7.955	-5.8596	0.039502	3.3723	17.0393
46.3	7.9481	-5.8695	0.0206	3.3579	17.0212
46.4	7.9428	-5.8823	0.004903	3.3435	17.0046
46.5	7.9365	-5.8923	-0.0139	3.3289	16.9862
46.6	7.9328	-5.9039	-0.031	3.3113	16.9657
46.7	7.9271	-5.9218	-0.0516	3.2905	16.942
46.8	7.9232	-5.9392	-0.0723	3.2703	16.9185
46.9	7.9211	-5.9547	-0.0908	3.2519	16.9026
47	7.9223	-5.9651	-0.104	3.2382	16.8841
47.1	7.9221	-5.975	-0.1173	3.2247	16.8671
47.2	7.9165	-5.9878	-0.1321	3.2093	16.8488
47.3	7.9117	-6.0007	-0.1518	3.1917	16.8327
47.4	7.907	-6.0172	-0.1722	3.1739	16.8129
47.5	7.9016	-6.0332	-0.1907	3.1528	16.7913
47.6	7.8981	-6.0473	-0.2057	3.1342	16.7756
47.7	7.8936	-6.0603	-0.2215	3.1176	16.7545
47.8	7.8933	-6.0697	-0.2381	3.104	16.741
47.9	7.893	-6.0778	-0.2521	3.0896	16.723
48	7.8916	-6.0888	-0.2649	3.0771	16.7081
48.1	7.8899	-6.1001	-0.2786	3.0664	16.6893
48.2	7.8863	-6.1099	-0.2915	3.0542	16.6719
48.3	7.8851	-6.1153	-0.3031	3.0402	16.6597
48.4	7.8822	-6.1278	-0.3199	3.0223	16.6405
48.5	7.8844	-6.1334	-0.3317	3.0116	16.6245
48.6	7.8822	-6.1436	-0.3485	2.9937	16.6065
48.7	7.8802	-6.1554	-0.3624	2.9755	16.5905
48.8	7.8757	-6.1652	-0.3745	2.9604	16.5748
48.9	7.872	-6.1791	-0.3917	2.9441	16.5555
49	7.8695	-6.1862	-0.4085	2.9264	16.5416
49.1	7.8707	-6.1904	-0.4188	2.9123	16.5294
49.2	7.8711	-6.2005	-0.4332	2.9012	16.5153
49.3	7.867	-6.2111	-0.4477	2.8867	16.4981
49.4	7.8642	-6.219	-0.464	2.8706	16.4808
49.5	7.8611	-6.2262	-0.4771	2.8527	16.469
49.6	7.8564	-6.2412	-0.4923	2.8331	16.452
49.7	7.8532	-6.2556	-0.5034	2.8155	16.4363
49.8	7.8487	-6.2695	-0.5181	2.7994	16.4178
49.9	7.8444	-6.2811	-0.5317	2.784	16.4013
50	7.8461	-6.2887	-0.5405	2.7701	16.3829
50.1	7.844	-6.3019	-0.558	2.7531	16.3653
50.2	7.8411	-6.3091	-0.5714	2.7386	16.3534
50.3	7.8423	-6.315	-0.5815	2.7287	16.3469
50.4	7.8376	-6.3283	-0.5983	2.7173	16.3307
50.5	7.8304	-6.3474	-0.6199	2.6999	16.3121
50.6	7.8274	-6.3598	-0.6361	2.6828	16.293
50.7	7.8241	-6.3677	-0.6475	2.669	16.2791
50.8	7.8233	-6.3775	-0.6588	2.6534	16.2648
50.9	7.8227	-6.3886	-0.6743	2.635	16.2489
51	7.8186	-6.4038	-0.6892	2.6204	16.2314
51.1	7.8169	-6.4153	-0.7025	2.6095	16.2166
51.2	7.813	-6.4236	-0.7185	2.5945	16.2003
51.3	7.8041	-6.4364	-0.7339	2.5775	16.1797
51.4	7.7971	-6.4473	-0.7489	2.5622	16.1574
51.5	7.7927	-6.458	-0.766	2.5477	16.1427
51.6	7.786	-6.4721	-0.781	2.5317	16.126
51.7	7.7778	-6.4881	-0.7984	2.5172	16.1054
51.8	7.7702	-6.4976	-0.8111	2.504	16.0887
51.9	7.7693	-6.5051	-0.8249	2.4899	16.0728
52	7.7669	-6.5172	-0.8427	2.4738	16.0522
52.1	7.7623	-6.5242	-0.8544	2.4629	16.0365
52.2	7.7631	-6.5357	-0.8685	2.45	16.0226
52.3	7.7653	-6.5488	-0.8799	2.4376	16.0057
52.4	7.7634	-6.5646	-0.897	2.4203	15.9881
52.5	7.7635	-6.576	-0.9092	2.407	15.9748
52.6	7.7642	-6.589	-0.9241	2.3903	15.9596
52.7	7.7583	-6.5954	-0.9366	2.374	15.9438
52.8	7.7539	-6.6016	-0.9491	2.3606	15.9321
52.9	7.7514	-6.61	-0.9603	2.3462	15.9127
53	7.7501	-6.6172	-0.9726	2.3343	15.899
53.1	7.7405	-6.6319	-0.9906	2.3142	15.8788
53.2	7.734	-6.6425	-1.0057	2.2965	15.8593
53.3	7.731	-6.6511	-1.0181	2.2806	15.8423
53.4	7.728	-6.662	-1.0298	2.2654	15.8236
53.5	7.7252	-6.6749	-1.0451	2.2489	15.8079
53.6	7.7221	-6.6835	-1.0594	2.2356	15.7911
53.7	7.7205	-6.6895	-1.0722	2.2217	15.7741
53.8	7.7199	-6.6956	-1.0845	2.2054	15.7587
53.9	7.7157	-6.7087	-1.0982	2.188	15.7392
54	7.7128	-6.7233	-1.1102	2.1732	15.7191
54.1	7.7068	-6.7329	-1.1279	2.1564	15.6993
54.2	7.7045	-6.7438	-1.1407	2.1378	15.6829
54.3	7.7	-6.759	-1.1565	2.1212	15.6678
54.4	7.7004	-6.7748	-1.1691	2.1035	15.6499
54.5	7.6981	-6.7869	-1.1825	2.0907	15.6396
54.6	7.6945	-6.7984	-1.1967	2.0752	15.6266
54.7	7.6946	-6.8093	-1.2069	2.0641	15.6157
54.8	7.6896	-6.8229	-1.2229	2.0468	15.6008
54.9	7.6842	-6.8389	-1.2393	2.0291	15.5806
55	7.6817	-6.8466	-1.2497	2.0154	15.568
55.1	7.6773	-6.8629	-1.2613	2.0005	15.5512
55.2	7.6717	-6.8786	-1.2785	1.9846	15.5316
55.3	7.6631	-6.8918	-1.2974	1.9674	15.5126
55.4	7.6595	-6.9029	-1.3126	1.9501	15.4939
55.5	7.6575	-6.9129	-1.3233	1.9335	15.4767
55.6	7.6545	-6.9274	-1.3326	1.9186	15.4607
55.7	7.6486	-6.9402	-1.3497	1.9012	15.4413
55.8	7.6454	-6.9548	-1.3674	1.8845	15.4202
55.9	7.6441	-6.9649	-1.3791	1.8664	15.4015
56	7.6349	-6.9803	-1.3959	1.8497	15.3823
56.1	7.6285	-6.9958	-1.4109	1.8324	15.3656
56.2	7.6246	-7.0104	-1.4229	1.8178	15.3472
56.3	7.6208	-7.0265	-1.4394	1.8032	15.3293
56.4	7.6147	-7.0402	-1.4573	1.7834	15.3035
56.5	7.6126	-7.0505	-1.4698	1.7653	15.2877
56.6	7.6111	-7.0564	-1.4804	1.755	15.2739
56.7	7.6086	-7.0646	-1.492	1.7407	15.2616
56.8	7.6068	-7.0767	-1.5064	1.7256	15.2467
56.9	7.6022	-7.0909	-1.5249	1.7099	15.2282
57	7.5922	-7.107	-1.5422	1.6926	15.2133
57.1	7.5919	-7.1125	-1.5511	1.6807	15.2046
57.2	7.5847	-7.1236	-1.5658	1.6624	15.1894
57.3	7.5792	-7.1424	-1.5818	1.6444	15.1687
57.4	7.5797	-7.1562	-1.5961	1.6265	15.1517
57.5	7.5801	-7.167	-1.6097	1.6122	15.1377
57.6	7.5788	-7.1778	-1.6229	1.6003	15.1246
57.7	7.5777	-7.1876	-1.6368	1.5863	15.1169
57.8	7.578	-7.1968	-1.6489	1.5729	15.1068
57.9	7.5782	-7.2081	-1.6646	1.5579	15.0975
58	7.5721	-7.2208	-1.6754	1.5432	15.084
58.1	7.5676	-7.2346	-1.6862	1.5296	15.0686
58.2	7.5642	-7.249	-1.7006	1.5141	15.0521
58.3	7.5579	-7.2597	-1.7154	1.4999	15.0352
58.4	7.555	-7.2685	-1.7293	1.4889	15.0183
58.5	7.5515	-7.2794	-1.7421	1.4689	15.0028
58.6	7.5474	-7.2896	-1.7578	1.4492	14.9891
58.7	7.5433	-7.2972	-1.7694	1.4369	14.9756
58.8	7.5397	-7.3115	-1.787	1.4186	14.9588
58.9	7.5368	-7.3259	-1.799	1.4006	14.9445
59	7.5355	-7.3379	-1.8119	1.3849	14.929
59.1	7.5336	-7.3453	-1.8216	1.3707	14.9127
59.2	7.5309	-7.354	-1.8346	1.3568	14.8951
59.3	7.5263	-7.3666	-1.8526	1.3367	14.8798
59.4	7.5221	-7.379	-1.8666	1.3215	14.8647
59.5	7.5211	-7.3896	-1.879	1.3062	14.8554
59.6	7.5184	-7.3974	-1.8886	1.2932	14.8489
59.7	7.5177	-7.4105	-1.8993	1.2786	14.8381
59.8	7.5144	-7.425	-1.9123	1.2638	14.8233
59.9	7.5117	-7.439	-1.924	1.2506	14.8135
60	7.5037	-7.4505	-1.9365	1.2334	14.798
60.1	7.501	-7.4608	-1.9501	1.2184	14.7847
60.2	7.4982	-7.4723	-1.9628	1.2035	14.7661
60.3	7.4973	-7.4841	-1.9758	1.1913	14.7527
60.4	7.4911	-7.4986	-1.992	1.1731	14.7336
60.5	7.4861	-7.5089	-2.0029	1.1641	14.7179
60.6	7.4785	-7.5219	-2.02	1.1466	14.6976
60.7	7.4727	-7.5373	-2.0355	1.1287	14.6769
60.8	7.467	-7.5491	-2.0492	1.1151	14.6583
60.9	7.4648	-7.5532	-2.0554	1.1062	14.6461
61	7.4653	-7.5622	-2.0657	1.0925	14.6363
61.1	7.4621	-7.5726	-2.081	1.0759	14.6241
61.2	7.4579	-7.5827	-2.0949	1.0594	14.6091
61.3	7.458	-7.5883	-2.1009	1.0458	14.5961
61.4	7.4574	-7.5978	-2.1119	1.0331	14.5865
61.5	7.4542	-7.6105	-2.125	1.0199	14.5727
61.6	7.4477	-7.6257	-2.1401	1.0034	14.5557
61.7	7.4458	-7.636	-2.1544	0.991298	14.541
61.8	7.4438	-7.6469	-2.1649	0.981497	14.5273
61.9	7.4389	-7.658	-2.1785	0.969201	14.5147
62	7.4321	-7.6678	-2.1927	0.9575	14.4978
62.1	7.4329	-7.6767	-2.2017	0.942803	14.4847
62.2	7.4326	-7.6853	-2.2136	0.9295	14.4714
62.3	7.427	-7.6995	-2.2267	0.9121	14.4549
62.4	7.4264	-7.7116	-2.2358	0.894602	14.441
62.5	7.424	-7.7241	-2.2492	0.879301	14.4252
62.6	7.4196	-7.7396	-2.2637	0.862297	14.4083
62.7	7.416	-7.7542	-2.2747	0.846702	14.396
62.8	7.4127	-7.7658	-2.2881	0.833301	14.3795
62.9	7.4102	-7.7752	-2.3017	0.818898	14.3626
63	7.4093	-7.7836	-2.3105	0.806001	14.3495
63.1	7.4137	-7.79	-2.3196	0.7942	14.3385
63.2	7.4099	-7.8056	-2.3373	0.775803	14.3206
63.3	7.4099	-7.819	-2.3482	0.763098	14.3051
63.4	7.408	-7.827	-2.3561	0.752201	14.2913
63.5	7.4057	-7.8366	-2.366	0.740598	14.2803
63.6	7.3973	-7.8479	-2.3826	0.721197	14.2621
63.7	7.3904	-7.8596	-2.3966	0.700698	14.2452
63.8	7.3854	-7.8734	-2.411	0.685001	14.2254
63.9	7.3807	-7.8878	-2.4264	0.670201	14.203
64	7.3803	-7.9004	-2.4365	0.659799	14.188
64.1	7.378	-7.9163	-2.4547	0.644902	14.1691
64.2	7.374	-7.9248	-2.4704	0.632699	14.1531
64.3	7.3704	-7.9348	-2.4859	0.614701	14.1378
64.4	7.3695	-7.9446	-2.4939	0.600301	14.1242
64.5	7.3648	-7.9579	-2.5092	0.581903	14.1088
64.6	7.362	-7.9684	-2.5206	0.570102	14.0958
64.7	7.3604	-7.9816	-2.5302	0.557002	14.085
64.8	7.3545	-7.9978	-2.5436	0.540001	14.07
64.9	7.3526	-8.0118	-2.5552	0.528704	14.0614
65	7.3555	-8.0187	-2.5654	0.521402	14.0478
65.1	7.354	-8.031	-2.5817	0.508897	14.0297
65.2	7.3512	-8.0426	-2.5975	0.497399	14.0154
65.3	7.3486	-8.054	-2.6113	0.486497	14.005
65.4	7.3472	-8.07	-2.6222	0.4757	13.9914
65.5	7.3429	-8.0834	-2.6388	0.461302	13.9746
65.6	7.3379	-8.0968	-2.6511	0.446797	13.958
65.7	7.331	-8.1129	-2.6673	0.429402	13.9401
65.8	7.3276	-8.1199	-2.6816	0.416901	13.9268
65.9	7.3191	-8.1357	-2.7009	0.398304	13.9094
66	7.3172	-8.1478	-2.7139	0.3872	13.8943
66.1	7.3156	-8.1604	-2.7277	0.374798	13.884
66.2	7.309	-8.1754	-2.747	0.357498	13.8685
66.3	7.3055	-8.191	-2.7606	0.344398	13.8536
66.4	7.298	-8.2055	-2.7732	0.330702	13.8355
66.5	7.2961	-8.2157	-2.7819	0.320601	13.8307
66.6	7.2904	-8.227	-2.7998	0.301798	13.812
66.7	7.2898	-8.238	-2.8108	0.287303	13.7999
66.8	7.2837	-8.2514	-2.8256	0.274101	13.7857
66.9	7.2789	-8.2659	-2.8427	0.254403	13.7683
67	7.2738	-8.2869	-2.8623	0.234797	13.7488
67.1	7.2675	-8.3017	-2.8814	0.219198	13.7324
67.2	7.2672	-8.3199	-2.8967	0.206599	13.7194
67.3	7.269	-8.3308	-2.9071	0.198496	13.7101
67.4	7.2641	-8.3494	-2.9243	0.186897	13.6993
67.5	7.2609	-8.362	-2.9388	0.1708	13.6848
67.6	7.2578	-8.3744	-2.9525	0.158902	13.671
67.7	7.2556	-8.3876	-2.9673	0.145898	13.6549
67.8	7.2481	-8.4043	-2.9856	0.1287	13.6375
67.9	7.2477	-8.4213	-3.0003	0.1116	13.6283
68	7.2464	-8.4371	-3.0152	0.096602	13.6172
68.1	7.2481	-8.45	-3.0276	0.080903	13.607
68.2	7.2456	-8.462	-3.0421	0.0687	13.595
68.3	7.2363	-8.4801	-3.0603	0.052597	13.5785
68.4	7.2336	-8.4905	-3.0742	0.039602	13.5686
68.5	7.2323	-8.4992	-3.0853	0.032703	13.5613
68.6	7.2316	-8.5132	-3.0968	0.020997	13.5516
68.7	7.2321	-8.523	-3.11	0.014097	13.5424
68.8	7.2314	-8.5299	-3.1218	0.003498	13.5332
68.9	7.2303	-8.5416	-3.1331	-0.0076	13.5236
69	7.2258	-8.5567	-3.144	-0.0179	13.509
69.1	7.2186	-8.5709	-3.1568	-0.0322	13.4936
69.2	7.2127	-8.5864	-3.1686	-0.0456	13.4799
69.3	7.2084	-8.5988	-3.1788	-0.0554	13.4701
69.4	7.2048	-8.61	-3.195	-0.0693	13.4577
69.5	7.2025	-8.6208	-3.212	-0.0818	13.4472
69.6	7.1975	-8.6332	-3.233	-0.0972	13.431
69.7	7.1992	-8.6451	-3.2447	-0.1061	13.4218
69.8	7.2028	-8.6579	-3.2568	-0.1148	13.4165
69.9	7.2035	-8.6667	-3.2678	-0.1247	13.4101
70	7.202	-8.677	-3.2767	-0.1361	13.4002
70.1	7.1948	-8.6915	-3.2935	-0.1516	13.385
70.2	7.1943	-8.7006	-3.3018	-0.1621	13.3773
70.3	7.1924	-8.7163	-3.3185	-0.18	13.3658
70.4	7.1918	-8.7296	-3.3303	-0.191	13.3568
70.5	7.19	-8.7428	-3.3424	-0.2047	13.3483
70.6	7.188	-8.7537	-3.3508	-0.2143	13.338
70.7	7.1862	-8.7643	-3.3639	-0.2248	13.327
70.8	7.1795	-8.7771	-3.379	-0.2384	13.3103
70.9	7.1743	-8.7909	-3.3928	-0.2528	13.2958
71	7.1691	-8.8064	-3.4086	-0.2698	13.2801
71.1	7.1624	-8.8239	-3.4231	-0.2827	13.2632
71.2	7.1605	-8.8363	-3.4338	-0.2958	13.2477
71.3	7.1573	-8.8504	-3.4461	-0.3109	13.2351
71.4	7.1547	-8.8653	-3.4594	-0.3218	13.2166
71.5	7.1534	-8.8725	-3.4695	-0.3309	13.2041
71.6	7.1543	-8.8834	-3.4791	-0.3431	13.1954
71.7	7.1528	-8.8967	-3.4925	-0.3558	13.1814
71.8	7.1558	-8.9041	-3.4987	-0.3641	13.1695
71.9	7.1524	-8.9253	-3.5124	-0.3784	13.1552
72	7.1555	-8.9326	-3.5215	-0.3873	13.1471
72.1	7.1526	-8.9484	-3.5378	-0.4053	13.1282
72.2	7.1528	-8.9555	-3.5464	-0.4176	13.116
72.3	7.1521	-8.9646	-3.5551	-0.4281	13.105
72.4	7.1513	-8.9721	-3.5677	-0.4398	13.0973
72.5	7.1522	-8.9813	-3.5797	-0.4505	13.0847
72.6	7.1517	-8.9905	-3.5933	-0.4646	13.0736
72.7	7.1498	-9.0039	-3.6023	-0.4762	13.0618
72.8	7.1511	-9.0142	-3.6133	-0.4853	13.0509
72.9	7.1523	-9.0251	-3.6227	-0.4985	13.0374
73	7.1488	-9.0393	-3.6371	-0.5105	13.0266
73.1	7.1482	-9.0528	-3.6482	-0.5206	13.0179
73.2	7.15	-9.0658	-3.6558	-0.5302	13.0107
73.3	7.1461	-9.0744	-3.6626	-0.5434	12.9983
73.4	7.1384	-9.0882	-3.6747	-0.5604	12.9853
73.5	7.1375	-9.0964	-3.6859	-0.5732	12.9734
73.6	7.1357	-9.1094	-3.6959	-0.5847	12.9629
73.7	7.1324	-9.1228	-3.7089	-0.6003	12.9531
73.8	7.1281	-9.1365	-3.7239	-0.6145	12.9468
73.9	7.1275	-9.1451	-3.7338	-0.625	12.9368
74	7.1269	-9.1499	-3.7425	-0.6344	12.922
74.1	7.1283	-9.157	-3.7529	-0.6459	12.9125
74.2	7.1218	-9.1706	-3.7694	-0.661	12.8984
74.3	7.1209	-9.1772	-3.7795	-0.6726	12.8831
74.4	7.1217	-9.1871	-3.79	-0.6833	12.8707
74.5	7.1234	-9.1966	-3.7993	-0.6936	12.8581
74.6	7.1173	-9.2112	-3.8158	-0.7084	12.8406
74.7	7.1133	-9.2251	-3.8269	-0.7168	12.8266
74.8	7.1086	-9.2374	-3.8382	-0.7332	12.8102
74.9	7.1033	-9.2526	-3.8522	-0.7499	12.7905
75	7.0965	-9.2665	-3.8683	-0.7654	12.7753
75.1	7.0959	-9.2746	-3.8821	-0.7751	12.7657
75.2	7.0959	-9.2868	-3.8975	-0.7863	12.7526
75.3	7.0931	-9.2984	-3.9129	-0.7986	12.7381
75.4	7.0883	-9.3147	-3.9298	-0.8162	12.7206
75.5	7.0865	-9.3276	-3.9396	-0.8293	12.7069
75.6	7.0856	-9.3412	-3.9484	-0.8436	12.6955
75.7	7.0853	-9.3542	-3.9568	-0.8545	12.6849
75.8	7.0843	-9.3639	-3.9647	-0.8641	12.6706
75.9	7.0784	-9.3766	-3.9759	-0.8781	12.6552
76	7.0716	-9.3932	-3.9917	-0.8909	12.6363
76.1	7.0681	-9.4088	-4.0064	-0.9059	12.6204
76.2	7.0627	-9.423	-4.0189	-0.9227	12.6051
76.3	7.0561	-9.4435	-4.0358	-0.9395	12.5866
76.4	7.0522	-9.4581	-4.0462	-0.9506	12.5752
76.5	7.0447	-9.4749	-4.063	-0.9678	12.5547
76.6	7.0399	-9.491	-4.0784	-0.979	12.5372
76.7	7.0352	-9.5044	-4.0921	-0.9914	12.5228
76.8	7.031	-9.5204	-4.1026	-1.0106	12.5042
76.9	7.0278	-9.5346	-4.1133	-1.0248	12.4927
77	7.0267	-9.5486	-4.1242	-1.0388	12.4795
77.1	7.0269	-9.5571	-4.1335	-1.05	12.4664
77.2	7.0213	-9.5699	-4.147	-1.0665	12.4542
77.3	7.0131	-9.5855	-4.161	-1.0829	12.4419
77.4	7.0088	-9.6003	-4.1725	-1.0979	12.4287
77.5	7.0057	-9.6136	-4.1836	-1.1154	12.4162
77.6	7.0041	-9.6262	-4.1968	-1.1299	12.4044
77.7	7.0006	-9.6391	-4.2104	-1.1421	12.3873
77.8	6.997	-9.6493	-4.2224	-1.1537	12.3752
77.9	6.9926	-9.6653	-4.2363	-1.1674	12.3626
78	6.9887	-9.6767	-4.2459	-1.1796	12.3515
78.1	6.9835	-9.692	-4.2545	-1.1934	12.3407
78.2	6.9774	-9.703	-4.2656	-1.2072	12.33
78.3	6.9718	-9.7203	-4.2819	-1.2231	12.3122
78.4	6.9635	-9.7379	-4.299	-1.2413	12.2998
78.5	6.9584	-9.7534	-4.3104	-1.2567	12.2832
78.6	6.9534	-9.7677	-4.3277	-1.2741	12.2695
78.7	6.95	-9.7844	-4.3414	-1.2868	12.2565
78.8	6.9507	-9.7969	-4.3555	-1.2978	12.2466
78.9	6.9475	-9.8116	-4.3682	-1.3119	12.2314
79	6.9406	-9.8275	-4.3833	-1.3293	12.2095
79.1	6.9387	-9.8412	-4.3914	-1.347	12.2
79.2	6.9373	-9.8527	-4.4008	-1.3616	12.1881
79.3	6.9298	-9.868	-4.4201	-1.3792	12.172
79.4	6.9216	-9.8849	-4.438	-1.3968	12.1491
79.5	6.9182	-9.8992	-4.4531	-1.4104	12.1297
79.6	6.9114	-9.9171	-4.4671	-1.4295	12.1105
79.7	6.9048	-9.9321	-4.4825	-1.4509	12.0959
79.8	6.9031	-9.9424	-4.4901	-1.4645	12.0887
79.9	6.9018	-9.9545	-4.498	-1.4785	12.0751
80	6.9027	-9.9658	-4.5095	-1.4938	12.0631
80.1	6.8945	-9.9836	-4.5244	-1.5145	12.049
80.2	6.8874	-10.0049	-4.5376	-1.5327	12.0339
80.3	6.8864	-10.0173	-4.5457	-1.546	12.0244
80.4	6.8817	-10.0348	-4.5577	-1.5601	12.0131
80.5	6.8822	-10.0459	-4.5683	-1.5745	12.0037
80.6	6.8768	-10.0629	-4.5859	-1.5918	11.9884
80.7	6.8772	-10.0759	-4.5988	-1.6088	11.9758
80.8	6.8734	-10.0874	-4.6136	-1.6269	11.962
80.9	6.8685	-10.1006	-4.6266	-1.6414	11.9487
81	6.8658	-10.1187	-4.6401	-1.6588	11.9366
81.1	6.8653	-10.1331	-4.6515	-1.6723	11.9254
81.2	6.8623	-10.151	-4.6664	-1.6918	11.912
81.3	6.8576	-10.1683	-4.6792	-1.7099	11.8981
81.4	6.8551	-10.1842	-4.6921	-1.7263	11.8844
81.5	6.8542	-10.1955	-4.7036	-1.74	11.8758
81.6	6.8486	-10.2092	-4.7193	-1.7547	11.8602
81.7	6.8417	-10.2276	-4.7354	-1.7728	11.8433
81.8	6.8357	-10.2447	-4.7482	-1.7898	11.8263
81.9	6.831	-10.2624	-4.7652	-1.8097	11.811
82	6.8288	-10.2802	-4.7818	-1.8255	11.7954
82.1	6.828	-10.2905	-4.7896	-1.8406	11.7914
82.2	6.8226	-10.3024	-4.8044	-1.8546	11.7813
82.3	6.8267	-10.3133	-4.813	-1.8635	11.7755
82.4	6.8263	-10.3217	-4.8198	-1.8777	11.7681
82.5	6.8246	-10.3335	-4.8297	-1.8927	11.7545
82.6	6.8246	-10.3439	-4.8355	-1.9036	11.7473
82.7	6.8245	-10.3549	-4.8444	-1.917	11.7368
82.8	6.8228	-10.3717	-4.8599	-1.9354	11.7221
82.9	6.8224	-10.3856	-4.8743	-1.9447	11.71
83	6.8256	-10.3953	-4.8846	-1.9538	11.7037
83.1	6.8245	-10.4096	-4.899	-1.9676	11.6932
83.2	6.8218	-10.425	-4.9153	-1.9827	11.6819
83.3	6.8209	-10.44	-4.9267	-1.9979	11.6713
83.4	6.8204	-10.4515	-4.9354	-2.0095	11.6576
83.5	6.8185	-10.466	-4.9477	-2.0237	11.6422
83.6	6.8155	-10.4801	-4.9607	-2.0399	11.6315
83.7	6.8104	-10.4958	-4.9698	-2.0561	11.6177
83.8	6.809	-10.5088	-4.9807	-2.0709	11.6017
83.9	6.8073	-10.5265	-4.9945	-2.0856	11.5898
84	6.8043	-10.5362	-5.0089	-2.1007	11.5759
84.1	6.8034	-10.5468	-5.0258	-2.1154	11.5636
84.2	6.8033	-10.5609	-5.0415	-2.129	11.5497
84.3	6.804	-10.5784	-5.0539	-2.1392	11.5357
84.4	6.8026	-10.5959	-5.0682	-2.149	11.5195
84.5	6.805	-10.6059	-5.0787	-2.159	11.5072
84.6	6.8042	-10.6235	-5.0937	-2.1726	11.4958
84.7	6.8026	-10.64	-5.1061	-2.1868	11.481
84.8	6.7968	-10.6552	-5.1216	-2.2006	11.4691
84.9	6.7896	-10.6712	-5.1364	-2.2168	11.4592
85	6.7841	-10.6855	-5.1501	-2.233	11.4475
85.1	6.786	-10.6952	-5.164	-2.2427	11.4413
85.2	6.7862	-10.7077	-5.1751	-2.2512	11.4282
85.3	6.7818	-10.7212	-5.1891	-2.2644	11.4145
85.4	6.7773	-10.737	-5.2017	-2.2801	11.4026
85.5	6.7777	-10.7499	-5.211	-2.2896	11.3934
85.6	6.7737	-10.7668	-5.2227	-2.3023	11.3831
85.7	6.7735	-10.7845	-5.2376	-2.3129	11.3707
85.8	6.7756	-10.8001	-5.2481	-2.3229	11.3624
85.9	6.7728	-10.8203	-5.2643	-2.3379	11.3482
86	6.7683	-10.8356	-5.2794	-2.3498	11.3323
86.1	6.7635	-10.8552	-5.294	-2.36	11.3164
86.2	6.7607	-10.876	-5.3084	-2.3722	11.3008
86.3	6.7611	-10.8851	-5.3194	-2.3791	11.2895
86.4	6.7604	-10.9017	-5.3312	-2.3904	11.2693
86.5	6.7631	-10.9152	-5.3411	-2.4005	11.2557
86.6	6.7591	-10.9313	-5.3522	-2.4125	11.2441
86.7	6.755	-10.9455	-5.3664	-2.4258	11.2277
86.8	6.7558	-10.9622	-5.3779	-2.4324	11.2291
86.9	6.7584	-10.977	-5.3852	-2.4412	11.2198
87	6.7594	-10.9894	-5.3935	-2.4498	11.2142
87.1	6.7625	-10.9993	-5.4011	-2.457	11.2107
87.2	6.76	-11.0147	-5.4121	-2.4681	11.1984
87.3	6.7609	-11.0274	-5.4214	-2.4772	11.187
87.4	6.7623	-11.0388	-5.4325	-2.4866	11.1722
87.5	6.7566	-11.0562	-5.4429	-2.5018	11.1539
87.6	6.7513	-11.0752	-5.4629	-2.5227	11.1422
87.7	6.7504	-11.0881	-5.4795	-2.5334	11.1335
87.8	6.7518	-11.1006	-5.4895	-2.5452	11.1291
87.9	6.7403	-11.1209	-5.5105	-2.5661	11.1078
88	6.7355	-11.1396	-5.5202	-2.5768	11.0966
88.1	6.7315	-11.1602	-5.5379	-2.5875	11.0799
88.2	6.7311	-11.172	-5.5588	-2.6004	11.0688
88.3	6.7314	-11.1971	-5.5847	-2.61	11.0594
88.4	6.7286	-11.2149	-5.5869	-2.619	11.0501
88.5	6.7311	-11.2344	-5.5935	-2.6257	11.0434
88.6	6.7217	-11.2554	-5.597	-2.6395	11.03
88.7	6.725	-11.2628	-5.6026	-2.6507	11.0241
88.8	6.7263	-11.2733	-5.603	-2.6592	11.0138
88.9	6.7283	-11.2958	-5.6026	-2.6603	11.0138
89	6.7283	-11.2969	-5.603	-2.6617	11.0127
89.1	6.7299	-11.2983	-5.6026	-2.6675	10.9985
89.2	6.7299	-11.313	-5.6026	-2.6675	10.996
89.3	6.7301	-11.3188	-5.603	-2.67	10.9899
89.4	6.7301	-11.3199	-5.603	-2.6707	10.9896
89.5	6.7301	-11.3408	-5.6026	-2.6708	10.989
89.6	6.7301	-11.3419	-5.603	-2.6712	10.9865
89.7	6.73	-11.3433	-5.603	-2.6714	10.9834
89.8	6.7301	-11.344	-5.6057	-2.6719	10.9659
89.9	6.7301	-11.344	-5.6057	-2.6775	10.9554
90	6.7301	-11.3433	-5.6068	-2.6789	10.943
90.1	6.7301	-11.3433	-5.6069	-2.6796	6.0075
90.2	6.7308	-11.3433	-5.6069	-2.6801	0.1208
90.3	6.7308	-11.3433	-5.6071	-2.7108	-4.1775
90.4	6.7351	-11.3433	-5.6082	-2.7171	-4.2082
90.5	6.7351	-11.3433	-5.6089	-2.7484	-4.2145
90.6	6.7351	-11.3433	-5.674	-2.8561	-4.3535
90.7	6.7354	-11.3433	-5.6865	-2.8658	-4.3632
90.8	6.7523	-11.3433	-5.6886	-2.8881	-4.3855
90.9	6.7571	-11.3433	-5.7102	-2.9045	-4.402
91	6.98117	-11.3433	-6.3931	-3.8424	-5.3399
91.1	7.8393	-11.3433	-6.5858	-7.5672	-10.0386
91.2	7.8781	-11.3419	-6.9675	-11.5143	-14.9459
91.3	8.21393	-10.7482	-7.2111	-15.2702	-19.73
91.4	8.55835	-9.8815	-7.4455	-15.6443	-24.3459
91.5	8.80335	-9.3034	-7.5002	-16.1164	-26.4083
91.6	8.99149	-8.4271	-7.9027	-16.2646	-28.1121
91.7	9.04492	-8.0377	-8.3232	-16.6452	-29.951
91.8	9.20705	-7.5277	-8.4959	-16.7093	-31.373
91.9	9.21871	-7.2617	-8.3232	-16.8759	-32.5448
92	9.34325	-6.7031	-7.9027	-17.0156	-33.1623
92.1	9.77514	-6.0776	-7.5002	-17.187	-33.585
92.2	9.84186	-5.9429	-7.4455	-17.2446	-33.84
92.3	9.9415	-5.6521	-7.2111	-17.0156	-34.0653
92.4	10.0066	-5.1003	-6.9675	-16.7093	-34.0653
92.5	9.9415	-4.8028	-6.3931	-16.6452	-33.84
92.6	10.0096	-4.5237	-6.4294	-16.3385	-33.5207
92.7	10.3746	-4.2279	-5.9569	-15.7855	-33.1131
92.8	10.3439	-4.0345	-5.7185	-15.4616	-32.7531
92.9	10.3704	-4.0001	-5.4879	-15.1197	-32.0948
93	10.3184	-3.8843	-5.2606	-14.9183	-31.8203
93.1	10.4641	-3.5519	-5.0189	-14.3119	-31.2159
93.2	10.5503	-3.2188	-4.7867	-14.0198	-30.5376
93.3	10.5307	-3.0692	-4.4715	-13.5202	-29.8089
93.4	10.5317	-2.9275	-4.2401	-13.1848	-29.0747
93.5	10.5249	-2.7272	-4.0891	-12.8467	-28.6514
93.6	10.5052	-2.6293	-3.8753	-12.4701	-28.0292
93.7	10.5761	-2.4755	-3.6802	-12.0549	-27.4278
93.8	10.5845	-2.385	-3.4811	-11.7509	-26.8393
93.9	10.5998	-2.304	-3.2951	-11.4484	-26.1665
94	10.6555	-2.1614	-3.1229	-11.0997	-25.6082
94.1	10.6635	-2.0193	-2.9347	-10.8257	-25.0695
94.2	10.6807	-1.9408	-2.7593	-10.5517	-24.5191
94.3	10.6827	-1.8293	-2.5721	-10.2468	-23.9466
94.4	10.6927	-1.7063	-2.4193	-9.9888	-23.3596
94.5	10.7091	-1.60714	-2.28414	-9.67354	-22.8199
94.6	10.6677	-1.53806	-2.14166	-9.39266	-22.2917
94.7	10.6713	-1.46044	-2.01044	-9.10754	-21.7586
94.8	10.6393	-1.39496	-1.85686	-8.87676	-21.3007
94.9	10.596	-1.31906	-1.73656	-8.66566	-20.8526
95	10.5648	-1.26004	-1.63304	-8.45394	-20.4214
95.1	10.5537	-1.19736	-1.53966	-8.20926	-19.988
95.2	10.5238	-1.13924	-1.42714	-7.98264	-19.5654
95.3	10.5058	-1.06516	-1.34166	-7.76266	-19.184
95.4	10.4906	-1.01387	-1.22817	-7.54277	-18.7354
95.5	10.4675	-0.95693	-1.13233	-7.33623	-18.304
95.6	10.4542	-0.89437	-1.01637	-7.12427	-17.9114
95.7	10.4411	-0.83523	-0.93703	-6.92633	-17.5619
95.8	10.4162	-0.78037	-0.85627	-6.73427	-17.1755
95.9	10.393	-0.71547	-0.78887	-6.53957	-16.84
96	10.3912	-0.65643	-0.69303	-6.34963	-16.4666
96.1	10.3738	-0.62107	-0.62897	-6.17467	-16.1506
96.2	10.3453	-0.58773	-0.54273	-6.02583	-15.8739
96.3	10.3338	-0.55097	-0.46827	-5.88417	-15.5632
96.4	10.3347	-0.51667	-0.37077	-5.73537	-15.2756
96.5	10.3183	-0.47393	-0.30613	-5.57183	-14.9899
96.6	10.3011	-0.43907	-0.23227	-5.41987	-14.7008
96.7	10.2836	-0.39303	-0.16303	-5.28663	-14.4376
96.8	10.2704	-0.35827	-0.09047	-5.13737	-14.1621
96.9	10.2702	-0.31257	-0.01847	-4.99737	-13.8887
97	10.2603	-0.27842	0.062275	-4.87612	-13.6259
97.1	10.2512	-0.23127	0.149427	-4.73617	-13.3678
97.2	10.2513	-0.18833	0.228575	-4.61033	-13.0942
97.3	10.2591	-0.13688	0.305324	-4.46498	-12.8339
97.4	10.2451	-0.09637	0.353927	-4.33167	-12.5936
97.5	10.2079	-0.05782	0.393676	-4.24352	-12.3829
97.6	10.1939	-0.02147	0.452127	-4.12997	-12.1409
97.7	10.1831	0.006375	0.501075	-4.04182	-11.9343
97.8	10.1527	0.034623	0.534323	-3.94858	-11.7498
97.9	10.1216	0.049325	0.570525	-3.85557	-11.6111
98	10.089	0.067978	0.621778	-3.77182	-11.4358
98.1	10.0732	0.099824	0.665824	-3.66228	-11.2725
98.2	10.0412	0.109975	0.686275	-3.57453	-11.1208
98.3	10.0141	0.135723	0.718723	-3.48568	-10.9637
98.4	9.9978	0.162825	0.752025	-3.42948	-10.8214
98.5	9.9927	0.193176	0.794876	-3.34542	-10.6635
98.6	9.9694	0.226424	0.844224	-3.25428	-10.521
98.7	9.9413	0.256878	0.877578	-3.17902	-10.375
98.8	9.9286	0.285221	0.919721	-3.07848	-10.2307
98.9	9.9345	0.323621	0.961921	-2.97068	-10.089
99	9.9314	0.35798	1.00368	-2.89732	-9.93942
99.1	9.9255	0.401919	1.05622	-2.82648	-9.77678
99.2	9.92	0.446778	1.12198	-2.73812	-9.62882
99.3	9.9105	0.474521	1.16412	-2.67218	-9.49208
99.4	9.9034	0.50452	1.19402	-2.59738	-9.37528
99.5	9.8774	0.52718	1.21958	-2.53402	-9.24772
99.6	9.8509	0.536219	1.24942	-2.46758	-9.11748
99.7	9.8408	0.547979	1.27298	-2.40322	-8.99472
99.8	9.8232	0.560021	1.29962	-2.36528	-8.88268
99.9	9.7924	0.57382	1.31612	-2.33688	-8.80158
100	9.766	0.59218	1.34958	-2.28652	-8.68462
100.1	9.7434	0.609517	1.38242	-2.23648	-8.59318
100.2	9.7186	0.609382	1.39628	-2.19122	-8.49682
100.3	9.7069	0.621818	1.41702	-2.13678	-8.41858
100.4	9.6953	0.640216	1.44932	-2.09378	-8.31048
100.5	9.6751	0.655284	1.48568	-2.04392	-8.20442
100.6	9.6601	0.666318	1.52182	-1.99508	-8.11288
100.7	9.6329	0.689484	1.54578	-1.95422	-8.04172
100.8	9.6151	0.720517	1.57392	-1.89738	-7.97128
100.9	9.5997	0.747417	1.60052	-1.85088	-7.89168
101	9.5774	0.769381	1.61858	-1.80402	-7.78902
101.1	9.5492	0.778819	1.62182	-1.77358	-7.70418
101.2	9.5461	0.804486	1.64989	-1.71521	-7.60661
101.3	9.5406	0.841415	1.68661	-1.64909	-7.51619
101.4	9.5196	0.862317	1.71182	-1.60758	-7.42828
101.5	9.5038	0.885084	1.73888	-1.56462	-7.35462
101.6	9.4744	0.894517	1.75712	-1.51548	-7.29858
101.7	9.4528	0.910186	1.76669	-1.47311	-7.22251
101.8	9.4495	0.935715	1.79322	-1.41439	-7.13609
101.9	9.4316	0.942414	1.82171	-1.36109	-7.05939
102	9.4201	0.954687	1.85759	-1.30491	-6.97991
102.1	9.4212	0.962715	1.89101	-1.25388	-6.91628
102.2	9.409	0.976286	1.92969	-1.20551	-6.84771
102.3	9.3714	0.980114	1.94581	-1.17499	-6.78339
102.4	9.3399	0.977815	1.94442	-1.15409	-6.73379
102.5	9.3195	0.981888	1.95379	-1.10591	-6.68661
102.6	9.3033	0.998613	1.96541	-1.05919	-6.61729
102.7	9.3008	1.02289	1.99869	-1.01121	-6.52221
102.8	9.2963	1.04731	2.03071	-0.95879	-6.45479
102.9	9.2792	1.06121	2.04291	-0.92749	-6.39619
103	9.2605	1.06799	2.05479	-0.90641	-6.34581
103.1	9.2361	1.07431	2.05851	-0.87529	-6.29849
103.2	9.2154	1.07919	2.06159	-0.84701	-6.25111
103.3	9.1897	1.08471	2.06401	-0.82219	-6.20299
103.4	9.168	1.10271	2.08471	-0.77879	-6.14229
103.5	9.1454	1.10858	2.09869	-0.74542	-6.09002
103.6	9.1273	1.11421	2.11101	-0.72409	-6.03489
103.7	9.1102	1.10709	2.12909	-0.70011	-5.98861
103.8	9.0948	1.11181	2.14931	-0.66839	-5.93929
103.9	9.0729	1.10801	2.15321	-0.64059	-5.87619
104	9.0518	1.08949	2.15559	-0.63721	-5.82791
104.1	9.0329	1.08861	2.18071	-0.61239	-5.77119
104.2	9.0154	1.10349	2.20299	-0.57881	-5.70701
104.3	8.9981	1.11491	2.22171	-0.55309	-5.64099
104.4	8.9858	1.13321	2.23831	-0.51989	-5.58429
104.5	8.9771	1.15049	2.25639	-0.49131	-5.52321
104.6	8.9681	1.16011	2.27541	-0.45769	-5.45389
104.7	8.9624	1.16929	2.28699	-0.42251	-5.38721
104.8	8.952	1.17001	2.29051	-0.39019	-5.33569
104.9	8.9414	1.18021	2.29491	-0.36709	-5.28839
105	8.9364	1.19229	2.31019	-0.34421	-5.23711
105.1	8.9318	1.20831	2.32081	-0.28649	-5.17429
105.2	8.9192	1.23819	2.32899	-0.23801	-5.11571
105.3	8.8971	1.26211	2.34761	-0.20439	-5.06539
105.4	8.8786	1.27631	2.36181	-0.17049	-5.02499
105.5	8.8675	1.29129	2.36539	-0.13741	-4.97891
105.6	8.8409	1.29601	2.36181	-0.11009	-4.93649
105.7	8.8182	1.29839	2.36629	-0.08601	-4.89941
105.8	8.8069	1.30831	2.37961	-0.06319	-4.86599
105.9	8.7955	1.30891	2.39631	-0.04409	-4.83009
106	8.7873	1.31089	2.41629	-0.03171	-4.78251
106.1	8.7754	1.31341	2.43181	-0.01469	-4.73439
106.2	8.7555	1.31469	2.43379	-0.00621	-4.69141
106.3	8.739	1.32231	2.43591	0.022812	-4.64259
106.4	8.7269	1.32961	2.44431	0.043612	-4.59549
106.5	8.7102	1.33789	2.45549	0.064191	-4.54761
106.6	8.6977	1.34961	2.47781	0.08651	-4.49849
106.7	8.6777	1.35539	2.50289	0.107389	-4.45581
106.8	8.6614	1.36321	2.51791	0.126612	-4.41459
106.9	8.6437	1.36961	2.53001	0.141911	-4.37659
107	8.6288	1.37029	2.53779	0.151788	-4.33371
107.1	8.6203	1.37081	2.54591	0.17101	-4.29259
107.2	8.6109	1.37729	2.55389	0.19169	-4.25311
107.3	8.6025	1.38661	2.56671	0.222608	-4.20799
107.4	8.5894	1.38331	2.56931	0.24241	-4.16589
107.5	8.5837	1.39559	2.57639	0.272691	-4.12121
107.6	8.5779	1.41221	2.58821	0.302908	-4.07139
107.7	8.5665	1.43289	2.60209	0.326992	-4.02291
107.8	8.555	1.45291	2.61591	0.342608	-3.97399
107.9	8.5463	1.46531	2.63331	0.360808	-3.93319
108	8.537	1.47269	2.63969	0.37689	-3.89501
108.1	8.5287	1.47501	2.64171	0.39271	-3.84539
108.2	8.5218	1.48269	2.64419	0.41159	-3.79531
108.3	8.5117	1.48901	2.65331	0.436111	-3.75339
108.4	8.499	1.49901	2.65801	0.461307	-3.70979
108.5	8.4857	1.50949	2.67179	0.485891	-3.66571
108.6	8.4751	1.52181	2.68201	0.51041	-3.61729
108.7	8.4598	1.52949	2.68129	0.52709	-3.58421
108.8	8.4472	1.54211	2.69331	0.549009	-3.54209
108.9	8.4397	1.55891	2.70921	0.576409	-3.49699
109	8.4256	1.56659	2.72069	0.598692	-3.46781
109.1	8.4195	1.57441	2.73631	0.625109	-3.44309
109.2	8.407	1.58529	2.75049	0.646093	-3.41001
109.3	8.4017	1.60641	2.76671	0.669806	-3.37369
109.4	8.3914	1.61841	2.78121	0.695409	-3.33649
109.5	8.3821	1.62179	2.79039	0.713993	-3.30661
109.6	8.3791	1.63511	2.80191	0.739307	-3.27249
109.7	8.3723	1.64299	2.81139	0.762393	-3.24111
109.8	8.3584	1.64401	2.82011	0.785509	-3.21749
109.9	8.3459	1.64691	2.83521	0.814207	-3.18829
110	8.3302	1.65349	2.84149	0.832693	-3.15791
110.1	8.3191	1.66671	2.85361	0.851408	-3.12319
110.2	8.3053	1.67109	2.85619	0.866994	-3.09771
110.3	8.2926	1.67181	2.84961	0.883007	-3.07239
110.4	8.2784	1.67421	2.85501	0.896809	-3.04809
110.5	8.2645	1.68089	2.86229	0.910592	-3.01901
110.6	8.25	1.68001	2.86491	0.928108	-2.99009
110.7	8.242	1.68639	2.86469	0.943091	-2.95461
110.8	8.2314	1.68771	2.86611	0.955208	-2.92519
110.9	8.2251	1.69891	2.88171	0.975207	-2.89069
111	8.2157	1.70169	2.88589	0.989192	-2.85921
111.1	8.2049	1.7066	2.90191	1.0073	-2.81849
111.2	8.19	1.70959	2.91509	1.02459	-2.78331
111.3	8.1841	1.71641	2.92431	1.04751	-2.74979
111.4	8.1706	1.72301	2.92591	1.06781	-2.72589
111.5	8.1589	1.72419	2.93219	1.08369	-2.69961
111.6	8.1491	1.73011	2.93081	1.09031	-2.66509
111.7	8.1345	1.73709	2.92649	1.09789	-2.62751
111.8	8.132	1.74381	2.93201	1.10681	-2.58739
111.9	8.1262	1.75561	2.93861	1.12181	-2.54839
112	8.1122	1.76019	2.93499	1.13249	-2.52641
112.1	8.0969	1.76381	2.93321	1.14251	-2.50299
112.2	8.0835	1.77309	2.93899	1.16339	-2.47001
112.3	8.0685	1.77921	2.94361	1.18421	-2.43559
112.4	8.0598	1.78391	2.94661	1.19801	-2.40339
112.5	8.0504	1.79409	2.95119	1.21159	-2.37161
112.6	8.0403	1.80391	2.95841	1.22871	-2.33589
112.7	8.0272	1.81329	2.96389	1.24449	-2.30471
112.8	8.023	1.82761	2.97811	1.26291	-2.27509
112.9	8.0239	1.84331	2.98731	1.28101	-2.24229
113	8.0157	1.85169	2.99409	1.29579	-2.20391
113.1	8.0117	1.86261	3.00851	1.31941	-2.16329
113.2	8.0006	1.86989	3.01399	1.33329	-2.13291
113.3	7.9975	1.8814	3.02561	1.35671	-2.10649
113.4	7.9953	1.89551	3.04221	1.38681	-2.07109
113.5	7.9895	1.90919	3.05189	1.41009	-2.04001
113.6	7.98	1.91511	3.06051	1.41941	-2.01059
113.7	7.9681	1.91329	3.06149	1.42719	-1.98241
113.8	7.9596	1.92001	3.06911	1.43511	-1.95259
113.9	7.95	1.92411	3.07051	1.44231	-1.93269
114	7.9395	1.9306	3.0785	1.45409	-1.91981
114.1	7.9327	1.94231	3.08591	1.47461	-1.89749
114.2	7.9203	1.94839	3.08579	1.49049	-1.88141
114.3	7.9146	1.9545	3.09131	1.50411	-1.86009
114.4	7.9087	1.96531	3.0971	1.5189	-1.83359
114.5	7.9012	1.96619	3.10149	1.5313	-1.8089
114.6	7.8965	1.97271	3.11271	1.54001	-1.78249
114.7	7.8946	1.98039	3.12189	1.55529	-1.75881
114.8	7.8916	1.98741	3.13021	1.5696	-1.73429
114.9	7.8858	1.995	3.14241	1.58251	-1.7059
115	7.8676	1.99809	3.14789	1.59099	-1.68221
115.1	7.853	2.00421	3.15901	1.60441	-1.66029
115.2	7.839	2.01009	3.16639	1.61129	-1.63991
115.3	7.8223	2.01251	3.17381	1.61821	-1.61359
115.4	7.8113	2.0143	3.1789	1.62651	-1.5905
115.5	7.8044	2.02229	3.18899	1.63979	-1.56961
115.6	7.7937	2.0238	3.19561	1.6504	-1.54479
115.7	7.7846	2.0265	3.20569	1.65749	-1.51891
115.8	7.7759	2.02731	3.21731	1.66551	-1.4967
115.9	7.7668	2.0266	3.21691	1.67501	-1.4795
116	7.7567	2.0305	3.218	1.6829	-1.46301
116.1	7.743	2.02951	3.22161	1.68921	-1.44049
116.2	7.7296	2.03019	3.21469	1.68789	-1.42611
116.3	7.7176	2.0324	3.2164	1.6923	-1.4114
116.4	7.7063	2.0335	3.21901	1.7003	-1.3952
116.5	7.699	2.03939	3.22479	1.71229	-1.37031
116.6	7.693	2.0459	3.2357	1.7282	-1.3419
116.7	7.6914	2.0532	3.2405	1.7448	-1.31181
116.8	7.6832	2.0583	3.2383	1.75391	-1.2875
116.9	7.6782	2.0674	3.249	1.7725	-1.25959
117	7.6671	2.07159	3.258	1.78629	-1.2349
117.1	7.6603	2.07781	3.26911	1.7991	-1.2121
117.2	7.6484	2.08609	3.27099	1.81229	-1.18991
117.3	7.6416	2.0876	3.27011	1.8178	-1.1698
117.4	7.6266	2.0852	3.2708	1.8226	-1.149
117.5	7.615	2.0806	3.26769	1.82839	-1.1278
117.6	7.6048	2.07491	3.26661	1.8392	-1.1087
117.7	7.5935	2.0758	3.2743	1.8544	-1.0836
117.8	7.5857	2.08331	3.28041	1.86541	-1.05639
117.9	7.5768	2.0863	3.27961	1.8721	-1.03779
118	7.5727	2.0875	3.28019	1.8827	-1.01621
118.1	7.5583	2.0896	3.2793	1.8867	-0.9993
118.2	7.5488	2.09639	3.2868	1.89969	-0.98311
118.3	7.5379	2.09841	3.28921	1.90521	-0.96839
118.4	7.5302	2.104	3.29221	1.9079	-0.9531
118.5	7.5189	2.10989	3.29669	1.91689	-0.93541
118.6	7.5055	2.1158	3.29941	1.92771	-0.91649
118.7	7.4883	2.1161	3.299	1.9372	-0.9045
118.8	7.4795	2.1177	3.3004	1.9478	-0.8874
118.9	7.4691	2.11691	3.29851	1.95161	-0.8724
119	7.4554	2.11539	3.29829	1.9546	-0.8562
119.1	7.4506	2.1225	3.3071	1.9668	-0.8416
119.2	7.4388	2.12089	3.3051	1.9729	-0.8328
119.3	7.4301	2.1221	3.3072	1.9791	-0.8165
119.4	7.4192	2.1261	3.3121	1.99	-0.8033
119.5	7.4096	2.12669	3.31509	1.99789	-0.7932
119.6	7.4029	2.1301	3.3188	2.00731	-0.77719
119.7	7.3933	2.1309	3.3207	2.016	-0.7601
119.8	7.3808	2.1338	3.323	2.0191	-0.744
119.9	7.3723	2.137	3.3252	2.02031	-0.7312
120	7.369	2.14229	3.33109	2.0296	-0.7121
120.1	7.3631	2.1509	3.3336	2.03471	-0.6991
120.2	7.3541	2.1544	3.3391	2.0399	-0.6887
120.3	7.3463	2.1606	3.3494	2.0508	-0.6671
120.4	7.3388	2.1636	3.3603	2.0595	-0.6426
120.5	7.3244	2.1639	3.3644	2.06469	-0.6298
120.6	7.3155	2.1606	3.36591	2.07111	-0.6178
120.7	7.3062	2.16229	3.36619	2.07789	-0.6003
120.8	7.295	2.16431	3.36231	2.0796	-0.58689
120.9	7.2846	2.16551	3.366	2.0857	-0.5729
121	7.2772	2.1679	3.3685	2.0964	-0.5615
121.1	7.2762	2.1768	3.37471	2.1099	-0.546
121.2	7.2697	2.1816	3.3768	2.1177	-0.5307
121.3	7.2652	2.19021	3.3845	2.1278	-0.5139
121.4	7.2676	2.2046	3.395	2.1418	-0.4909
121.5	7.2608	2.2116	3.4053	2.1549	-0.47
121.6	7.2539	2.2188	3.4122	2.1703	-0.4518
121.7	7.2467	2.222	3.4143	2.18	-0.4363
121.8	7.238	2.2233	3.41581	2.1871	-0.4182
121.9	7.235	2.2315	3.4235	2.1976	-0.3957
122	7.2257	2.2361	3.42959	2.20339	-0.3793
122.1	7.2121	2.2312	3.4306	2.2057	-0.3653
122.2	7.2129	2.2374	3.4318	2.2117	-0.347
122.3	7.2043	2.2389	3.4314	2.2186	-0.3342
122.4	7.1923	2.23691	3.4348	2.2252	-0.3158
122.5	7.1831	2.2407	3.4379	2.2311	-0.3007
122.6	7.1732	2.2383	3.4403	2.2361	-0.2895
122.7	7.1639	2.2375	3.4416	2.2421	-0.272
122.8	7.1563	2.2384	3.4431	2.2492	-0.2547
122.9	7.1523	2.2452	3.4473	2.2619	-0.2346
123	7.1453	2.2472	3.4488	2.271	-0.2198
123.1	7.1401	2.248	3.4462	2.2779	-0.2071
123.2	7.1384	2.2523	3.4515	2.291	-0.1883
123.3	7.1328	2.2613	3.4586	2.2975	-0.1734
123.4	7.1234	2.2656	3.4619	2.3053	-0.1553
123.5	7.117	2.2646	3.4637	2.3115	-0.1365
123.6	7.1094	2.2678	3.4675	2.3162	-0.12
123.7	7.1027	2.2726	3.4691	2.3227	-0.1052
123.8	7.1008	2.2754	3.4722	2.3284	-0.0928
123.9	7.0988	2.2806	3.4732	2.3331	-0.0806
124	7.0944	2.2847	3.4791	2.3375	-0.0681
124.1	7.0878	2.2895	3.4838	2.344	-0.0586
124.2	7.0817	2.2912	3.4909	2.3534	-0.0492
124.3	7.0705	2.292	3.4902	2.3569	-0.0397
124.4	7.058	2.2936	3.4943	2.3619	-0.0308
124.5	7.0486	2.2925	3.4965	2.3683	-0.0195
124.6	7.0416	2.2925	3.4946	2.376	-0.0092
124.7	7.0321	2.2903	3.4957	2.3816	0.000497
124.8	7.0237	2.2898	3.4938	2.3845	0.009004
124.9	7.0198	2.2907	3.4958	2.3893	0.016004
125	7.0175	2.2943	3.4965	2.3994	0.028396
125.1	7.0144	2.29	3.494	2.408	0.040803
125.2	7.0137	2.2891	3.494	2.4148	0.053497
125.3	7.0112	2.2903	3.4999	2.4213	0.068304
125.4	7.0081	2.2943	3.5071	2.4339	0.082003
125.5	7.0072	2.2975	3.5103	2.4448	0.095597
125.6	7.0093	2.304	3.5154	2.4533	0.113102
125.7	7.0003	2.3045	3.5159	2.4539	0.123098
125.8	7.001	2.3097	3.5205	2.4585	0.138103
125.9	7.0018	2.3176	3.527	2.4655	0.157003
126	6.9964	2.32	3.5253	2.4733	0.171096
126.1	6.9905	2.3252	3.5277	2.4779	0.185303
126.2	6.9885	2.3329	3.5332	2.4831	0.200096
126.3	6.9828	2.3342	3.5347	2.4911	0.215904
126.4	6.974	2.3313	3.5337	2.4923	0.230104
126.5	6.9647	2.3318	3.5362	2.5009	0.246098
126.6	6.9616	2.3378	3.5391	2.5085	0.264604
126.7	6.9538	2.3407	3.5421	2.5134	0.280396
126.8	6.9492	2.3445	3.5471	2.5204	0.297104
126.9	6.9463	2.3472	3.5526	2.5255	0.310003
127	6.9404	2.344	3.5523	2.528	0.321097
127.1	6.9353	2.3429	3.5509	2.5342	0.330903
127.2	6.929	2.3456	3.5527	2.5411	0.340897
127.3	6.9215	2.3456	3.5518	2.5446	0.350303
127.4	6.9144	2.3441	3.556	2.5504	0.366504
127.5	6.907	2.3375	3.5589	2.55	0.377296
127.6	6.9008	2.3337	3.5567	2.5521	0.387104
127.7	6.8981	2.336	3.5604	2.5568	0.398696
127.8	6.893	2.3376	3.5666	2.5624	0.412504
127.9	6.8908	2.3404	3.5696	2.569	0.428403
128	6.8823	2.3445	3.5702	2.5743	0.4381
128.1	6.8773	2.3466	3.5739	2.5806	0.450401
128.2	6.8718	2.35199	3.57689	2.58769	0.465693
128.3	6.8675	2.35021	3.58071	2.59211	0.476506
128.4	6.8675	2.35371	3.58681	2.6015	0.491305
128.5	6.8626	2.3538	3.5858	2.603	0.4981
128.6	6.8556	2.3525	3.5845	2.6066	0.5071
128.7	6.8545	2.35549	3.58439	2.61109	0.520894
128.8	6.8531	2.35941	3.58811	2.61961	0.536506
128.9	6.8477	2.3628	3.59191	2.6261	0.547705
129	6.8455	2.3685	3.5945	2.6321	0.564601
129.1	6.8468	2.3764	3.5988	2.6423	0.5798
129.2	6.8441	2.38099	3.60589	2.64739	0.590993
129.3	6.8372	2.38221	3.60701	2.64641	0.597007
129.4	6.8381	2.3832	3.61191	2.6503	0.611505
129.5	6.8361	2.3888	3.6221	2.6556	0.6281
129.6	6.8304	2.3908	3.6245	2.657	0.6359
129.7	6.8237	2.3907	3.6281	2.65999	0.645195
129.8	6.8203	2.39161	3.62371	2.66581	0.652306
129.9	6.8173	2.39561	3.62421	2.67051	0.659806
130	6.8116	2.3914	3.6242	2.6735	0.6648
130.1	6.8025	2.3932	3.6237	2.6776	0.673599
130.2	6.7934	2.38479	3.62219	2.68109	0.682094
130.3	6.785	2.37901	3.62101	2.68151	0.687407
130.4	6.7765	2.37351	3.61811	2.68081	0.689606
130.5	6.7787	2.3776	3.6244	2.6912	0.706999
130.6	6.7717	2.3782	3.6254	2.6911	0.7159
130.7	6.7656	2.3809	3.6285	2.6969	0.725196
130.8	6.7699	2.38631	3.63521	2.7086	0.739405
130.9	6.7731	2.396	3.6456	2.7195	0.759004
131	6.7678	2.399	3.6487	2.7239	0.775299
131.1	6.763	2.4013	3.6532	2.7296	0.785699
131.2	6.7582	2.40429	3.65979	2.7354	0.797995
131.3	6.7522	2.40141	3.66421	2.73551	0.810406
131.4	6.7446	2.40251	3.66571	2.73781	0.821206
131.5	6.7379	2.4046	3.6664	2.7424	0.831
131.6	6.734	2.4065	3.6678	2.7441	0.840799
131.7	6.7259	2.40309	3.6647	2.74799	0.846195
131.8	6.722	2.40281	3.66301	2.75441	0.858606
131.9	6.7219	2.40481	3.66091	2.76651	0.869306
132	6.7216	2.409	3.6649	2.7748	0.8792
132.1	6.7195	2.4084	3.6646	2.7778	0.889599
132.2	6.7148	2.4088	3.6645	2.7843	0.896595
132.3	6.7159	2.4125	3.6685	2.7917	0.906104
132.4	6.7136	2.4126	3.6713	2.7943	0.917804
132.5	6.712	2.4104	3.6699	2.7984	0.9263
132.6	6.7105	2.4106	3.6703	2.7997	0.9351
132.7	6.7053	2.4117	3.672	2.7999	0.944396
132.8	6.702	2.4096	3.672	2.8038	0.952704
132.9	6.6961	2.40131	3.67061	2.80131	0.955806
133	6.694	2.4022	3.6708	2.8056	0.9624
133.1	6.6897	2.4035	3.6716	2.8064	0.967899
133.2	6.6881	2.40259	3.67139	2.80699	0.976494
133.3	6.6826	2.4001	3.66721	2.8087	0.984305
133.4	6.6782	2.40071	3.67081	2.81181	0.991306
133.5	6.6706	2.4009	3.6711	2.8142	0.997801
133.6	6.6637	2.4043	3.6754	2.8179	1.0077
133.7	6.6582	2.4053	3.67619	2.8243	1.0135
133.8	6.6468	2.4028	3.6726	2.8262	1.0148
133.9	6.6343	2.40001	3.66861	2.82531	1.01321
134	6.6277	2.3977	3.6657	2.8261	1.0128
134.1	6.6262	2.3974	3.6674	2.829	1.0218
134.2	6.6214	2.3992	3.668	2.8364	1.0308
134.3	6.6145	2.40081	3.66511	2.8382	1.03771
134.4	6.6055	2.4039	3.6701	2.8428	1.0475
134.5	6.6028	2.4066	3.6737	2.8475	1.0578
134.6	6.5977	2.4049	3.6709	2.8511	1.0627
134.7	6.5968	2.40919	3.67069	2.85359	1.07029
134.8	6.5887	2.40461	3.67121	2.8531	1.07211
134.9	6.5859	2.4072	3.6732	2.8562	1.0789
135	6.5839	2.4105	3.6745	2.8591	1.0862
135.1	6.5809	2.4126	3.6799	2.8617	1.0937
135.2	6.5753	2.40889	3.6812	2.8619	1.0978
135.3	6.5672	2.4051	3.6767	2.8621	1.102
135.4	6.5612	2.40331	3.67541	2.86291	1.11191
135.5	6.5531	2.4036	3.6769	2.8655	1.1201
135.6	6.5481	2.406	3.6777	2.8654	1.1274
135.7	6.5452	2.4093	3.67999	2.8661	1.13279
135.8	6.5428	2.4098	3.6792	2.8695	1.1358
135.9	6.5377	2.4115	3.6805	2.8719	1.1387
136	6.5283	2.4105	3.6828	2.8801	1.1445
136.1	6.5175	2.4053	3.6766	2.8788	1.1469
136.2	6.5117	2.4029	3.674	2.8783	1.1513
136.3	6.5098	2.4077	3.6789	2.8827	1.157
136.4	6.5073	2.4135	3.681	2.8866	1.1645
136.5	6.5028	2.4152	3.6836	2.8881	1.1738
136.6	6.4989	2.4134	3.6806	2.8876	1.1765
136.7	6.4958	2.4148	3.6784	2.8918	1.183
136.8	6.4945	2.4194	3.6774	2.8925	1.1891
136.9	6.4912	2.4199	3.6755	2.8891	1.1949
137	6.4828	2.4144	3.6713	2.8857	1.1933
137.1	6.4764	2.4144	3.6699	2.8834	1.192
137.2	6.4754	2.4169	3.6732	2.886	1.1969
137.3	6.4676	2.4159	3.6734	2.886	1.20161
137.4	6.4636	2.4148	3.6684	2.88571	1.20361
137.5	6.4579	2.4158	3.6714	2.891	1.2114
137.6	6.4552	2.4195	3.675	2.8999	1.2215
137.7	6.4472	2.4158	3.67409	2.9032	1.22439
137.8	6.4464	2.4184	3.6738	2.9058	1.233
137.9	6.4404	2.4187	3.6745	2.907	1.2414
138	6.4355	2.4217	3.6765	2.9056	1.2472
138.1	6.4315	2.424	3.6812	2.9116	1.2542
138.2	6.4229	2.42549	3.68049	2.91599	1.26049
138.3	6.4146	2.42211	3.67461	2.91071	1.2589
138.4	6.4067	2.4241	3.6758	2.9106	1.26611
138.5	6.4061	2.4302	3.6761	2.9157	1.2729
138.6	6.3985	2.4294	3.6722	2.9152	1.2769
138.7	6.392	2.4329	3.6708	2.9141	1.2801
138.8	6.3871	2.4321	3.672	2.9138	1.28601
138.9	6.3828	2.4352	3.6755	2.9128	1.2925
139	6.3803	2.4405	3.6803	2.9169	1.3039
139.1	6.3775	2.4436	3.6835	2.9198	1.3103
139.2	6.3733	2.4522	3.6905	2.9253	1.3169
139.3	6.3659	2.4558	3.6942	2.9278	1.3218
139.4	6.363	2.4531	3.6953	2.9276	1.3246
139.5	6.3558	2.4515	3.6933	2.9269	1.3279
139.6	6.3551	2.4513	3.6944	2.928	1.3331
139.7	6.3475	2.4507	3.6913	2.9276	1.3395
139.8	6.34	2.4526	3.6937	2.9261	1.3455
139.9	6.3345	2.4513	3.6902	2.927	1.3501
140	6.3362	2.4516	3.6914	2.9318	1.3603
140.1	6.3321	2.4511	3.6945	2.935	1.3724
140.2	6.3311	2.4534	3.6939	2.9402	1.3785
140.3	6.3304	2.454	3.6961	2.9392	1.3844
140.4	6.3283	2.4523	3.7008	2.9421	1.3869
140.5	6.3231	2.4462	3.6978	2.9394	1.3847
140.6	6.3177	2.4471	3.6979	2.9402	1.3918
140.7	6.3127	2.44559	3.69509	2.94239	1.39889
140.8	6.3099	2.4428	3.6931	2.9412	1.4045
140.9	6.3156	2.4517	3.7	2.95	1.4192
141	6.3155	2.4526	3.7004	2.951	1.4288
141.1	6.3121	2.4509	3.6984	2.9578	1.4336
141.2	6.3081	2.4533	3.6978	2.9598	1.4364
141.3	6.3067	2.4573	3.7006	2.9597	1.4454
141.4	6.3063	2.4609	3.7065	2.9629	1.4542
141.5	6.3013	2.4554	3.7041	2.9642	1.4606
141.6	6.2963	2.4497	3.7034	2.9645	1.4684
141.7	6.2957	2.449	3.7046	2.9691	1.4758
141.8	6.2962	2.4518	3.707	2.9781	1.4836
141.9	6.2952	2.4548	3.711	2.9844	1.49
142	6.2937	2.4571	3.7155	2.991	1.5006
142.1	6.2891	2.4579	3.7198	2.9957	1.5087
142.2	6.2865	2.4611	3.7235	3	1.5178
142.3	6.2844	2.4673	3.7292	3.003	1.5281
142.4	6.2761	2.468	3.7316	3.0063	1.5361
142.5	6.27	2.4678	3.7322	3.0086	1.5424
142.6	6.2666	2.4652	3.7337	3.0123	1.5458
142.7	6.2589	2.4634	3.7347	3.0133	1.5512
142.8	6.2535	2.4661	3.736	3.0181	1.558
142.9	6.2458	2.46001	3.72831	3.0152	1.56031
143	6.235	2.4548	3.7217	3.012	1.5572
143.1	6.2279	2.454	3.7213	3.0102	1.5598
143.2	6.2225	2.45839	3.72379	3.0141	1.5655
143.3	6.2159	2.4576	3.7197	3.0118	1.5642
143.4	6.2177	2.4605	3.7207	3.0172	1.568
143.5	6.2175	2.4631	3.7211	3.0212	1.5773
143.6	6.2135	2.4632	3.7219	3.0199	1.5818
143.7	6.2035	2.4585	3.7191	3.0126	1.585
143.8	6.2003	2.4583	3.7195	3.0126	1.5905
143.9	6.1972	2.4563	3.7202	3.0102	1.5963
144	6.1949	2.4537	3.7214	3.0109	1.6024
144.1	6.1871	2.4507	3.719	3.0121	1.6071
144.2	6.1773	2.4435	3.711	3.0069	1.608
144.3	6.1728	2.4402	3.7057	3.0063	1.6082
144.4	6.1682	2.4374	3.7017	3.01	1.6131
144.5	6.1631	2.4312	3.6996	3.0126	1.6179
144.6	6.1553	2.426	3.6973	3.0088	1.621
144.7	6.1458	2.42	3.6951	3.0042	1.6208
144.8	6.1406	2.4135	3.6921	3.0034	1.623
144.9	6.135	2.4123	3.6943	3	1.6287
145	6.1314	2.4107	3.6947	2.9978	1.6338
145.1	6.1262	2.4089	3.6915	2.9982	1.6341
145.2	6.1212	2.4088	3.6921	2.9971	1.6387
145.3	6.1202	2.4057	3.6931	2.997	1.6446
145.4	6.12	2.4086	3.6934	2.999	1.6478
145.5	6.1134	2.4139	3.6941	3.0005	1.6559
145.6	6.11	2.4133	3.6963	3.003	1.6622
145.7	6.1077	2.4139	3.6989	3.0059	1.6681
145.8	6.102	2.4111	3.6976	3.0046	1.6709
145.9	6.0928	2.4049	3.6923	3.0043	1.6732
146	6.0849	2.406	3.693	3.0057	1.6784
146.1	6.0765	2.407	3.6929	3.0039	1.6794
146.2	6.0725	2.4088	3.692	3.0008	1.6832
146.3	6.069	2.4099	3.6931	3.0028	1.6903
146.4	6.0636	2.4092	3.6951	3.0072	1.6987
146.5	6.059	2.4092	3.6951	3.0097	1.7053
146.6	6.0524	2.4115	3.6933	3.0117	1.71
146.7	6.0438	2.409	3.6855	3.0062	1.711
146.8	6.0394	2.4141	3.6878	3.0054	1.7204
146.9	6.0382	2.4187	3.6938	3.008	1.7302
147	6.0267	2.4152	3.6893	3.0027	1.7315
147.1	6.0154	2.4086	3.6813	2.998	1.7266
147.2	6.0089	2.4087	3.6796	2.9948	1.7261
147.3	6.0056	2.4081	3.6787	2.9985	1.7288
147.4	5.9982	2.4026	3.6732	2.9965	1.732
147.5	5.9876	2.3978	3.6638	2.9905	1.7335
147.6	5.9799	2.3957	3.6573	2.9851	1.7351
147.7	5.9772	2.3957	3.6551	2.9855	1.7356
147.8	5.9683	2.3884	3.6529	2.9841	1.7361
147.9	5.9549	2.3803	3.6494	2.9792	1.7372
148	5.9473	2.3796	3.643	2.9777	1.7385
148.1	5.9406	2.3816	3.643	2.9796	1.7395
148.2	5.937	2.3803	3.6423	2.9798	1.7423
148.3	5.93	2.3794	3.6389	2.9769	1.7451
148.4	5.9234	2.3771	3.6389	2.9702	1.7444
148.5	5.9206	2.3779	3.6412	2.9681	1.7471
148.6	5.9181	2.3793	3.6436	2.9671	1.7524
148.7	5.9096	2.381	3.6391	2.9674	1.7575
148.8	5.9057	2.3816	3.6332	2.9701	1.7589
148.9	5.9053	2.3836	3.6336	2.9737	1.7619
149	5.9028	2.3864	3.6355	2.9801	1.7675
149.1	5.9009	2.3848	3.6359	2.9828	1.7702
149.2	5.8986	2.383	3.6338	2.9854	1.7721
149.3	5.8936	2.3805	3.6285	2.9846	1.7739
149.4	5.8921	2.3795	3.6278	2.9868	1.7789
149.5	5.8869	2.3757	3.6252	2.9847	1.7821
149.6	5.8814	2.3771	3.6255	2.9862	1.7849
149.7	5.877	2.3741	3.6235	2.9878	1.7888
149.8	5.8763	2.3745	3.6268	2.9894	1.7936
149.9	5.8771	2.3784	3.6304	2.991	1.7993
150	5.8753	2.3799	3.6312	2.9956	1.805
150.1	5.8713	2.3782	3.6286	2.9963	1.8081
150.2	5.8706	2.3769	3.6262	2.9963	1.8124
150.3	5.8705	2.3745	3.6265	2.9978	1.817
150.4	5.8662	2.3772	3.6234	2.9971	1.8216
150.5	5.8668	2.3798	3.6283	3.0036	1.8296
150.6	5.8668	2.3839	3.6283	3.0107	1.8331
150.7	5.8643	2.3868	3.6273	3.0194	1.8344
150.8	5.8657	2.3911	3.6281	3.0256	1.8449
150.9	5.8656	2.3915	3.6282	3.026	1.8497
151	5.8664	2.3963	3.6286	3.0292	1.853
151.1	5.8626	2.3924	3.6252	3.0295	1.8539
151.2	5.8601	2.3889	3.6281	3.0312	1.8565
151.3	5.8503	2.3858	3.6248	3.0314	1.8578
151.4	5.845	2.3859	3.6238	3.0303	1.8626
151.5	5.8399	2.3819	3.625	3.0289	1.8674
151.6	5.8376	2.3817	3.6226	3.0277	1.8678
151.7	5.8354	2.3839	3.623	3.0298	1.8686
151.8	5.8368	2.3914	3.6255	3.0363	1.875
151.9	5.8367	2.3949	3.6265	3.0416	1.8775
152	5.8365	2.3966	3.625	3.0437	1.877
152.1	5.8362	2.3949	3.6226	3.0452	1.8774
152.2	5.8347	2.3939	3.6212	3.0471	1.8758
152.3	5.8294	2.3899	3.6194	3.0479	1.8719
152.4	5.8244	2.3917	3.6176	3.0485	1.8698
152.5	5.8219	2.394	3.6168	3.0505	1.8762
152.6	5.8189	2.3913	3.6129	3.0503	1.88
152.7	5.8155	2.3869	3.6106	3.0498	1.8776
152.8	5.8095	2.3817	3.6088	3.0491	1.8777
152.9	5.814	2.386	3.6113	3.0563	1.883
153	5.815	2.3868	3.6095	3.0588	1.8844
153.1	5.815	2.3859	3.6092	3.0602	1.8866
153.2	5.8147	2.39	3.6089	3.0648	1.889
153.3	5.8198	2.3954	3.6141	3.0743	1.8995
153.4	5.8242	2.4067	3.6202	3.08	1.9118
153.5	5.8231	2.4104	3.6206	3.0855	1.9162
153.6	5.8226	2.4052	3.6156	3.0829	1.9146
153.7	5.8241	2.4081	3.6152	3.086	1.9157
153.8	5.8269	2.4072	3.6169	3.0898	1.9194
153.9	5.8295	2.4105	3.6169	3.0934	1.9247
154	5.8299	2.4126	3.6172	3.0972	1.9291
154.1	5.8279	2.409	3.6158	3.0969	1.9286
154.2	5.8247	2.4089	3.6124	3.0948	1.931
154.3	5.8219	2.4064	3.6097	3.0956	1.9339
154.4	5.8201	2.4058	3.6136	3.0957	1.935
154.5	5.8223	2.4088	3.6188	3.102	1.9438
154.6	5.8181	2.4033	3.6151	3.0988	1.9416
154.7	5.8151	2.4013	3.6111	3.0982	1.9429
154.8	5.82	2.4004	3.6135	3.0981	1.948
154.9	5.8206	2.3992	3.6174	3.0987	1.9497
155	5.8237	2.4006	3.6199	3.0996	1.9537
155.1	5.8192	2.3975	3.622	3.0967	1.9539
155.2	5.8175	2.3973	3.6244	3.1008	1.9562
155.3	5.8172	2.3971	3.6272	3.1028	1.9598
155.4	5.8166	2.3965	3.6274	3.103	1.9591
155.5	5.8094	2.3938	3.6276	3.1024	1.9615
155.6	5.8084	2.3946	3.6269	3.1032	1.9637
155.7	5.808	2.3934	3.628	3.109	1.9693
155.8	5.8055	2.3967	3.6271	3.1092	1.9713
155.9	5.8051	2.3983	3.6276	3.111	1.9739
156	5.8029	2.3965	3.6263	3.1103	1.974
156.1	5.7999	2.393	3.6276	3.1096	1.976
156.2	5.7961	2.3931	3.626	3.1108	1.9761
156.3	5.7978	2.3974	3.6306	3.116	1.9833
156.4	5.7994	2.4016	3.6346	3.1196	1.9911
156.5	5.8014	2.401	3.6408	3.1237	1.994
156.6	5.798	2.4021	3.6384	3.1222	1.9951
156.7	5.7959	2.4008	3.6363	3.1193	1.996
156.8	5.7951	2.3996	3.6359	3.1186	2.0004
156.9	5.7911	2.395	3.6326	3.1176	2.0012
157	5.7837	2.3921	3.631	3.1156	2.0028
157.1	5.7809	2.3884	3.63	3.1125	2.0038
157.2	5.7827	2.3896	3.6301	3.115	2.0088
157.3	5.7793	2.3925	3.625	3.1184	2.0108
157.4	5.783	2.3963	3.6272	3.1176	2.0163
157.5	5.7814	2.3975	3.6273	3.1199	2.0199
157.6	5.7784	2.3998	3.6287	3.1216	2.0201
157.7	5.7767	2.3982	3.6265	3.1241	2.0209
157.8	5.7784	2.3995	3.6267	3.1257	2.0235
157.9	5.774	2.3912	3.6217	3.1205	2.024
158	5.7698	2.3871	3.6207	3.118	2.0275
158.1	5.7635	2.3861	3.6161	3.1162	2.0277
158.2	5.7641	2.3872	3.617	3.1176	2.0317
158.3	5.7607	2.3888	3.6175	3.1193	2.0364
158.4	5.7612	2.3931	3.6212	3.1224	2.0428
158.5	5.7581	2.3901	3.6198	3.1218	2.049
158.6	5.7591	2.3902	3.6201	3.1193	2.0507
158.7	5.7569	2.3893	3.6189	3.1191	2.0504
158.8	5.753	2.3854	3.6163	3.1174	2.055
158.9	5.7524	2.3867	3.618	3.1196	2.0595
159	5.7493	2.384	3.6177	3.1175	2.0592
159.1	5.7441	2.3815	3.6175	3.1161	2.0633
159.2	5.7432	2.3824	3.619	3.1162	2.0676
159.3	5.7389	2.3815	3.621	3.1145	2.0701
159.4	5.7363	2.3829	3.6196	3.113	2.0725
159.5	5.7303	2.3781	3.6151	3.1117	2.0714
159.6	5.7282	2.3764	3.6136	3.1094	2.0718
159.7	5.726	2.3803	3.6169	3.1115	2.078
159.8	5.7207	2.3802	3.6213	3.1125	2.0824
159.9	5.7159	2.3808	3.6198	3.11	2.0837
160	5.7138	2.3794	3.6182	3.1082	2.0862
160.1	5.7149	2.3788	3.6211	3.1064	2.0884
160.2	5.7144	2.3817	3.6215	3.1094	2.0931
160.3	5.7134	2.3801	3.6242	3.1134	2.0946
160.4	5.7145	2.3852	3.6277	3.1144	2.0977
160.5	5.7127	2.3836	3.6283	3.1123	2.1014
160.6	5.7071	2.3802	3.6213	3.11	2.0987
160.7	5.7056	2.3793	3.6218	3.1155	2.1009
160.8	5.7034	2.3783	3.6232	3.1148	2.1027
160.9	5.7005	2.3804	3.6234	3.1162	2.101
161	5.6996	2.3834	3.6274	3.1203	2.1044
161.1	5.6977	2.3815	3.6302	3.1208	2.1077
161.2	5.6983	2.3802	3.6275	3.1194	2.109
161.3	5.6989	2.3799	3.6264	3.116	2.1142
161.4	5.6979	2.3839	3.6267	3.1195	2.1163
161.5	5.6973	2.3861	3.6278	3.1218	2.1202
161.6	5.7015	2.3907	3.6302	3.122	2.1238
161.7	5.7006	2.3915	3.6312	3.1223	2.1299
161.8	5.6929	2.3861	3.6283	3.1169	2.1241
161.9	5.6899	2.3865	3.6312	3.1181	2.1275
162	5.6892	2.3861	3.6329	3.1197	2.1285
162.1	5.6859	2.3838	3.6307	3.1174	2.13
[truncated: 1,779 more rows]

## Sheet: 7F
Response unit	Analyte concentration
Time (s)	1.5625 µM	3.125 µM	6.25 µM	12.5 µM	25 µM
-37.5	-3.5967	-3.6112	-4.3059	-3.5613	-4.6074
-37.4	-3.64362	-3.7154	-4.54922	-3.74132	-4.80492
-37.3	-3.8914	-3.7992	-4.721	-3.9331	-4.9206
-37.2	-4.02662	-3.873	-4.78252	-4.05082	-5.02232
-37.1	-4.1008	-3.93398	-4.8161	-4.1212	-5.0709
-37	-4.1387	-3.8973	-4.8236	-4.1859	-5.1033
-36.9	-4.07361	-3.7605	-4.70951	-4.11081	-5.00191
-36.8	-3.9469	-3.6356	-4.5532	-3.9876	-4.8911
-36.7	-3.75661	-3.5662	-4.38501	-3.83731	-4.69191
-36.6	-3.6059	-3.44499	-4.2542	-3.7563	-4.5782
-36.5	-3.4543	-3.3562	-4.1045	-3.605	-4.3914
-36.4	-3.33871	-3.3467	-4.01221	-3.57921	-4.26581
-36.3	-3.3618	-3.3371	-4.0098	-3.55	-4.2609
-36.2	-3.35041	-3.3254	-3.99821	-3.58881	-4.25151
-36.1	-3.3694	-3.31949	-3.9597	-3.5837	-4.2383
-36	-3.3527	-3.2948	-3.9251	-3.5762	-4.1813
-35.9	-3.35321	-3.2824	-3.87631	-3.56881	-4.15811
-35.8	-3.3495	-3.2575	-3.8629	-3.5705	-4.1271
-35.7	-3.3568	-3.2535	-3.8479	-3.5779	-4.1174
-35.6	-3.3263	-3.2156	-3.7963	-3.5471	-4.0722
-35.5	-3.3063	-3.1886	-3.7631	-3.5303	-4.0383
-35.4	-3.2877	-3.176	-3.7456	-3.5163	-4.0023
-35.3	-3.2941	-3.1888	-3.735	-3.4992	-3.9838
-35.2	-3.2807	-3.1694	-3.7188	-3.4758	-3.961
-35.1	-3.2814	-3.1589	-3.6891	-3.4648	-3.9316
-35	-3.2458	-3.1233	-3.6556	-3.4319	-3.8911
-34.9	-3.2357	-3.1141	-3.6305	-3.4283	-3.8654
-34.8	-3.2051	-3.0878	-3.6037	-3.4035	-3.8367
-34.7	-3.1993	-3.0893	-3.5884	-3.4025	-3.8162
-34.6	-3.1847	-3.0678	-3.5661	-3.3912	-3.7869
-34.5	-3.1618	-3.0413	-3.5303	-3.3638	-3.7674
-34.4	-3.1451	-3.0426	-3.5068	-3.3457	-3.7458
-34.3	-3.1231	-3.0269	-3.4627	-3.3151	-3.707
-34.2	-3.1193	-3.0122	-3.4468	-3.2954	-3.6982
-34.1	-3.1059	-2.9957	-3.4141	-3.2751	-3.6727
-34	-3.0963	-2.9725	-3.3859	-3.2539	-3.638
-33.9	-3.0696	-2.9517	-3.3628	-3.2393	-3.6127
-33.8	-3.0401	-2.9256	-3.3417	-3.2267	-3.5893
-33.7	-3.0225	-2.9055	-3.3288	-3.2082	-3.5594
-33.6	-3.0012	-2.8895	-3.324	-3.1916	-3.5384
-33.5	-2.9825	-2.8651	-3.3039	-3.1802	-3.512
-33.4	-2.9618	-2.8429	-3.2788	-3.1644	-3.4903
-33.3	-2.9364	-2.8223	-3.2596	-3.1417	-3.4693
-33.2	-2.9147	-2.7995	-3.2417	-3.1219	-3.4538
-33.1	-2.8923	-2.7759	-3.2171	-3.096	-3.4302
-33	-2.8674	-2.7494	-3.1939	-3.0657	-3.4065
-32.9	-2.8483	-2.7321	-3.1754	-3.0473	-3.3831
-32.8	-2.8254	-2.7113	-3.1557	-3.0222	-3.3529
-32.7	-2.8014	-2.6879	-3.1261	-2.9968	-3.3217
-32.6	-2.7809	-2.6624	-3.0972	-2.9719	-3.2884
-32.5	-2.7657	-2.6427	-3.0724	-2.9505	-3.2568
-32.4	-2.7485	-2.6252	-3.0491	-2.925	-3.2316
-32.3	-2.7305	-2.6048	-3.0275	-2.9062	-3.2053
-32.2	-2.7074	-2.5817	-3.0009	-2.8842	-3.1798
-32.1	-2.6828	-2.5593	-2.9755	-2.8603	-3.1565
-32	-2.6552	-2.5307	-2.9454	-2.8346	-3.1351
-31.9	-2.6341	-2.51	-2.9118	-2.8101	-3.1154
-31.8	-2.6099	-2.488	-2.884	-2.788	-3.0844
-31.7	-2.5827	-2.4676	-2.8592	-2.7654	-3.0506
-31.6	-2.5617	-2.4493	-2.8373	-2.744	-3.0252
-31.5	-2.5449	-2.4283	-2.8092	-2.719	-2.9972
-31.4	-2.5274	-2.4015	-2.7763	-2.6863	-2.9588
-31.3	-2.5025	-2.3822	-2.7387	-2.6578	-2.9284
-31.2	-2.472	-2.3547	-2.7015	-2.6303	-2.8985
-31.1	-2.4367	-2.3258	-2.6553	-2.5992	-2.8643
-31	-2.404	-2.3024	-2.6179	-2.5736	-2.8327
-30.9	-2.3823	-2.2817	-2.5955	-2.5478	-2.8054
-30.8	-2.3616	-2.2629	-2.568	-2.5239	-2.7824
-30.7	-2.3391	-2.2463	-2.5404	-2.5061	-2.7574
-30.6	-2.3146	-2.2265	-2.5167	-2.4871	-2.736
-30.5	-2.2922	-2.2163	-2.4917	-2.465	-2.7177
-30.4	-2.272	-2.1996	-2.4683	-2.4469	-2.6983
-30.3	-2.2486	-2.177	-2.4426	-2.4187	-2.6782
-30.2	-2.229	-2.1565	-2.4222	-2.3981	-2.6515
-30.1	-2.2093	-2.1409	-2.402	-2.3749	-2.6262
-30	-2.1986	-2.1274	-2.3858	-2.3587	-2.6159
-29.9	-2.1873	-2.1099	-2.3656	-2.3393	-2.5994
-29.8	-2.1779	-2.0982	-2.3525	-2.3262	-2.5831
-29.7	-2.1657	-2.0879	-2.3392	-2.3102	-2.5698
-29.6	-2.1481	-2.0778	-2.3259	-2.2919	-2.5513
-29.5	-2.128	-2.0652	-2.3154	-2.2731	-2.5281
-29.4	-2.1066	-2.0472	-2.3016	-2.2523	-2.5033
-29.3	-2.0782	-2.0256	-2.2788	-2.2294	-2.4776
-29.2	-2.0596	-2.0102	-2.2596	-2.2124	-2.4556
-29.1	-2.0438	-1.9961	-2.2461	-2.197	-2.4447
-29	-2.0329	-1.9817	-2.232	-2.1743	-2.4276
-28.9	-2.0146	-1.9638	-2.2136	-2.1424	-2.4059
-28.8	-1.9977	-1.9457	-2.1955	-2.1225	-2.3819
-28.7	-1.9799	-1.9272	-2.1781	-2.1052	-2.3568
-28.6	-1.9653	-1.9095	-2.1656	-2.0864	-2.3343
-28.5	-1.9495	-1.8906	-2.1474	-2.0651	-2.3174
-28.4	-1.9415	-1.8784	-2.1326	-2.0474	-2.307
-28.3	-1.9221	-1.8629	-2.1217	-2.0306	-2.2889
-28.2	-1.9047	-1.8485	-2.1055	-2.0113	-2.2673
-28.1	-1.889	-1.836	-2.0924	-1.9942	-2.2491
-28	-1.8804	-1.8229	-2.0811	-1.9809	-2.2343
-27.9	-1.8715	-1.8104	-2.0683	-1.9673	-2.2171
-27.8	-1.8587	-1.7915	-2.0553	-1.9505	-2.1952
-27.7	-1.8458	-1.7795	-2.04	-1.936	-2.182
-27.6	-1.8265	-1.7577	-2.0165	-1.9166	-2.1574
-27.5	-1.8112	-1.7479	-2.0005	-1.9032	-2.1331
-27.4	-1.8012	-1.7429	-1.9867	-1.8919	-2.1183
-27.3	-1.7777	-1.7266	-1.959	-1.8733	-2.0966
-27.2	-1.7591	-1.717	-1.9396	-1.8655	-2.0853
-27.1	-1.7409	-1.7025	-1.923	-1.8537	-2.0686
-27	-1.7155	-1.6808	-1.9025	-1.83	-2.0448
-26.9	-1.6926	-1.6538	-1.8758	-1.8064	-2.0171
-26.8	-1.6803	-1.642	-1.8605	-1.7952	-2.0027
-26.7	-1.6742	-1.629	-1.8523	-1.7848	-1.9977
-26.6	-1.6671	-1.6159	-1.8358	-1.773	-1.9872
-26.5	-1.6527	-1.602	-1.823	-1.7591	-1.9764
-26.4	-1.641	-1.5892	-1.8163	-1.7441	-1.9618
-26.3	-1.6208	-1.5615	-1.789	-1.7237	-1.9355
-26.2	-1.6011	-1.5393	-1.7704	-1.6995	-1.9111
-26.1	-1.5872	-1.5184	-1.7559	-1.682	-1.8894
-26	-1.5721	-1.4984	-1.7423	-1.6687	-1.8712
-25.9	-1.5535	-1.4765	-1.7214	-1.6556	-1.8483
-25.8	-1.539	-1.4629	-1.7088	-1.6491	-1.831
-25.7	-1.5253	-1.4502	-1.6957	-1.6358	-1.8179
-25.6	-1.5089	-1.4321	-1.6775	-1.6172	-1.8014
-25.5	-1.4906	-1.4136	-1.6592	-1.5996	-1.7838
-25.4	-1.4721	-1.3996	-1.6428	-1.5821	-1.7655
-25.3	-1.4593	-1.3891	-1.6269	-1.5697	-1.7462
-25.2	-1.4502	-1.3773	-1.6146	-1.5545	-1.7297
-25.1	-1.4379	-1.366	-1.6019	-1.5427	-1.7154
-25	-1.4226	-1.3481	-1.5872	-1.5275	-1.7006
-24.9	-1.4088	-1.3315	-1.5712	-1.5119	-1.6842
-24.8	-1.3944	-1.3149	-1.5564	-1.4967	-1.6662
-24.7	-1.3755	-1.2963	-1.5439	-1.4778	-1.6466
-24.6	-1.3498	-1.2732	-1.5164	-1.458	-1.6208
-24.5	-1.3275	-1.2489	-1.4935	-1.437	-1.5983
-24.4	-1.3141	-1.2305	-1.4799	-1.4185	-1.5806
-24.3	-1.3056	-1.2142	-1.4599	-1.3935	-1.558
-24.2	-1.2917	-1.1957	-1.4452	-1.3754	-1.5449
-24.1	-1.2829	-1.1803	-1.4281	-1.353	-1.5309
-24	-1.2729	-1.1642	-1.4095	-1.3343	-1.5127
-23.9	-1.2603	-1.1484	-1.3886	-1.3172	-1.4869
-23.8	-1.2405	-1.1322	-1.3694	-1.302	-1.4651
-23.7	-1.2199	-1.1198	-1.358	-1.2841	-1.4474
-23.6	-1.208	-1.1173	-1.3512	-1.2761	-1.4341
-23.5	-1.1949	-1.1059	-1.3484	-1.2619	-1.4156
-23.4	-1.1869	-1.0998	-1.3341	-1.2543	-1.4076
-23.3	-1.1667	-1.0904	-1.3188	-1.241	-1.3909
-23.2	-1.1523	-1.0752	-1.3058	-1.2214	-1.3689
-23.1	-1.1322	-1.0683	-1.2886	-1.2098	-1.3514
-23	-1.1219	-1.0584	-1.2705	-1.1915	-1.3337
-22.9	-1.1114	-1.0525	-1.2591	-1.1782	-1.3217
-22.8	-1.1028	-1.0431	-1.2469	-1.1647	-1.312
-22.7	-1.0824	-1.0212	-1.2228	-1.1512	-1.2865
-22.6	-1.0729	-1.0095	-1.2048	-1.1351	-1.268
-22.5	-1.0503	-0.9886	-1.188	-1.1136	-1.2505
-22.4	-1.0365	-0.9754	-1.1736	-1.1084	-1.2403
-22.3	-1.0143	-0.9527	-1.1422	-1.0872	-1.2171
-22.2	-1.0103	-0.9442	-1.1247	-1.0778	-1.2102
-22.1	-0.9927	-0.9377	-1.109	-1.0629	-1.2102
-22	-0.9811	-0.9339	-1.1051	-1.0611	-1.1984
-21.9	-0.9836	-0.9336	-1.0996	-1.0617	-1.186
-21.8	-0.965	-0.9188	-1.0806	-1.0452	-1.1679
-21.7	-0.9492	-0.9086	-1.0653	-1.0362	-1.1568
-21.6	-0.9376	-0.8948	-1.0584	-1.0241	-1.1396
-21.5	-0.925	-0.8792	-1.0454	-1.0149	-1.1253
-21.4	-0.9034	-0.8569	-1.028	-0.9909	-1.0985
-21.3	-0.8934	-0.8627	-1.0116	-0.9941	-1.085
-21.2	-0.8843	-0.8399	-0.9827	-0.9692	-1.0594
-21.1	-0.8736	-0.842	-0.977	-0.9585	-1.0671
-21	-0.8562	-0.8377	-0.9889	-0.9521	-1.0544
-20.9	-0.8434	-0.8326	-0.9841	-0.9474	-1.0522
-20.8	-0.8367	-0.8272	-0.9806	-0.9246	-1.0464
-20.7	-0.8214	-0.8347	-0.9835	-0.9147	-1.0426
-20.6	-0.8169	-0.8308	-0.9731	-0.9127	-1.0245
-20.5	-0.8108	-0.8232	-0.9626	-0.9068	-1.0146
-20.4	-0.8039	-0.8092	-0.9373	-0.8982	-1.0027
-20.3	-0.7928	-0.7954	-0.915	-0.892	-0.9865
-20.2	-0.7702	-0.7703	-0.8888	-0.8729	-0.9584
-20.1	-0.7553	-0.7465	-0.8639	-0.8579	-0.9413
-20	-0.7499	-0.7356	-0.8546	-0.8541	-0.9277
-19.9	-0.7375	-0.7129	-0.8359	-0.8339	-0.9095
-19.8	-0.7263	-0.6904	-0.821	-0.8176	-0.8905
-19.7	-0.7178	-0.6757	-0.8097	-0.8109	-0.879
-19.6	-0.7046	-0.6556	-0.7966	-0.8018	-0.8608
-19.5	-0.6928	-0.6429	-0.785	-0.7919	-0.8526
-19.4	-0.6778	-0.6384	-0.7801	-0.78	-0.8509
-19.3	-0.6619	-0.6249	-0.7604	-0.7666	-0.831
-19.2	-0.6548	-0.6007	-0.7396	-0.7436	-0.8034
-19.1	-0.6392	-0.575	-0.7138	-0.7208	-0.7723
-19	-0.6223	-0.548	-0.6885	-0.7044	-0.7433
-18.9	-0.6175	-0.5415	-0.6801	-0.6925	-0.7247
-18.8	-0.61	-0.5265	-0.6698	-0.6822	-0.7078
-18.7	-0.6058	-0.5117	-0.6624	-0.6789	-0.7081
-18.6	-0.5983	-0.4976	-0.6548	-0.6636	-0.6941
-18.5	-0.6012	-0.4911	-0.6539	-0.6677	-0.686
-18.4	-0.5971	-0.4829	-0.6478	-0.6544	-0.6766
-18.3	-0.5771	-0.4949	-0.6274	-0.6358	-0.6627
-18.2	-0.579	-0.5126	-0.6244	-0.6376	-0.6644
-18.1	-0.5833	-0.5133	-0.6223	-0.6255	-0.669
-18	-0.5835	-0.4847	-0.6247	-0.6247	-0.6728
-17.9	-0.5793	-0.4725	-0.6111	-0.6307	-0.6526
-17.8	-0.5709	-0.4418	-0.6137	-0.6118	-0.644
-17.7	-0.5403	-0.4297	-0.5947	-0.5925	-0.6194
-17.6	-0.528	-0.4484	-0.5876	-0.5925	-0.6181
-17.5	-0.5212	-0.4477	-0.5808	-0.5834	-0.5988
-17.4	-0.5121	-0.45	-0.5772	-0.5737	-0.5966
-17.3	-0.5186	-0.4481	-0.5576	-0.5763	-0.5813
-17.2	-0.5082	-0.4543	-0.5346	-0.5623	-0.5637
-17.1	-0.4966	-0.4401	-0.5141	-0.5345	-0.5451
-17	-0.4778	-0.4303	-0.5092	-0.5151	-0.5446
-16.9	-0.4663	-0.4234	-0.5165	-0.5127	-0.5494
-16.8	-0.4588	-0.4319	-0.5192	-0.5184	-0.5547
-16.7	-0.4432	-0.4242	-0.5169	-0.5106	-0.5537
-16.6	-0.4335	-0.4188	-0.5068	-0.5106	-0.5391
-16.5	-0.4187	-0.4165	-0.5003	-0.5056	-0.5312
-16.4	-0.4178	-0.4183	-0.4954	-0.5073	-0.5268
-16.3	-0.4144	-0.41	-0.487	-0.495	-0.521
-16.2	-0.4151	-0.3998	-0.4734	-0.4854	-0.5115
-16.1	-0.4024	-0.3899	-0.4526	-0.4676	-0.4806
-16	-0.394	-0.3814	-0.443	-0.4541	-0.4705
-15.9	-0.3899	-0.3811	-0.4547	-0.4557	-0.4749
-15.8	-0.3862	-0.3926	-0.4516	-0.4641	-0.4772
-15.7	-0.3681	-0.3935	-0.4449	-0.4494	-0.467
-15.6	-0.3571	-0.3885	-0.445	-0.4435	-0.4696
-15.5	-0.3481	-0.3719	-0.4392	-0.43	-0.4688
-15.4	-0.3213	-0.3475	-0.4461	-0.4097	-0.4685
-15.3	-0.3056	-0.3279	-0.427	-0.388	-0.4648
-15.2	-0.2935	-0.3101	-0.4053	-0.3673	-0.4542
-15.1	-0.2776	-0.3013	-0.3896	-0.3453	-0.4375
-15	-0.2748	-0.2923	-0.3778	-0.3301	-0.434
-14.9	-0.2821	-0.2981	-0.3872	-0.332	-0.424
-14.8	-0.2955	-0.3252	-0.3958	-0.3494	-0.429
-14.7	-0.3148	-0.3596	-0.4065	-0.3793	-0.4464
-14.6	-0.3306	-0.3715	-0.4101	-0.3973	-0.4537
-14.5	-0.3317	-0.3679	-0.4146	-0.3993	-0.4493
-14.4	-0.3301	-0.3566	-0.411	-0.3913	-0.4533
-14.3	-0.3285	-0.3483	-0.4045	-0.3775	-0.459
-14.2	-0.326	-0.3396	-0.4019	-0.3626	-0.4609
-14.1	-0.3143	-0.3295	-0.3932	-0.3436	-0.4547
-14	-0.3017	-0.3273	-0.3827	-0.3395	-0.4528
-13.9	-0.2989	-0.3221	-0.3791	-0.326	-0.4324
-13.8	-0.2997	-0.325	-0.3667	-0.3245	-0.4086
-13.7	-0.2917	-0.3221	-0.361	-0.3269	-0.386
-13.6	-0.2779	-0.3278	-0.3494	-0.3333	-0.3651
-13.5	-0.261	-0.3238	-0.3313	-0.3448	-0.3463
-13.4	-0.2609	-0.3287	-0.3221	-0.3462	-0.3324
-13.3	-0.2649	-0.3341	-0.3221	-0.3554	-0.3348
-13.2	-0.2737	-0.3613	-0.3269	-0.3699	-0.3477
-13.1	-0.2656	-0.3494	-0.3315	-0.3552	-0.3532
-13	-0.2392	-0.3157	-0.3138	-0.3285	-0.3331
-12.9	-0.234	-0.2928	-0.3237	-0.3243	-0.3448
-12.8	-0.2332	-0.2851	-0.3053	-0.3108	-0.3454
-12.7	-0.2345	-0.3017	-0.3109	-0.3101	-0.3269
-12.6	-0.234	-0.301	-0.3066	-0.3123	-0.3376
-12.5	-0.2231	-0.2717	-0.2943	-0.2961	-0.3275
-12.4	-0.2311	-0.2771	-0.2956	-0.2998	-0.3134
-12.3	-0.2309	-0.2759	-0.2972	-0.2934	-0.3056
-12.2	-0.2229	-0.2704	-0.2874	-0.2824	-0.2989
-12.1	-0.213	-0.2604	-0.2763	-0.2684	-0.2887
-12	-0.2047	-0.2527	-0.2687	-0.2627	-0.2835
-11.9	-0.1969	-0.2407	-0.2606	-0.2524	-0.2702
-11.8	-0.1899	-0.2286	-0.2472	-0.2455	-0.26
-11.7	-0.1892	-0.2235	-0.2335	-0.248	-0.2523
-11.6	-0.1896	-0.217	-0.2271	-0.2518	-0.2503
-11.5	-0.193	-0.2176	-0.2263	-0.2527	-0.2487
-11.4	-0.1928	-0.2218	-0.2323	-0.2472	-0.2478
-11.3	-0.1898	-0.2211	-0.2295	-0.2444	-0.2464
-11.2	-0.1882	-0.2168	-0.2228	-0.2316	-0.2391
-11.1	-0.1861	-0.2147	-0.2143	-0.2247	-0.2254
-11	-0.1703	-0.2036	-0.2009	-0.2091	-0.2056
-10.9	-0.1628	-0.1936	-0.1959	-0.1985	-0.2028
-10.8	-0.1728	-0.2017	-0.2011	-0.2051	-0.2098
-10.7	-0.1628	-0.2001	-0.1992	-0.1979	-0.2077
-10.6	-0.1489	-0.1926	-0.1973	-0.1959	-0.2007
-10.5	-0.1443	-0.1893	-0.1942	-0.1871	-0.1974
-10.4	-0.1356	-0.1805	-0.1897	-0.1846	-0.1913
-10.3	-0.1383	-0.1836	-0.1885	-0.1972	-0.1968
-10.2	-0.1317	-0.1828	-0.1756	-0.1996	-0.1923
-10.1	-0.127	-0.1728	-0.1668	-0.1958	-0.1887
-10	-0.1133	-0.1605	-0.1501	-0.1852	-0.1785
-9.9	-0.1071	-0.155	-0.1398	-0.1698	-0.1751
-9.8	-0.1037	-0.1548	-0.1305	-0.1627	-0.1678
-9.7	-0.1031	-0.1539	-0.127	-0.1595	-0.1656
-9.6	-0.096	-0.1505	-0.1191	-0.1509	-0.1619
-9.5	-0.0894	-0.1532	-0.1066	-0.1406	-0.1646
-9.4	-0.066	-0.1455	-0.0609	-0.1258	-0.143
-9.3	-0.0406	-0.1177	-0.017	-0.112	-0.1058
-9.2	-0.0528	-0.0982	-0.0346	-0.1148	-0.1052
-9.1	-0.0617	-0.1025	-0.0631	-0.1012	-0.1126
-9	-0.0645	-0.1068	-0.0768	-0.1015	-0.1136
-8.9	-0.0721	-0.1008	-0.0809	-0.0883	-0.1121
-8.8	-0.0693	-0.1007	-0.0802	-0.0835	-0.1124
-8.7	-0.0667	-0.1072	-0.0793	-0.088	-0.1149
-8.6	-0.0782	-0.1164	-0.0918	-0.0981	-0.1194
-8.5	-0.0696	-0.112	-0.0864	-0.0861	-0.1144
-8.4	-0.0648	-0.105	-0.0837	-0.0856	-0.1065
-8.3	-0.0647	-0.101	-0.079	-0.077	-0.1031
-8.2	-0.0634	-0.0989	-0.0778	-0.0721	-0.0985
-8.1	-0.0614	-0.0983	-0.072	-0.0765	-0.0948
-8	-0.0585	-0.0959	-0.0692	-0.0739	-0.0881
-7.9	-0.0571	-0.0977	-0.069	-0.0713	-0.0874
-7.8	-0.0536	-0.0941	-0.0657	-0.0619	-0.0832
-7.7	-0.0518	-0.0906	-0.0586	-0.0559	-0.0824
-7.6	-0.0509	-0.0906	-0.0602	-0.0579	-0.0857
-7.5	-0.0496	-0.0862	-0.0579	-0.0535	-0.0842
-7.4	-0.0498	-0.0832	-0.0617	-0.0575	-0.0823
-7.3	-0.0465	-0.082	-0.0646	-0.054	-0.0837
-7.2	-0.0414	-0.0745	-0.0662	-0.0557	-0.0774
-7.1	-0.0377	-0.0657	-0.062	-0.051	-0.0733
-7	-0.0375	-0.0549	-0.0592	-0.0469	-0.0727
-6.9	-0.0312	-0.0468	-0.0536	-0.0338	-0.0667
-6.8	-0.0298	-0.042	-0.0558	-0.0287	-0.06
-6.7	-0.03	-0.045	-0.0569	-0.0289	-0.0591
-6.6	-0.0229	-0.0448	-0.0559	-0.0298	-0.0554
-6.5	-0.0273	-0.0442	-0.0528	-0.028	-0.056
-6.4	-0.0371	-0.0497	-0.0536	-0.0316	-0.0559
-6.3	-0.0427	-0.0555	-0.0545	-0.0341	-0.0546
-6.2	-0.0391	-0.0465	-0.0446	-0.0296	-0.0523
-6.1	-0.0368	-0.0423	-0.0388	-0.0267	-0.0465
-6	-0.0375	-0.0399	-0.034	-0.0247	-0.038
-5.9	-0.0367	-0.035	-0.0289	-0.0264	-0.0371
-5.8	-0.0316	-0.0319	-0.0261	-0.0249	-0.0341
-5.7	-0.0275	-0.027	-0.0236	-0.0241	-0.031
-5.6	-0.0234	-0.0261	-0.0188	-0.0184	-0.0227
-5.5	-0.0241	-0.0212	-0.0159	-0.0139	-0.0214
-5.4	-0.0228	-0.0184	-0.0118	-0.0093	-0.0187
-5.3	-0.0177	-0.0164	-0.01	-0.005	-0.0153
-5.2	-0.0123	-0.0139	-0.0084	-0.0036	-0.0083
-5.1	-0.0064	-0.0065	-0.0047	-0.0002	-0.0037
-5	0	0	0	0	0
-4.9	0.003599	0.0071	0.005799	0.002399	0.005699
-4.8	0.007	0.0146	0.0132	0.0045	0.0101
-4.7	0.012699	0.0193	0.020599	0.008699	0.017099
-4.6	0.0115	0.0186	0.0236	0.0067	0.0165
-4.5	0.0144	0.0211	0.0223	0.0105	0.0194
-4.4	0.010899	0.0243	0.022299	0.010699	0.018899
-4.3	0.0096	0.0209	0.0239	0.0151	0.0194
-4.2	0.0129	0.0196	0.0283	0.0146	0.0237
-4.1	0.0158	0.0221	0.0323	0.0145	0.032
-4	0.0165	0.02	0.0363	0.0068	0.0371
-3.9	0.020599	0.0188	0.039299	0.004699	0.041399
-3.8	0.0145	0.0122	0.0326	-0.0045	0.0366
-3.7	0.0103	0.0189	0.0473	-0.0071	0.0492
-3.6	0.016	0.0249	0.0583	-0.0066	0.0501
-3.5	0.0154	0.0253	0.0611	-0.0079	0.0506
-3.4	0.0216	0.0296	0.0656	-0.0059	0.0568
-3.3	0.022	0.032	0.0692	-0.0048	0.0559
-3.2	0.025	0.0371	0.0698	-0.0034	0.057
-3.1	0.0252	0.0384	0.0713	-0.002	0.0595
-3	0.0263	0.0413	0.0764	-0.0057	0.0639
-2.9	0.0263	0.043	0.0808	-0.0102	0.0697
-2.8	0.0329	0.0523	0.0852	-0.0024	0.0798
-2.7	0.0396	0.0614	0.0931	0.0076	0.0925
-2.6	0.038	0.0599	0.0922	0.0008	0.0929
-2.5	0.0415	0.0633	0.1024	0.0027	0.0998
-2.4	0.0406	0.0627	0.1092	0.0041	0.1056
-2.3	0.0363	0.0626	0.1059	-0.0052	0.0975
-2.2	0.0418	0.0594	0.1119	-0.0045	0.0983
-2.1	0.048	0.056	0.1154	-0.0043	0.0916
-2	0.0529	0.0632	0.1214	-0.0057	0.1073
-1.9	0.0464	0.0702	0.1235	0.002	0.1148
-1.8	0.0437	0.0818	0.1264	0.0027	0.1125
-1.7	0.053499	0.0861	0.124199	-0.0019	0.107899
-1.6	0.05	0.0975	0.1295	0.0049	0.1042
-1.5	0.0447	0.099	0.1357	0.0101	0.1044
-1.4	0.020199	0.099	0.1357	-0.0067	0.097199
-1.3	0.0185	0.0901	0.1268	-0.0215	0.0893
-1.2	0.0179	0.044	0.1177	-0.0284	0.0933
-1.1	0.0179	0.044	0.1177	-0.0215	0.097199
-1	0.0185	0.044	0.1251	-0.0211	0.0985
-0.9	0.020199	0.0667	0.1268	-0.0123	0.0985
-0.8	0.0223	0.0669	0.1285	-0.012	0.1004
-0.7	0.0377	0.076	0.1338	-0.0067	0.1044
-0.6	0.0413	0.0761	0.1357	0.0101	0.1086
-0.5	0.0447	0.0901	0.143699	0.0179	0.116
-0.4	0.0479	0.099	0.1452	0.0349	0.1575
-0.3	0.1207	0.1012	0.1461	0.1031	0.1598
-0.2	0.1779	0.1259	0.1622	0.1082	0.1931
-0.1	0.2967	0.2785	0.1647	0.137	0.2301
0	0.384	1.1243	1.2255	1.1825	1.7749
0.100002	4.8829	7.12128	8.3005	8.4003	9.9113
0.200001	7.8776	8.7258	16.8161	17.575	20.6495
0.300003	7.952	8.7258	16.9012	23.5437	30.6987
0.400002	7.95204	8.7782	16.9012	23.8003	31.8015
0.5	8.30948	8.7782	16.9573	25.1892	31.9598
0.600002	8.3095	8.81922	16.9573	25.2822	34.4098
0.700001	8.39716	9.1219	17.3107	26.8801	35.7911
0.800003	8.3972	9.1219	17.4971	27.0084	38.259
0.900002	8.6445	9.1346	17.4971	28.0074	42.3565
1	8.6445	9.1346	17.9101	28.1556	42.7049
1.1	8.6445	9.1346	17.9378	28.1624	46.0532
1.2	8.6445	9.1346	18.507	28.4782	46.3033
1.3	8.6445	9.1346	18.507	28.8403	46.4161
1.4	8.6445	9.1346	18.507	28.8621	48.1224
1.5	8.6445	9.1346	18.507	28.9029	52.26
1.6	8.6445	9.1346	18.507	29.13	55.6703
1.7	8.6445	9.1346	18.507	30.2803	59.0697
1.8	8.64454	9.1219	19.0371	32.2129	61.6524
1.9	8.797	9.1346	20.7725	33.5816	62.7258
2	9.00236	9.2345	21.4947	35.4322	64.9002
2.1	9.0541	9.35946	21.8509	36.9542	67.0687
2.2	9.08416	9.36014	22.1731	37.7095	68.8454
2.3	9.156	9.4366	22.1765	38.1011	70.1514
2.4	9.156	9.36014	22.1765	38.4896	70.784
2.5	9.156	9.1218	22.1765	38.5624	71.3751
2.6	9.41134	9.5591	22.6375	38.9746	72.1372
2.7	9.2724	9.1549	22.4209	38.8548	72.3728
2.8	9.29135	9.1556	22.4428	39.0921	72.7313
2.9	9.2174	8.86525	22.2256	38.9659	72.6368
3	9.3741	8.7679	22.3115	38.9934	72.7627
3.1	9.31404	8.9921	22.5286	39.0375	72.8632
3.2	9.2041	8.8724	22.3658	39.0544	72.6778
3.3	9.18814	8.6207	22.3353	38.8962	72.554
3.4	9.3202	8.95525	22.3139	38.8698	72.5378
3.5	9.1065	8.8626	22.0863	38.6555	72.1715
3.6	8.91203	8.8068	21.9853	38.5229	72.041
3.7	9.0692	8.8537	22.0651	38.4426	71.7316
3.8	9.12293	8.7673	22.0333	38.121	71.505
3.9	9.0463	8.71887	21.9228	38.0524	71.1933
4	8.7759	8.5772	21.7082	37.8733	70.8507
4.1	8.77383	8.4901	21.5043	37.5536	70.5672
4.2	8.836	8.4512	21.5172	37.4652	70.333
4.3	8.95912	8.5474	21.6222	37.4529	70.445
4.4	8.8066	8.39329	21.426	37.3537	69.9666
4.5	8.6811	8.251	21.2773	37.2165	69.6565
4.6	8.53912	8.1968	21.1413	37.0167	69.3445
4.7	8.4226	8.2521	21.1467	36.898	69.1938
4.8	8.48361	8.1933	21.0583	36.6701	68.8986
4.9	8.535	8.12579	20.9192	36.5045	68.5956
5	8.5417	8.2002	20.943	36.4575	68.4036
5.1	8.46931	8.2324	20.9934	36.3	68.1905
5.2	8.3401	8.158	20.8984	36.0785	67.8736
5.3	8.26911	8.1068	20.8236	35.7589	67.5714
5.4	8.3655	8.09529	20.7935	35.8384	67.3386
5.5	8.3697	8.0507	20.6913	35.8458	67.119
5.6	8.35541	8.0194	20.5823	35.7311	66.843
5.7	8.3393	8.0032	20.5005	35.6973	66.5576
5.8	8.2191	7.8863	20.3553	35.4706	66.2537
5.9	8.0457	7.8309	20.3018	35.2298	66.0088
6	8.0674	7.8735	20.3145	35.1508	65.8493
6.1	8.04301	7.8547	20.217	35.0539	65.6821
6.2	7.9734	7.8745	20.2352	34.9467	65.4736
6.3	7.9231	7.8251	20.1944	34.8621	65.2841
6.4	7.9437	7.8258	20.0855	34.8283	65.1623
6.5	7.8582	7.7412	20.05	34.7381	64.9913
6.6	7.8305	7.7325	20.0329	34.6594	64.7764
6.7	7.7625	7.6541	19.9935	34.5135	64.5581
6.8	7.7331	7.6097	19.9524	34.429	64.3776
6.9	7.7242	7.5755	19.914	34.2743	64.2134
7	7.6999	7.5609	19.8928	34.159	64.0116
7.1	7.6901	7.5301	19.8721	34.0565	63.8205
7.2	7.673	7.5897	19.9088	34.0715	63.669
7.3	7.6454	7.5845	19.862	34.0223	63.4975
7.4	7.6233	7.5719	19.7925	33.9981	63.2969
7.5	7.578	7.5429	19.7284	33.9501	63.1484
7.6	7.5502	7.511	19.7138	33.871	63.0379
7.7	7.5131	7.4732	19.6371	33.7715	62.9066
7.8	7.4589	7.4369	19.5738	33.6708	62.747
7.9	7.4395	7.4426	19.5612	33.6419	62.6484
8	7.4308	7.4437	19.5388	33.5956	62.5659
8.1	7.3742	7.4212	19.4981	33.5443	62.4384
8.2	7.3414	7.4105	19.4637	33.4857	62.3172
8.3	7.2863	7.4083	19.4317	33.4163	62.188
8.4	7.2496	7.3892	19.392	33.3385	62.0542
8.5	7.1914	7.3793	19.3566	33.2415	62.0106
8.6	7.1581	7.3772	19.3032	33.1923	61.9482
8.7	7.1478	7.3815	19.2781	33.1697	61.9013
8.8	7.1108	7.3606	19.2569	33.1324	61.8442
8.9	7.0828	7.3668	19.2204	33.0737	61.7616
9	7.0658	7.3485	19.2017	33.0095	61.6761
9.1	7.0538	7.341	19.175	32.9794	61.6182
9.2	7.0593	7.3507	19.1911	32.9728	61.5736
9.3	7.0509	7.3269	19.1706	32.9565	61.4703
9.4	7.0314	7.3261	19.1838	32.9333	61.3913
9.5	7.0004	7.3153	19.1777	32.9238	61.3367
9.6	6.9797	7.2972	19.1707	32.8836	61.2556
9.7	6.9403	7.2923	19.146	32.8562	61.1758
9.8	6.9074	7.2836	19.1437	32.8439	61.1109
9.9	6.8812	7.2849	19.1193	32.8185	61.0556
10	6.8599	7.2708	19.103	32.7952	61.007
10.1	6.85	7.2726	19.0981	32.7817	60.9555
10.2	6.8435	7.2644	19.0978	32.7667	60.8928
10.3	6.8257	7.2588	19.0862	32.7662	60.8577
10.4	6.791	7.2431	19.063	32.7319	60.7871
10.5	6.7898	7.2461	19.0784	32.7312	60.7582
10.6	6.7758	7.236	19.0681	32.7121	60.6988
10.7	6.7691	7.2359	19.076	32.7089	60.6795
10.8	6.7676	7.2395	19.0745	32.7088	60.6573
10.9	6.7516	7.2258	19.0639	32.6867	60.6182
11	6.7467	7.2159	19.0675	32.6858	60.6084
11.1	6.7433	7.2106	19.0661	32.6706	60.5799
11.2	6.7276	7.2012	19.064	32.6542	60.5503
11.3	6.7116	7.2007	19.0815	32.6413	60.5226
11.4	6.7031	7.1933	19.0737	32.6259	60.4927
11.5	6.6823	7.1933	19.0768	32.6152	60.4794
11.6	6.6753	7.1924	19.0745	32.5969	60.4529
11.7	6.6531	7.1878	19.0611	32.5995	60.4081
11.8	6.6427	7.1964	19.0519	32.6086	60.3952
11.9	6.6247	7.1867	19.045	32.5973	60.3886
12	6.6074	7.1826	19.0246	32.5999	60.3731
12.1	6.5927	7.18	19.0276	32.6011	60.3586
12.2	6.5764	7.1844	19.0185	32.6094	60.3478
12.3	6.5523	7.1717	19.0092	32.5958	60.3307
12.4	6.5378	7.1695	19.0025	32.5906	60.3188
12.5	6.5196	7.1735	18.9966	32.5735	60.2868
12.6	6.5069	7.1738	18.9757	32.5601	60.2828
12.7	6.4955	7.176	18.981	32.5564	60.2677
12.8	6.4807	7.1726	18.9807	32.5449	60.2495
12.9	6.4624	7.1604	18.9678	32.5319	60.225
13	6.46	7.1649	18.9653	32.5282	60.2183
13.1	6.4465	7.1624	18.9605	32.522	60.2048
13.2	6.4332	7.1584	18.9586	32.5175	60.2039
13.3	6.4259	7.1565	18.9557	32.5157	60.1975
13.4	6.4199	7.159	18.9532	32.5153	60.1882
13.5	6.4069	7.154	18.948	32.5118	60.174
13.6	6.3926	7.1497	18.9488	32.5037	60.1654
13.7	6.3785	7.1444	18.9445	32.4958	60.1617
13.8	6.364	7.1426	18.9361	32.49	60.159
13.9	6.3514	7.1475	18.9339	32.4829	60.1477
14	6.3369	7.1489	18.929	32.4815	60.1357
14.1	6.3305	7.1483	18.9188	32.478	60.1286
14.2	6.3174	7.1464	18.9167	32.4772	60.1281
14.3	6.3056	7.1455	18.9095	32.4768	60.1194
14.4	6.2933	7.1407	18.9098	32.4738	60.1211
14.5	6.2926	7.143	18.9101	32.4749	60.1215
14.6	6.2889	7.1468	18.9146	32.4783	60.1194
14.7	6.288	7.1462	18.9178	32.478	60.1172
14.8	6.2794	7.1459	18.9133	32.4753	60.106
14.9	6.2697	7.1462	18.9152	32.4721	60.1032
15	6.2579	7.1428	18.9091	32.4601	60.096
15.1	6.245	7.1416	18.9069	32.4518	60.0936
15.2	6.2295	7.1362	18.9001	32.4373	60.0843
15.3	6.2172	7.1351	18.8972	32.4329	60.0791
15.4	6.1987	7.1245	18.8897	32.4225	60.065
15.5	6.1859	7.1194	18.8835	32.4164	60.0556
15.6	6.1725	7.1153	18.8816	32.4086	60.0549
15.7	6.1597	7.1141	18.876	32.4045	60.0553
15.8	6.1488	7.114	18.8766	32.4001	60.0523
15.9	6.1404	7.1127	18.8763	32.399	60.0524
16	6.1319	7.1148	18.8772	32.3946	60.0585
16.1	6.1261	7.1156	18.8799	32.3948	60.058
16.2	6.1158	7.1095	18.8791	32.3882	60.0557
16.3	6.1062	7.1061	18.8759	32.3847	60.0512
16.4	6.0944	7.1037	18.8711	32.3846	60.0478
16.5	6.0859	7.1039	18.8681	32.3839	60.0464
16.6	6.0779	7.1062	18.8687	32.3833	60.0435
16.7	6.0689	7.1027	18.8677	32.3842	60.0411
16.8	6.0567	7.0953	18.8622	32.3786	60.0355
16.9	6.045	7.0934	18.8594	32.3755	60.0389
17	6.0321	7.0905	18.8546	32.3701	60.0333
17.1	6.0171	7.0868	18.8508	32.3698	60.0233
17.2	6.0104	7.0848	18.8513	32.367	60.0173
17.3	6.0052	7.0809	18.8528	32.3638	60.0144
17.4	5.9946	7.0754	18.8493	32.3588	60.0077
17.5	5.9866	7.0692	18.8506	32.3584	60.0063
17.6	5.978	7.0643	18.8505	32.3577	60.0053
17.7	5.9728	7.0615	18.8467	32.3594	60.0083
17.8	5.9639	7.0598	18.8429	32.3605	60.0045
17.9	5.9525	7.0539	18.8381	32.3599	60.0001
18	5.9421	7.0508	18.8354	32.3581	59.9906
18.1	5.9334	7.0511	18.8331	32.3545	59.9903
18.2	5.9248	7.0506	18.8307	32.3517	59.9912
18.3	5.9148	7.0428	18.8285	32.3531	59.9919
18.4	5.8972	7.0372	18.8228	32.3448	59.9863
18.5	5.8842	7.0304	18.8161	32.3373	59.9789
18.6	5.8782	7.0305	18.816	32.3348	59.9758
18.7	5.8671	7.0279	18.816	32.329	59.9685
18.8	5.8567	7.0287	18.8106	32.3285	59.9599
18.9	5.8461	7.0196	18.8012	32.32	59.95
19	5.8354	7.0134	18.7991	32.3148	59.9441
19.1	5.8218	7.0079	18.7969	32.3114	59.9357
19.2	5.8084	7.0008	18.7901	32.3044	59.9311
19.3	5.7966	6.993	18.7864	32.3002	59.9261
19.4	5.7848	6.9919	18.7754	32.2963	59.9202
19.5	5.7709	6.9855	18.7706	32.2933	59.9204
19.6	5.763	6.9786	18.7679	32.2862	59.9162
19.7	5.7534	6.9727	18.7608	32.2784	59.9102
19.8	5.7443	6.9699	18.7559	32.2759	59.9082
19.9	5.7283	6.9631	18.7497	32.2698	59.9024
20	5.7172	6.9622	18.7437	32.2694	59.9021
20.1	5.7072	6.9561	18.7383	32.2676	59.8999
20.2	5.6949	6.9517	18.7355	32.264	59.8945
20.3	5.6788	6.949	18.7323	32.2602	59.8878
20.4	5.6681	6.9508	18.7299	32.2561	59.8862
20.5	5.6578	6.9474	18.7266	32.2526	59.8837
20.6	5.6435	6.9398	18.7172	32.2441	59.8747
20.7	5.6297	6.935	18.7125	32.2338	59.8695
20.8	5.6202	6.931	18.7065	32.2277	59.864
20.9	5.6093	6.9204	18.701	32.2225	59.8575
21	5.5977	6.914	18.6972	32.2221	59.8534
21.1	5.5915	6.9122	18.7001	32.2204	59.8486
21.2	5.5806	6.9049	18.6938	32.2114	59.8404
21.3	5.5759	6.8994	18.6942	32.2113	59.8423
21.4	5.5656	6.8944	18.6906	32.2048	59.8385
21.5	5.5579	6.8968	18.6929	32.1985	59.838
21.6	5.5488	6.8982	18.6901	32.1955	59.8332
21.7	5.5399	6.9	18.6888	32.1967	59.8339
21.8	5.5288	6.9027	18.6891	32.1934	59.8319
21.9	5.5155	6.8996	18.6836	32.1873	59.8282
22	5.5079	6.9019	18.6813	32.1857	59.826
22.1	5.5054	6.9063	18.6841	32.1873	59.828
22.2	5.4994	6.9087	18.6857	32.1901	59.8296
22.3	5.4905	6.9057	18.6836	32.1854	59.8263
22.4	5.4808	6.9036	18.6794	32.1747	59.8243
22.5	5.4736	6.898	18.6765	32.1653	59.8231
22.6	5.4683	6.8957	18.6782	32.1617	59.8204
22.7	5.4589	6.8943	18.6766	32.157	59.8221
22.8	5.4524	6.8935	18.6749	32.1554	59.822
22.9	5.4419	6.8917	18.6723	32.1512	59.8208
23	5.4324	6.8902	18.6695	32.1465	59.8165
23.1	5.4213	6.8836	18.665	32.139	59.8116
23.2	5.408	6.8841	18.6583	32.135	59.8072
23.3	5.3986	6.8841	18.6576	32.1289	59.8033
23.4	5.3907	6.8835	18.6588	32.1261	59.8019
23.5	5.3803	6.8821	18.6568	32.1276	59.8024
23.6	5.3757	6.8799	18.6536	32.126	59.7962
23.7	5.3688	6.8754	18.6491	32.1213	59.792
23.8	5.3613	6.8755	18.6507	32.1196	59.7918
23.9	5.3542	6.8719	18.6517	32.1186	59.7906
24	5.3518	6.8688	18.6501	32.1203	59.7899
24.1	5.3472	6.8646	18.6487	32.1188	59.7849
24.2	5.3449	6.8677	18.6553	32.1209	59.7862
24.3	5.3383	6.8648	18.6549	32.1173	59.7888
24.4	5.3284	6.865	18.6537	32.1167	59.7903
24.5	5.3268	6.8671	18.6517	32.1168	59.7907
24.6	5.3234	6.8679	18.6518	32.118	59.7923
24.7	5.3132	6.8628	18.648	32.1131	59.7917
24.8	5.3089	6.8612	18.6468	32.1114	59.7889
24.9	5.3042	6.8572	18.6486	32.112	59.7877
25	5.2978	6.8569	18.651	32.1094	59.7881
25.1	5.2875	6.857	18.6516	32.1062	59.783
25.2	5.2799	6.8569	18.6509	32.1035	59.7807
25.3	5.2774	6.8544	18.6532	32.1061	59.7804
25.4	5.2694	6.8541	18.649	32.1044	59.7755
25.5	5.2617	6.8512	18.6465	32.1	59.773
25.6	5.2543	6.8485	18.6465	32.0984	59.7751
25.7	5.2527	6.8498	18.6453	32.0977	59.7739
25.8	5.2495	6.8481	18.6472	32.0945	59.7689
25.9	5.2482	6.8447	18.6461	32.093	59.769
26	5.2466	6.8414	18.6457	32.0921	59.7677
26.1	5.2444	6.8372	18.6485	32.0877	59.7661
26.2	5.2406	6.8353	18.652	32.0882	59.7706
26.3	5.2365	6.8368	18.6562	32.0899	59.7713
26.4	5.2312	6.8398	18.6612	32.0904	59.7759
26.5	5.2242	6.8388	18.6622	32.0834	59.7671
26.6	5.218	6.8405	18.6629	32.0784	59.7671
26.7	5.2116	6.8383	18.6631	32.0754	59.7669
26.8	5.2022	6.8353	18.6576	32.0711	59.7649
26.9	5.1969	6.833	18.6551	32.0654	59.7626
27	5.1909	6.8294	18.6524	32.0599	59.7649
27.1	5.1839	6.8296	18.6498	32.0564	59.7686
27.2	5.1761	6.8288	18.6498	32.0552	59.77
27.3	5.1712	6.8322	18.6538	32.0526	59.7724
27.4	5.1631	6.8299	18.6532	32.0549	59.7718
27.5	5.1591	6.828	18.6517	32.0535	59.7712
27.6	5.1522	6.8238	18.6489	32.051	59.7683
27.7	5.1503	6.8258	18.6482	32.0504	59.7713
27.8	5.1404	6.8207	18.6428	32.045	59.77
27.9	5.1322	6.8138	18.6361	32.0383	59.7658
28	5.1257	6.8075	18.6353	32.0387	59.7642
28.1	5.1206	6.8055	18.6333	32.0406	59.7619
28.2	5.1123	6.8024	18.6275	32.0369	59.7604
28.3	5.1084	6.7986	18.6289	32.0388	59.7632
28.4	5.1053	6.8007	18.6333	32.0395	59.7654
28.5	5.0993	6.7977	18.6345	32.0353	59.7682
28.6	5.095	6.7987	18.6368	32.0353	59.7679
28.7	5.094	6.7977	18.6416	32.0339	59.7712
28.8	5.0888	6.7952	18.6429	32.0327	59.7757
28.9	5.0829	6.7927	18.6387	32.0291	59.7771
29	5.0786	6.7922	18.6357	32.0309	59.7815
29.1	5.0773	6.7904	18.634	32.034	59.785
29.2	5.0786	6.7928	18.6334	32.0294	59.7871
29.3	5.0689	6.7872	18.6261	32.0255	59.7872
29.4	5.06	6.7848	18.6206	32.0197	59.7862
29.5	5.0552	6.7841	18.6193	32.0136	59.7839
29.6	5.0491	6.7828	18.6183	32.0121	59.7837
29.7	5.0454	6.7851	18.6237	32.0131	59.7894
29.8	5.0403	6.7842	18.6185	32.0118	59.7922
29.9	5.03	6.78	18.6138	32.0077	59.7913
30	5.0211	6.7807	18.6146	32.0037	59.7907
30.1	5.0122	6.7794	18.6103	32.0032	59.7943
30.2	5.0071	6.7762	18.6037	32.0007	59.7927
30.3	4.9956	6.7745	18.6048	31.9986	59.7911
30.4	4.9917	6.7728	18.6059	31.9969	59.7928
30.5	4.9856	6.7727	18.6029	31.9947	59.8002
30.6	4.9729	6.7658	18.5926	31.987	59.7982
30.7	4.968	6.7606	18.5867	31.9878	59.7978
30.8	4.9598	6.7576	18.5829	31.9854	59.7977
30.9	4.9528	6.7544	18.581	31.9837	59.7948
31	4.9452	6.7536	18.5836	31.9828	59.7948
31.1	4.9394	6.7492	18.5759	31.9796	59.7947
31.2	4.9306	6.7451	18.5738	31.9759	59.7997
31.3	4.9219	6.7381	18.5713	31.9722	59.7989
31.4	4.9127	6.7335	18.5684	31.9674	59.7949
31.5	4.906	6.7318	18.5725	31.9642	59.7921
31.6	4.9005	6.7308	18.5743	31.9656	59.7962
31.7	4.894	6.7306	18.5741	31.9644	59.799
31.8	4.8927	6.7304	18.571	31.9644	59.8006
31.9	4.8902	6.7329	18.5714	31.9672	59.804
32	4.8869	6.7329	18.5689	31.9679	59.8077
32.1	4.8806	6.7289	18.5666	31.9688	59.8109
32.2	4.8746	6.7257	18.5624	31.9642	59.81
32.3	4.8737	6.7269	18.5618	31.9617	59.8103
32.4	4.8745	6.7285	18.5637	31.9622	59.8129
32.5	4.8681	6.7224	18.5613	31.9602	59.8098
32.6	4.8643	6.7185	18.5595	31.9631	59.8098
32.7	4.8597	6.713	18.5584	31.9636	59.8107
32.8	4.854	6.7133	18.5597	31.9655	59.8124
32.9	4.8472	6.7086	18.5553	31.9661	59.804
33	4.845	6.711	18.5564	31.9671	59.8048
33.1	4.8375	6.7054	18.5545	31.9637	59.8038
33.2	4.8298	6.7008	18.5541	31.9629	59.8049
33.3	4.8243	6.6991	18.5588	31.9638	59.8047
33.4	4.8188	6.6912	18.5543	31.9586	59.8011
33.5	4.8143	6.687	18.5513	31.9573	59.7988
33.6	4.8119	6.686	18.5511	31.9607	59.7968
33.7	4.8069	6.6861	18.5486	31.9631	59.7916
33.8	4.8056	6.6846	18.5488	31.9654	59.7931
33.9	4.8007	6.6853	18.5479	31.9648	59.7912
34	4.7958	6.6829	18.5444	31.9608	59.7903
34.1	4.7888	6.6784	18.5398	31.9585	59.7868
34.2	4.7837	6.6745	18.5373	31.9584	59.7868
34.3	4.7774	6.6731	18.5369	31.9567	59.7864
34.4	4.7736	6.67	18.5369	31.9562	59.7871
34.5	4.7673	6.6676	18.5356	31.9528	59.7893
34.6	4.7607	6.6663	18.5304	31.9486	59.7895
34.7	4.7545	6.665	18.5287	31.9456	59.7898
34.8	4.748	6.6636	18.5293	31.947	59.791
34.9	4.7433	6.6646	18.5332	31.9486	59.7942
35	4.734	6.6596	18.5344	31.9417	59.7953
35.1	4.7262	6.6559	18.5338	31.9396	59.7943
35.2	4.7209	6.6487	18.5317	31.9394	59.7923
35.3	4.716	6.6459	18.5336	31.9378	59.7883
35.4	4.7115	6.6463	18.5337	31.9399	59.7901
35.5	4.7113	6.6485	18.5334	31.9416	59.7938
35.6	4.708	6.6487	18.5359	31.9443	59.7939
35.7	4.7055	6.6477	18.5361	31.9465	59.7952
35.8	4.7031	6.6447	18.5382	31.9461	59.7949
35.9	4.704	6.6442	18.5387	31.9477	59.7984
36	4.7025	6.6454	18.5386	31.9517	59.802
36.1	4.6956	6.6412	18.5392	31.9474	59.7982
36.2	4.6932	6.642	18.5413	31.9454	59.8034
36.3	4.6874	6.6389	18.5403	31.9439	59.8094
36.4	4.683	6.6363	18.5381	31.9441	59.8094
36.5	4.6802	6.637	18.5354	31.94	59.8138
36.6	4.6716	6.6368	18.5342	31.9376	59.8111
36.7	4.6664	6.6357	18.5372	31.9361	59.8127
36.8	4.6605	6.6352	18.5338	31.9333	59.8131
36.9	4.6539	6.631	18.5293	31.9285	59.8149
37	4.648	6.6322	18.5274	31.931	59.8167
37.1	4.6345	6.6232	18.52	31.9269	59.8084
37.2	4.6258	6.6163	18.5155	31.9235	59.8
37.3	4.6228	6.613	18.5151	31.9233	59.7996
37.4	4.6187	6.6103	18.5146	31.9212	59.7984
37.5	4.6106	6.6075	18.5127	31.9152	59.7959
37.6	4.6035	6.6046	18.5087	31.9132	59.7906
37.7	4.5967	6.6026	18.5149	31.9144	59.7902
37.8	4.5911	6.5977	18.518	31.9174	59.7924
37.9	4.5834	6.5975	18.5171	31.9213	59.7918
38	4.573	6.5927	18.5129	31.9171	59.793
38.1	4.5682	6.5921	18.5134	31.9183	59.7949
38.2	4.5627	6.5898	18.5115	31.9166	59.795
38.3	4.5558	6.5879	18.5135	31.9161	59.7968
38.4	4.5489	6.5846	18.5142	31.918	59.8004
38.5	4.5431	6.5832	18.5136	31.9177	59.8
38.6	4.5352	6.5807	18.5091	31.9145	59.7937
38.7	4.5281	6.5798	18.5049	31.9094	59.7933
38.8	4.5228	6.5778	18.5013	31.9085	59.795
38.9	4.517	6.5755	18.5015	31.9079	59.7978
39	4.5129	6.5752	18.502	31.909	59.8035
39.1	4.5042	6.5718	18.5004	31.9099	59.8055
39.2	4.4938	6.5694	18.498	31.9105	59.8044
39.3	4.493	6.5661	18.499	31.9094	59.8022
39.4	4.4873	6.5664	18.4971	31.9076	59.8006
39.5	4.4806	6.5644	18.4914	31.9053	59.7987
39.6	4.4726	6.5611	18.4905	31.9028	59.794
39.7	4.468	6.5571	18.4898	31.9019	59.794
39.8	4.4652	6.5521	18.4834	31.8966	59.7939
39.9	4.4601	6.5486	18.4835	31.8926	59.7917
40	4.4523	6.5427	18.4822	31.8864	59.7832
40.1	4.4454	6.5408	18.4798	31.8864	59.7804
40.2	4.443	6.5404	18.4796	31.8869	59.7796
40.3	4.4384	6.5404	18.4805	31.8873	59.7773
40.4	4.4348	6.5414	18.4819	31.8888	59.7764
40.5	4.4274	6.5383	18.4788	31.887	59.7735
40.6	4.4229	6.5366	18.4771	31.8853	59.7705
40.7	4.419	6.5331	18.4777	31.8848	59.7685
40.8	4.4135	6.5269	18.4737	31.8864	59.7676
40.9	4.4098	6.5283	18.4742	31.8864	59.7657
41	4.4081	6.5315	18.4771	31.8893	59.7667
41.1	4.3993	6.5308	18.4715	31.8872	59.768
41.2	4.3958	6.5291	18.4673	31.8831	59.7681
41.3	4.3914	6.53	18.4653	31.8793	59.7631
41.4	4.382	6.5262	18.4618	31.875	59.7576
41.5	4.3747	6.5225	18.4598	31.8753	59.7535
41.6	4.3663	6.5199	18.4589	31.8741	59.7514
41.7	4.3618	6.5213	18.4572	31.8735	59.7482
41.8	4.3567	6.5233	18.4562	31.8742	59.7466
41.9	4.3511	6.523	18.4556	31.8712	59.745
42	4.3397	6.5141	18.4518	31.8665	59.7406
42.1	4.3306	6.5076	18.4481	31.8617	59.734
42.2	4.3216	6.4964	18.4425	31.8553	59.7224
42.3	4.3164	6.4959	18.4414	31.8523	59.719
42.4	4.3101	6.4916	18.443	31.8523	59.7187
42.5	4.3049	6.4893	18.4427	31.8532	59.72
42.6	4.2983	6.4897	18.4441	31.8568	59.7226
42.7	4.2909	6.4828	18.445	31.855	59.719
42.8	4.2848	6.4788	18.4446	31.8558	59.7128
42.9	4.2805	6.4772	18.446	31.8557	59.7137
43	4.2795	6.4801	18.4477	31.862	59.7186
43.1	4.2753	6.4714	18.4404	31.8562	59.7177
43.2	4.2701	6.4655	18.4348	31.8503	59.7144
43.3	4.2634	6.4614	18.4308	31.8446	59.7144
43.4	4.2567	6.4578	18.4241	31.8388	59.713
43.5	4.2486	6.4543	18.4192	31.8354	59.702
43.6	4.2449	6.4502	18.4124	31.8336	59.6941
43.7	4.2387	6.444	18.4093	31.8298	59.6909
43.8	4.2317	6.4396	18.404	31.8234	59.6843
43.9	4.2263	6.4379	18.399	31.8173	59.6765
44	4.2174	6.432	18.3943	31.815	59.6692
44.1	4.2076	6.4255	18.3905	31.8129	59.6621
44.2	4.204	6.4262	18.3917	31.8087	59.6569
44.3	4.1995	6.4282	18.3919	31.8094	59.6535
44.4	4.1913	6.4247	18.3872	31.8075	59.6497
44.5	4.1832	6.4172	18.3816	31.8005	59.6428
44.6	4.1834	6.4161	18.3855	31.7993	59.6401
44.7	4.1816	6.4168	18.3871	31.7979	59.6365
44.8	4.1768	6.4121	18.3855	31.7964	59.6313
44.9	4.1699	6.4086	18.3816	31.7919	59.6234
45	4.1629	6.4047	18.378	31.7907	59.6189
45.1	4.1571	6.4016	18.3759	31.7857	59.6168
45.2	4.1533	6.3976	18.3748	31.7832	59.6153
45.3	4.1516	6.3991	18.3834	31.7821	59.6197
45.4	4.1476	6.3989	18.3829	31.7828	59.6196
45.5	4.1397	6.3956	18.3807	31.7813	59.6146
45.6	4.1326	6.3883	18.3759	31.7764	59.6082
45.7	4.1299	6.388	18.3771	31.774	59.6116
45.8	4.1244	6.3872	18.3768	31.7708	59.6108
45.9	4.117	6.3856	18.3751	31.7676	59.6071
46	4.1088	6.3825	18.3701	31.7676	59.6075
46.1	4.1016	6.3782	18.3641	31.7648	59.6063
46.2	4.097	6.3747	18.361	31.7594	59.6037
46.3	4.0878	6.3707	18.3574	31.7558	59.602
46.4	4.0805	6.3681	18.3535	31.7476	59.5931
46.5	4.0743	6.3664	18.3507	31.7462	59.5935
46.6	4.0689	6.3673	18.3474	31.7447	59.5962
46.7	4.0623	6.3626	18.3419	31.7415	59.5926
46.8	4.0564	6.3599	18.3418	31.7383	59.5925
46.9	4.0485	6.3595	18.3363	31.7318	59.5888
47	4.0475	6.3626	18.3368	31.7318	59.5865
47.1	4.0433	6.357	18.3281	31.7263	59.5786
47.2	4.0406	6.3541	18.3228	31.7252	59.5817
47.3	4.0353	6.3538	18.3249	31.7238	59.5819
47.4	4.0342	6.3524	18.3286	31.7267	59.5894
47.5	4.033	6.3505	18.3269	31.7283	59.5872
47.6	4.0261	6.3491	18.3262	31.7233	59.5829
47.7	4.024	6.3517	18.3263	31.7233	59.5865
47.8	4.0176	6.3498	18.3304	31.7219	59.5832
47.9	4.0167	6.3476	18.3331	31.7219	59.58
48	4.0209	6.352	18.3367	31.7287	59.5843
48.1	4.027	6.3537	18.3384	31.7295	59.5819
48.2	4.0249	6.3514	18.3378	31.7281	59.5819
48.3	4.0182	6.3502	18.3342	31.724	59.5785
48.4	4.0177	6.3508	18.335	31.7267	59.5803
48.5	4.0131	6.352	18.3295	31.7227	59.5763
48.6	4.0104	6.3525	18.3283	31.7208	59.572
48.7	4.0116	6.3519	18.329	31.7191	59.5722
48.8	4.0114	6.3493	18.3247	31.7152	59.5697
48.9	4.0086	6.3505	18.3259	31.7088	59.5639
49	4.002	6.348	18.3244	31.706	59.5652
49.1	3.9964	6.345	18.32	31.7009	59.5548
49.2	3.9907	6.3443	18.3189	31.6959	59.5532
49.3	3.9876	6.3462	18.3182	31.6943	59.5537
49.4	3.9893	6.3492	18.3221	31.6981	59.557
49.5	3.981	6.3462	18.3181	31.6933	59.5573
49.6	3.9754	6.3402	18.3145	31.6868	59.556
49.7	3.9617	6.3322	18.3099	31.6799	59.5502
49.8	3.9626	6.3357	18.31	31.6788	59.552
49.9	3.9625	6.3386	18.3096	31.6791	59.5523
50	3.9569	6.3353	18.3032	31.6744	59.5496
50.1	3.9522	6.3292	18.2979	31.6694	59.5463
50.2	3.9457	6.3236	18.2935	31.6602	59.5448
50.3	3.9456	6.3241	18.2986	31.6658	59.5497
50.4	3.9408	6.3156	18.2929	31.659	59.5454
50.5	3.9335	6.3111	18.287	31.6542	59.5438
50.6	3.9268	6.3065	18.284	31.6517	59.5413
50.7	3.9187	6.3026	18.2776	31.6483	59.5327
50.8	3.9089	6.2933	18.2703	31.6367	59.518
50.9	3.905	6.2869	18.2679	31.6342	59.5122
51	3.9029	6.2855	18.2632	31.6317	59.5106
51.1	3.8982	6.2839	18.2556	31.6275	59.5075
51.2	3.8993	6.2855	18.2558	31.6304	59.5024
51.3	3.8953	6.2829	18.2533	31.6237	59.4962
51.4	3.891	6.2831	18.2497	31.6217	59.4974
51.5	3.8846	6.2837	18.2452	31.6158	59.4963
51.6	3.8796	6.2769	18.2408	31.6112	59.4915
51.7	3.8734	6.2742	18.24	31.6089	59.4869
51.8	3.8669	6.2688	18.2341	31.6049	59.4796
51.9	3.8618	6.2645	18.231	31.5978	59.4728
52	3.8555	6.2551	18.2296	31.5936	59.4699
52.1	3.85	6.2501	18.2284	31.5885	59.4699
52.2	3.8428	6.2477	18.2245	31.5868	59.4689
52.3	3.8368	6.2471	18.2211	31.587	59.4641
52.4	3.8314	6.2432	18.2167	31.5846	59.4629
52.5	3.8307	6.2421	18.2164	31.5884	59.465
52.6	3.8284	6.2416	18.2192	31.5864	59.4658
52.7	3.8256	6.2409	18.2198	31.5858	59.4648
52.8	3.8202	6.2377	18.2205	31.5862	59.4633
52.9	3.8188	6.2382	18.2217	31.5918	59.4633
53	3.8155	6.2328	18.2188	31.5911	59.4575
53.1	3.806	6.2227	18.2134	31.5879	59.4518
53.2	3.8001	6.2162	18.2086	31.5834	59.4444
53.3	3.7955	6.2154	18.2033	31.5795	59.4457
53.4	3.7913	6.213	18.1998	31.5798	59.4475
53.5	3.7839	6.2057	18.1939	31.574	59.442
53.6	3.7828	6.203	18.194	31.5736	59.4394
53.7	3.7765	6.1989	18.1905	31.575	59.4361
53.8	3.7701	6.192	18.1856	31.5702	59.4316
53.9	3.7589	6.182	18.1768	31.5602	59.4238
54	3.7527	6.1775	18.1729	31.5565	59.4171
54.1	3.7514	6.176	18.1703	31.5567	59.4176
54.2	3.7417	6.1726	18.1636	31.554	59.416
54.3	3.7322	6.167	18.159	31.5505	59.413
54.4	3.7249	6.1614	18.152	31.549	59.4063
54.5	3.7179	6.1542	18.1471	31.5443	59.404
54.6	3.7133	6.1483	18.1437	31.5411	59.3992
54.7	3.7067	6.144	18.1397	31.5389	59.4003
54.8	3.7016	6.1387	18.1355	31.5371	59.3966
54.9	3.6957	6.1372	18.1367	31.5365	59.3948
55	3.6881	6.1335	18.1332	31.5349	59.3879
55.1	3.6833	6.1314	18.1317	31.5335	59.3854
55.2	3.6709	6.124	18.1266	31.5276	59.3797
55.3	3.6696	6.125	18.1278	31.5266	59.3822
55.4	3.6691	6.123	18.1306	31.5269	59.3812
55.5	3.6701	6.128	18.1308	31.5305	59.3815
55.6	3.665	6.1247	18.1259	31.5307	59.3748
55.7	3.6597	6.1196	18.1226	31.5271	59.3745
55.8	3.6539	6.118	18.1213	31.5259	59.3736
55.9	3.6494	6.1174	18.1245	31.5303	59.3762
56	3.6448	6.1132	18.1225	31.5287	59.3763
56.1	3.6386	6.107	18.1194	31.522	59.3765
56.2	3.6283	6.1029	18.1121	31.5177	59.3741
56.3	3.621	6.1027	18.1045	31.5134	59.3725
56.4	3.6174	6.1001	18.1013	31.5123	59.3709
56.5	3.6136	6.1011	18.1008	31.5083	59.372
56.6	3.6104	6.1032	18.1014	31.5075	59.3691
56.7	3.6011	6.1047	18.0972	31.5067	59.3686
56.8	3.5952	6.106	18.0945	31.5082	59.3661
56.9	3.5906	6.1043	18.093	31.5073	59.3656
57	3.5809	6.1	18.0884	31.5042	59.3588
57.1	3.5776	6.0979	18.0898	31.5034	59.3578
57.2	3.5733	6.0925	18.088	31.4977	59.3595
57.3	3.567	6.0862	18.0859	31.4972	59.355
57.4	3.5664	6.0824	18.0866	31.4992	59.3538
57.5	3.5583	6.0792	18.0842	31.4954	59.3506
57.6	3.5505	6.0762	18.0822	31.4914	59.3511
57.7	3.5469	6.0761	18.081	31.4887	59.35
57.8	3.5483	6.0763	18.0822	31.4897	59.3518
57.9	3.542	6.0767	18.0823	31.4919	59.3516
58	3.5415	6.0767	18.0831	31.4953	59.3569
58.1	3.5377	6.0696	18.0758	31.4933	59.352
58.2	3.5344	6.0654	18.0754	31.4918	59.3517
58.3	3.5294	6.0632	18.0779	31.491	59.3518
58.4	3.5262	6.0592	18.0781	31.4856	59.35
58.5	3.5206	6.0539	18.0727	31.481	59.3443
58.6	3.5144	6.0509	18.0726	31.4788	59.3411
58.7	3.5122	6.0491	18.0734	31.4755	59.3405
58.8	3.5107	6.0484	18.0731	31.4767	59.3404
58.9	3.5076	6.0449	18.0671	31.4725	59.3368
59	3.5001	6.041	18.064	31.4697	59.3302
59.1	3.4922	6.0357	18.0623	31.4635	59.3263
59.2	3.4877	6.034	18.0648	31.4622	59.3285
59.3	3.4837	6.0312	18.0618	31.4612	59.3293
59.4	3.4818	6.0319	18.0631	31.4643	59.3304
59.5	3.4812	6.0279	18.0631	31.4593	59.3302
59.6	3.477	6.0201	18.0612	31.4583	59.3266
59.7	3.475	6.0173	18.0612	31.4556	59.3259
59.8	3.4726	6.0168	18.0628	31.4551	59.3222
59.9	3.4669	6.0172	18.062	31.4535	59.3176
60	3.4603	6.0164	18.0637	31.4528	59.3139
60.1	3.456	6.019	18.0666	31.4542	59.315
60.2	3.4557	6.0186	18.0698	31.4559	59.3169
60.3	3.4538	6.0175	18.0701	31.4555	59.316
60.4	3.4517	6.0196	18.0704	31.4544	59.3169
60.5	3.4443	6.0195	18.0711	31.4479	59.315
60.6	3.4418	6.0196	18.0716	31.4455	59.3118
60.7	3.4353	6.0203	18.0707	31.4442	59.3088
60.8	3.4313	6.0182	18.0712	31.4438	59.3059
60.9	3.4296	6.0158	18.0718	31.4451	59.3096
61	3.4261	6.0162	18.0702	31.4419	59.3072
61.1	3.4235	6.0155	18.0691	31.4433	59.3055
61.2	3.4195	6.0103	18.0691	31.4465	59.298
61.3	3.4186	6.0116	18.0692	31.4504	59.2932
61.4	3.414	6.0084	18.0663	31.448	59.2875
61.5	3.4113	6.0061	18.0638	31.4468	59.2855
61.6	3.408	6.0035	18.0651	31.4427	59.2823
61.7	3.4029	6.0013	18.0672	31.4406	59.2805
61.8	3.397	5.9984	18.0651	31.4378	59.2744
61.9	3.3951	5.9957	18.0659	31.4354	59.2727
62	3.3873	5.9894	18.0594	31.4316	59.2661
62.1	3.3837	5.9862	18.0556	31.4297	59.2625
62.2	3.3785	5.9815	18.0542	31.4258	59.2576
62.3	3.3784	5.984	18.0556	31.4272	59.2588
62.4	3.3781	5.9847	18.0579	31.4298	59.2547
62.5	3.3732	5.9785	18.0547	31.4286	59.2503
62.6	3.3697	5.9718	18.0549	31.4307	59.248
62.7	3.3704	5.9678	18.0553	31.4288	59.2475
62.8	3.3728	5.9696	18.0556	31.431	59.2473
62.9	3.3668	5.9651	18.0526	31.4265	59.2429
63	3.357	5.961	18.0465	31.4189	59.2349
63.1	3.352	5.9597	18.0455	31.4215	59.2329
63.2	3.3459	5.9587	18.0424	31.4169	59.2293
63.3	3.3413	5.9596	18.0403	31.416	59.2263
63.4	3.3425	5.9636	18.0428	31.4195	59.2231
63.5	3.3429	5.9611	18.0419	31.4208	59.2195
63.6	3.3377	5.9586	18.0403	31.4203	59.2165
63.7	3.3354	5.9596	18.0438	31.423	59.2156
63.8	3.3308	5.9561	18.0436	31.4241	59.2137
63.9	3.3266	5.9535	18.0432	31.4249	59.2128
64	3.3231	5.9519	18.0379	31.4174	59.2116
64.1	3.3205	5.951	18.0352	31.4126	59.2052
64.2	3.3227	5.9535	18.0376	31.4128	59.2063
64.3	3.3181	5.9527	18.036	31.4117	59.2055
64.4	3.3143	5.9528	18.0311	31.4098	59.2006
64.5	3.3089	5.9474	18.029	31.4034	59.1991
64.6	3.3023	5.943	18.0288	31.4013	59.1952
64.7	3.2985	5.9395	18.0278	31.4002	59.1919
64.8	3.2933	5.9355	18.0251	31.3947	59.188
64.9	3.2873	5.9326	18.0207	31.3876	59.1846
65	3.2836	5.9306	18.0184	31.3852	59.1785
65.1	3.2819	5.9279	18.0166	31.3847	59.1779
65.2	3.2771	5.9283	18.0145	31.3836	59.1778
65.3	3.2748	5.9285	18.0131	31.3808	59.1794
65.4	3.2719	5.9303	18.0158	31.3803	59.1757
65.5	3.2666	5.9273	18.0154	31.3827	59.1731
65.6	3.2614	5.9286	18.013	31.3769	59.1677
65.7	3.2538	5.9262	18.012	31.3728	59.1652
65.8	3.2488	5.9209	18.0039	31.3688	59.1549
65.9	3.2445	5.918	18.0014	31.3705	59.149
66	3.2483	5.9152	18.002	31.3709	59.1509
66.1	3.2465	5.9121	18.0002	31.3692	59.1493
66.2	3.2395	5.9054	17.9961	31.3626	59.1464
66.3	3.2368	5.9079	17.9995	31.3608	59.1466
66.4	3.2311	5.9061	17.9976	31.3576	59.1439
66.5	3.2291	5.9078	17.995	31.3571	59.1438
66.6	3.2263	5.9084	17.9934	31.3571	59.1458
66.7	3.2236	5.9102	17.9944	31.356	59.1477
66.8	3.2234	5.9066	17.9883	31.3518	59.1434
66.9	3.2218	5.9059	17.983	31.3476	59.1386
67	3.2191	5.9045	17.9818	31.3438	59.1367
67.1	3.2148	5.9012	17.9809	31.3395	59.1349
67.2	3.2135	5.9018	17.9789	31.3363	59.1376
67.3	3.2132	5.9059	17.9797	31.3322	59.137
67.4	3.2116	5.9032	17.9761	31.3269	59.135
67.5	3.2098	5.8989	17.9707	31.3238	59.1329
67.6	3.2148	5.8987	17.9716	31.3245	59.1362
67.7	3.2131	5.8965	17.9662	31.3236	59.1373
67.8	3.2095	5.893	17.9634	31.3242	59.1403
67.9	3.2027	5.887	17.9569	31.3165	59.1398
68	3.1972	5.8852	17.954	31.3108	59.1396
68.1	3.1933	5.887	17.9544	31.312	59.1411
68.2	3.1883	5.885	17.9535	31.3112	59.1444
68.3	3.1832	5.884	17.9527	31.3121	59.1443
68.4	3.1792	5.8847	17.9522	31.3108	59.144
68.5	3.1786	5.8847	17.9527	31.3077	59.1453
68.6	3.1751	5.8855	17.95	31.3047	59.1444
68.7	3.172	5.8865	17.9497	31.304	59.1413
68.8	3.1675	5.8829	17.9494	31.3017	59.1392
68.9	3.1711	5.8866	17.9522	31.3032	59.1407
69	3.1698	5.8876	17.9581	31.3068	59.143
69.1	3.1641	5.8821	17.9557	31.3077	59.1387
69.2	3.1605	5.8809	17.9529	31.3046	59.1368
69.3	3.1628	5.8783	17.9546	31.3075	59.1389
69.4	3.16	5.8717	17.9537	31.3052	59.1408
69.5	3.1537	5.8624	17.948	31.2993	59.1332
69.6	3.1461	5.8577	17.9446	31.293	59.1259
69.7	3.1428	5.8571	17.9429	31.2926	59.1281
69.8	3.1396	5.8525	17.9437	31.29	59.1281
69.9	3.1414	5.8548	17.9444	31.2917	59.1277
70	3.1377	5.8514	17.9468	31.2847	59.1248
70.1	3.1373	5.8525	17.9454	31.2867	59.1205
70.2	3.1315	5.8485	17.9422	31.2816	59.1181
70.3	3.1276	5.8496	17.9455	31.2841	59.1238
70.4	3.1235	5.8482	17.9463	31.2832	59.1257
70.5	3.1223	5.8455	17.9452	31.2847	59.126
70.6	3.1205	5.8476	17.949	31.2865	59.1291
70.7	3.1169	5.8488	17.9472	31.2866	59.1333
70.8	3.1094	5.847	17.942	31.2847	59.1308
70.9	3.1068	5.8467	17.9408	31.283	59.1327
71	3.106	5.8458	17.9422	31.281	59.1345
71.1	3.1025	5.8452	17.9422	31.2787	59.1346
71.2	3.1008	5.8428	17.9429	31.2787	59.1362
71.3	3.0912	5.8339	17.9364	31.2738	59.1289
71.4	3.0873	5.8323	17.9351	31.278	59.1299
71.5	3.0804	5.8305	17.9344	31.278	59.1339
71.6	3.0755	5.8276	17.931	31.2709	59.1291
71.7	3.0713	5.8225	17.9269	31.2678	59.1286
71.8	3.068	5.8206	17.9264	31.2675	59.1294
71.9	3.0617	5.8149	17.9223	31.2587	59.1244
72	3.0574	5.8126	17.9197	31.2544	59.1225
72.1	3.0543	5.812	17.9182	31.2506	59.1174
72.2	3.047	5.8073	17.9095	31.2461	59.1115
72.3	3.0411	5.8011	17.9021	31.24	59.1034
72.4	3.0361	5.795	17.8965	31.2391	59.0996
72.5	3.0317	5.7905	17.892	31.2345	59.0938
72.6	3.0309	5.7885	17.8943	31.2372	59.0945
72.7	3.0353	5.7864	17.8969	31.2403	59.0994
72.8	3.0368	5.7894	17.902	31.2465	59.1014
72.9	3.0326	5.785	17.9016	31.2444	59.1003
73	3.0263	5.7785	17.8958	31.2408	59.0943
73.1	3.0237	5.7729	17.8904	31.2433	59.0955
73.2	3.0172	5.7678	17.8829	31.2412	59.0887
73.3	3.0137	5.7649	17.8837	31.2442	59.0835
73.4	3.0097	5.7629	17.8848	31.2449	59.0843
73.5	3.0037	5.7591	17.8795	31.2409	59.0776
73.6	2.9997	5.7567	17.8795	31.2378	59.0707
73.7	2.9945	5.7523	17.8761	31.2341	59.0597
73.8	2.9939	5.7551	17.8787	31.2357	59.055
73.9	2.9862	5.7532	17.8782	31.2322	59.0491
74	2.9864	5.7528	17.882	31.2326	59.0475
74.1	2.9909	5.75	17.8834	31.2355	59.0501
74.2	2.9882	5.7448	17.8829	31.2362	59.0505
74.3	2.9805	5.7406	17.8791	31.2315	59.0442
74.4	2.9821	5.7404	17.8798	31.2305	59.0399
74.5	2.9821	5.7366	17.8779	31.227	59.0356
74.6	2.9816	5.7287	17.8786	31.2261	59.0348
74.7	2.9831	5.7259	17.8775	31.2286	59.0331
74.8	2.9793	5.7215	17.8771	31.223	59.0271
74.9	2.9783	5.7201	17.876	31.2228	59.0246
75	2.9707	5.7125	17.8704	31.2178	59.0157
75.1	2.9709	5.7125	17.8682	31.2165	59.0109
75.2	2.9691	5.7121	17.867	31.213	59.0083
75.3	2.9674	5.7092	17.8682	31.21	59.0062
75.4	2.9602	5.7054	17.8588	31.2039	58.9991
75.5	2.9573	5.7065	17.8585	31.2011	58.991
75.6	2.958	5.7064	17.861	31.2003	58.9902
75.7	2.9552	5.7029	17.8629	31.2003	58.9887
75.8	2.9539	5.7017	17.8635	31.1986	58.9909
75.9	2.9527	5.7029	17.8599	31.2001	58.9911
76	2.9435	5.699	17.8532	31.1949	58.9805
76.1	2.937	5.6986	17.8503	31.196	58.9696
76.2	2.9392	5.6971	17.8524	31.1975	58.9695
76.3	2.9311	5.6901	17.8442	31.1896	58.9622
76.4	2.9238	5.688	17.8386	31.185	58.9552
76.5	2.9206	5.6816	17.8345	31.181	58.9476
76.6	2.9176	5.678	17.8316	31.1767	58.9434
76.7	2.9138	5.6711	17.8262	31.1723	58.9391
76.8	2.9083	5.664	17.8241	31.1667	58.9373
76.9	2.8993	5.6596	17.8214	31.1632	58.9312
77	2.8969	5.656	17.822	31.163	58.9283
77.1	2.8965	5.6534	17.8225	31.1637	58.9319
77.2	2.8952	5.6507	17.8186	31.1611	58.9281
77.3	2.8921	5.65	17.8169	31.1548	58.9233
77.4	2.8876	5.6476	17.8156	31.1463	58.9194
77.5	2.8846	5.6428	17.8135	31.1404	58.9172
77.6	2.8866	5.6441	17.8171	31.1404	58.916
77.7	2.8876	5.645	17.818	31.1383	58.9169
77.8	2.8838	5.6406	17.8144	31.1338	58.9163
77.9	2.8833	5.6414	17.8167	31.1321	58.9141
78	2.8804	5.6405	17.817	31.132	58.9093
78.1	2.8778	5.6414	17.8177	31.1311	58.9126
78.2	2.878	5.6401	17.8195	31.1317	58.9137
78.3	2.8778	5.6373	17.8231	31.1319	58.9148
78.4	2.8728	5.6304	17.8198	31.1261	58.9111
78.5	2.8726	5.6333	17.8214	31.1253	58.9114
78.6	2.8678	5.6267	17.8203	31.1217	58.9107
78.7	2.8599	5.6242	17.818	31.1184	58.9052
78.8	2.8553	5.6196	17.8152	31.1119	58.899
78.9	2.8524	5.6172	17.8166	31.1092	58.9026
79	2.851	5.6202	17.8191	31.1096	58.9054
79.1	2.8506	5.6205	17.8216	31.1094	58.9072
79.2	2.8484	5.621	17.8228	31.1082	58.9118
79.3	2.846	5.6163	17.8246	31.1025	58.9142
79.4	2.8428	5.6127	17.8245	31.0997	58.9126
79.5	2.8379	5.6098	17.8259	31.1026	58.9079
79.6	2.8339	5.6031	17.8266	31.1003	58.9036
79.7	2.8298	5.6006	17.8246	31.0969	58.9038
79.8	2.823	5.5969	17.8218	31.0942	58.9019
79.9	2.8195	5.5903	17.8229	31.095	58.9007
80	2.8172	5.5853	17.8262	31.0968	58.8951
80.1	2.8124	5.5813	17.8213	31.09	58.8906
80.2	2.8113	5.5817	17.8269	31.0869	58.8895
80.3	2.8091	5.5827	17.8269	31.0812	58.8906
80.4	2.8035	5.5808	17.8212	31.0794	58.8918
80.5	2.7944	5.572	17.8132	31.0761	58.8897
80.6	2.7926	5.572	17.8183	31.0766	58.8936
80.7	2.7865	5.5709	17.8166	31.0725	58.8928
80.8	2.7772	5.5674	17.8149	31.0638	58.8838
80.9	2.7734	5.5672	17.815	31.0588	58.8834
81	2.7691	5.565	17.8127	31.0513	58.8812
81.1	2.7691	5.5612	17.815	31.0509	58.8769
81.2	2.7681	5.5587	17.8168	31.0461	58.873
81.3	2.7646	5.5554	17.817	31.0409	58.8703
81.4	2.763	5.5531	17.8198	31.0408	58.8701
81.5	2.7625	5.5487	17.8202	31.0421	58.866
81.6	2.7603	5.5456	17.821	31.0392	58.8659
81.7	2.7567	5.5444	17.8213	31.0332	58.8586
81.8	2.7508	5.5409	17.8176	31.0256	58.8507
81.9	2.7494	5.5367	17.8173	31.0215	58.8499
82	2.742	5.53	17.8132	31.0162	58.8448
82.1	2.737	5.5278	17.8138	31.0142	58.8426
82.2	2.7369	5.5251	17.8168	31.0146	58.843
82.3	2.7326	5.5219	17.8186	31.0115	58.8404
82.4	2.7342	5.5217	17.8244	31.0137	58.8397
82.5	2.732	5.519	17.8268	31.0128	58.8353
82.6	2.7313	5.518	17.8245	31.0119	58.8334
82.7	2.7329	5.5186	17.8264	31.0104	58.8301
82.8	2.7373	5.5207	17.8328	31.0074	58.8297
82.9	2.7324	5.5194	17.8342	31.0055	58.8262
83	2.7313	5.5193	17.8383	31.003	58.8278
83.1	2.726	5.5184	17.8392	30.9971	58.824
83.2	2.7191	5.5124	17.8389	30.9924	58.8159
83.3	2.7168	5.5042	17.8389	30.9923	58.8114
83.4	2.7157	5.5019	17.844	30.9948	58.8119
83.5	2.714	5.4996	17.8512	30.9955	58.8121
83.6	2.714	5.5008	17.8595	30.9984	58.8121
83.7	2.7116	5.4933	17.8594	30.9961	58.8052
83.8	2.7096	5.4897	17.8606	30.9926	58.8006
83.9	2.7097	5.4846	17.8591	30.9891	58.7992
84	2.7073	5.4831	17.8578	30.9862	58.7977
84.1	2.705	5.4774	17.8576	30.9846	58.795
84.2	2.7021	5.473	17.8594	30.9824	58.7904
84.3	2.6977	5.4695	17.8571	30.9791	58.7858
84.4	2.6959	5.4671	17.859	30.9814	58.785
84.5	2.6965	5.4682	17.8623	30.9845	58.7856
84.6	2.6936	5.4552	17.8605	30.9809	58.7805
84.7	2.685	5.4496	17.8598	30.9778	58.7736
84.8	2.6868	5.4497	17.8663	30.9726	58.7701
84.9	2.6866	5.4508	17.8682	30.9729	58.7668
85	2.6809	5.4449	17.8659	30.9686	58.7602
85.1	2.6744	5.435	17.8582	30.9619	58.7512
85.2	2.6689	5.4303	17.8596	30.9576	58.7424
85.3	2.6696	5.431	17.8587	30.9567	58.7432
85.4	2.6667	5.4282	17.8592	30.9537	58.7422
85.5	2.6589	5.4267	17.8604	30.9482	58.7372
85.6	2.6565	5.4242	17.8596	30.9387	58.7335
85.7	2.6592	5.424	17.8626	30.9372	58.7358
85.8	2.6556	5.4216	17.8646	30.9294	58.7313
85.9	2.6499	5.4135	17.8695	30.9267	58.7276
86	2.6452	5.4142	17.8704	30.9228	58.7274
86.1	2.6418	5.4101	17.8694	30.9135	58.7247
86.2	2.6401	5.4037	17.8646	30.9145	58.7188
86.3	2.6428	5.4025	17.8687	30.9132	58.7185
86.4	2.6468	5.3932	17.8633	30.9097	58.7113
86.5	2.6449	5.3913	17.8676	30.9066	58.7049
86.6	2.638	5.3917	17.8711	30.9041	58.6989
86.7	2.6266	5.3889	17.8666	30.8978	58.6904
86.8	2.6271	5.396	17.869	30.8996	58.6921
86.9	2.6235	5.3927	17.8687	30.8978	58.6915
87	2.6192	5.395	17.8732	30.8961	58.6902
87.1	2.6163	5.3926	17.8764	30.8994	58.6906
87.2	2.617	5.3922	17.8776	30.8988	58.6901
87.3	2.6202	5.3898	17.8788	30.9009	58.6927
87.4	2.6199	5.3873	17.8756	30.8995	58.6884
87.5	2.6213	5.385	17.8778	30.8982	58.6855
87.6	2.6203	5.3779	17.8756	30.8888	58.6815
87.7	2.6208	5.3738	17.8748	30.8869	58.6838
87.8	2.6205	5.3713	17.8775	30.8865	58.6802
87.9	2.6164	5.3741	17.873	30.8858	58.6784
88	2.6138	5.3725	17.8692	30.8863	58.6698
88.1	2.6078	5.3811	17.8757	30.8841	58.6764
88.2	2.5994	5.374	17.865	30.8779	58.6762
88.3	2.5935	5.3725	17.8603	30.8745	58.6632
88.4	2.5925	5.3756	17.8711	30.8751	58.6566
88.5	2.5935	5.3727	17.8733	30.8703	58.6591
88.6	2.5841	5.3749	17.8692	30.8586	58.6509
88.7	2.5743	5.3812	17.8605	30.841	58.6425
88.8	2.5703	5.3821	17.8599	30.8367	58.6422
88.9	2.5743	5.3821	17.8568	30.8322	58.6385
89	2.5703	5.3821	17.8491	30.8253	58.6319
89.1	2.5703	5.3812	17.8559	30.8253	58.6385
89.2	2.5658	5.3787	17.8559	30.8253	58.6385
89.3	2.5658	5.3781	17.8559	30.8253	58.6385
89.4	2.5647	5.3775	17.8541	30.8246	58.6385
89.5	2.5643	5.3749	17.8491	30.8246	58.6319
89.6	2.564	5.3746	17.8491	30.8246	58.6319
89.7	2.564	5.3737	17.8471	30.8228	58.6284
89.8	2.5605	5.3727	17.8471	30.8221	58.6284
89.9	2.5605	5.3645	17.8457	30.8192	58.6224
90	2.56	5.2717	17.8457	30.8192	58.6224
90.1	2.08279	4.7601	17.1274	29.6758	57.0018
90.2	1.28287	4.2193	16.2714	28.6069	55.4162
90.3	0.7563	3.2201	15.2502	26.8953	52.6666
90.4	0.262941	1.86781	13.4725	24.4621	49.9755
90.5	-0.19474	1.85	12.7142	23.9992	49.941
90.6	-0.53986	1.0974	12.6345	23.9289	49.6025
90.7	-0.78574	0.837101	12.4292	23.7664	49.234
90.8	-0.79804	0.828898	12.0187	23.0429	49.1744
90.9	-0.93139	0.523345	9.7365	20.7238	45.2471
91	-1.07151	0.474197	7.81259	18.0127	40.3931
91.1	-1.10141	0.2316	7.1992	15.8065	36.9613
91.2	-1.14529	0.195391	7.044	14.6062	33.1711
91.3	-1.1473	0.190057	6.21	12.7923	28.9805
91.4	-1.28931	-0.0143	6.04508	11.8054	25.8176
91.5	-1.3444	-0.0206	5.75776	10.5158	22.2713
91.6	-1.3859	-0.0511	5.71504	9.24896	19.3835
91.7	-1.48204	-0.13651	4.9004	7.785	16.3019
91.8	-1.48204	-0.0511	4.55629	6.76377	13.3286
91.9	-1.3859	-0.0206	4.52637	5.93429	11.0591
92	-1.28931	-0.0143	4.21569	4.29149	8.76749
92.1	-1.1473	0.190057	3.60551	3.47231	6.31361
92.2	-1.14529	0.190057	3.0038	2.5559	4.088
92.3	-1.14529	-0.0143	2.95021	2.19151	2.48941
92.4	-1.10141	0.195391	2.5993	1.2394	0.910799
92.5	-1.10141	-0.24771	2.23419	0.678885	-0.53541
92.6	-1.16179	-0.0234	2.15921	0.223408	-1.78259
92.7	-0.7221	0.235371	1.9786	-0.0514	-2.5435
92.8	-0.7855	0.249296	1.7666	-0.4094	-3.3699
92.9	-0.78139	-0.01689	1.81851	-0.51259	-4.08769
93	-0.97313	-0.26332	1.42397	-1.20423	-4.64053
93.1	-0.9695	-0.02262	1.2449	-1.5097	-5.1235
93.2	-0.6676	0.304618	1.3174	-1.2417	-5.3441
93.3	-0.71661	0.054678	1.31799	-1.70031	-5.62371
93.4	-0.72073	0.025641	1.15297	-1.83343	-5.75973
93.5	-0.88865	0.225995	1.12135	-1.93615	-6.15865
93.6	-0.77049	0.289246	1.03571	-2.04239	-6.36459
93.7	-0.9755	0.106556	0.835695	-2.1462	-6.6991
93.8	-0.914	0.024055	0.773201	-2.2539	-6.7751
93.9	-0.842	-0.03256	0.694502	-2.4934	-6.9678
94	-0.76403	0.113334	0.852873	-2.39673	-6.80983
94.1	-0.7537	0.211023	1.0194	-2.1357	-6.8738
94.2	-0.99039	-0.00052	0.618606	-2.25409	-6.92139
94.3	-0.96699	0.0658	0.612106	-2.38579	-6.97749
94.4	-1.0183	0.217306	0.589497	-2.4399	-7.0534
94.5	-0.9625	0.237702	0.617195	-2.4672	-7.0006
94.6	-0.7535	-0.04969	0.586197	-2.4826	-6.8519
94.7	-0.87481	-0.00221	0.575987	-2.49741	-6.97011
94.8	-0.83499	0.175601	0.548307	-2.48669	-7.01549
94.9	-0.85752	0.106873	0.61948	-2.55712	-6.98222
95	-0.96413	0.058293	0.527871	-2.42713	-6.77393
95.1	-0.99977	-0.07061	0.44743	-2.38817	-6.78797
95.2	-0.9772	-0.05038	0.558899	-2.4627	-6.5512
95.3	-1.07017	-0.21159	0.399129	-2.54027	-6.62767
95.4	-1.11173	-0.23686	0.481974	-2.56533	-6.50093
95.5	-1.21982	-0.2874	0.390177	-2.52172	-6.30672
95.6	-1.1851	-0.26034	0.437498	-2.4005	-6.0116
95.7	-1.19921	-0.22297	0.427093	-2.31621	-5.81461
95.8	-1.19908	-0.2146	0.512223	-2.21538	-5.54518
95.9	-1.26702	-0.23756	0.553776	-2.16462	-5.45702
96	-1.30922	-0.2892	0.547875	-2.15202	-5.37632
96.1	-1.33467	-0.2554	0.490333	-1.98647	-5.21027
96.2	-1.32232	-0.3492	0.468775	-1.84802	-5.01222
96.3	-1.36366	-0.3886	0.486237	-1.79276	-4.71636
96.4	-1.48634	-0.43068	0.51416	-1.76004	-4.49854
96.5	-1.584	-0.47948	0.591802	-1.7269	-4.2062
96.6	-1.6254	-0.52482	0.5616	-1.691	-4.0274
96.7	-1.59989	-0.44687	0.620905	-1.53169	-3.79919
96.8	-1.6157	-0.49724	0.606802	-1.4521	-3.6824
96.9	-1.63531	-0.54123	0.602095	-1.43351	-3.55671
97	-1.65851	-0.58557	0.593393	-1.36301	-3.34011
97.1	-1.6166	-0.57312	0.657701	-1.2265	-3.1455
97.2	-1.6567	-0.61618	0.711998	-1.1161	-2.9518
97.3	-1.686	-0.62102	0.746402	-1.0157	-2.7769
97.4	-1.7539	-0.68102	0.701301	-0.9912	-2.6302
97.5	-1.772	-0.70338	0.724098	-0.9299	-2.4249
97.6	-1.779	-0.71112	0.738399	-0.887	-2.1907
97.7	-1.8445	-0.78068	0.742001	-0.8394	-2.0613
97.8	-1.8915	-0.79632	0.787603	-0.7802	-1.8899
97.9	-1.9099	-0.79092	0.765599	-0.7124	-1.7364
98	-1.9673	-0.84548	0.748298	-0.6821	-1.5934
98.1	-1.9958	-0.86562	0.740299	-0.629	-1.4454
98.2	-2.0732	-0.93998	0.721903	-0.5992	-1.3323
98.3	-2.0689	-0.96761	0.729598	-0.5494	-1.1837
98.4	-2.0364	-0.94051	0.763301	-0.4488	-1.0418
98.5	-2.0786	-0.99269	0.7662	-0.4013	-0.9349
98.6	-2.1135	-0.97381	0.789198	-0.3614	-0.818
98.7	-2.0891	-0.97339	0.8448	-0.3088	-0.6831
98.8	-2.127	-0.9932	0.840902	-0.2606	-0.5658
98.9	-2.1413	-1.0193	0.901197	-0.2192	-0.4141
99	-2.2045	-1.0301	0.849497	-0.2257	-0.3109
99.1	-2.2902	-1.0676	0.782498	-0.2741	-0.2328
99.2	-2.283	-1.1008	0.780698	-0.2424	-0.1081
99.3	-2.2772	-1.06309	0.781199	-0.1867	0.076399
99.4	-2.3041	-1.07369	0.819897	-0.1212	0.221397
99.5	-2.3348	-1.11851	0.804001	-0.0907	0.381901
99.6	-2.3089	-1.08648	0.879201	0.047201	0.494101
99.7	-2.2887	-1.00432	0.906797	0.138197	0.645397
99.8	-2.3536	-1.02628	0.949899	0.147799	0.707499
99.9	-2.3445	-0.97718	0.960997	0.234997	0.846597
100	-2.3293	-0.94163	1.0326	0.315698	0.927798
100.1	-2.3171	-0.88027	1.1069	0.412903	1.0929
100.2	-2.3817	-0.87703	1.1295	0.439902	1.1966
100.3	-2.394	-0.89527	1.0957	0.4565	1.3309
100.4	-2.42	-0.88677	1.1668	0.474399	1.4549
100.5	-2.4773	-0.96593	1.1309	0.5017	1.5375
100.6	-2.4715	-0.93977	1.1996	0.565904	1.6574
100.7	-2.496	-0.96954	1.1502	0.551803	1.6736
100.8	-2.5022	-0.99065	1.1375	0.6447	1.7543
100.9	-2.5069	-0.95096	1.2136	0.702897	1.8688
101	-2.5122	-0.97324	1.2483	0.765803	2.0004
101.1	-2.5865	-0.96985	1.2349	0.783202	2.0582
101.2	-2.5797	-0.95085	1.2231	0.826401	2.1991
101.3	-2.5455	-0.91895	1.2774	0.859401	2.3671
101.4	-2.5711	-0.94515	1.3118	0.870099	2.4234
101.5	-2.586	-0.99785	1.2961	0.926102	2.4436
101.6	-2.6074	-1.00764	1.3072	0.950497	2.5064
101.7	-2.5904	-0.99216	1.3298	0.958297	2.5642
101.8	-2.5204	-0.98234	1.3911	1.0182	2.6624
101.9	-2.5155	-0.95314	1.4632	1.0551	2.7278
102	-2.5119	-0.94946	1.4874	1.0891	2.7817
102.1	-2.5377	-0.96074	1.5036	1.1075	2.8175
102.2	-2.5479	-0.97186	1.5186	1.1317	2.874
102.3	-2.5548	-0.96064	1.5431	1.1641	2.9319
102.4	-2.5526	-0.94434	1.564	1.1834	3.0082
102.5	-2.5596	-0.94677	1.5526	1.2084	3.0773
102.6	-2.5671	-0.95613	1.5626	1.2385	3.1304
102.7	-2.5683	-0.95557	1.5743	1.2732	3.1963
102.8	-2.5864	-0.95354	1.587	1.2947	3.2349
102.9	-2.5962	-0.95263	1.5994	1.3155	3.2657
103	-2.5904	-0.94037	1.6151	1.341	3.2906
103.1	-2.5778	-0.94103	1.6258	1.3651	3.3252
103.2	-2.5741	-0.94027	1.6254	1.3793	3.3951
103.3	-2.5757	-0.93553	1.6264	1.3952	3.3964
103.4	-2.5777	-0.94713	1.628	1.4045	3.4101
103.5	-2.5799	-0.95367	1.6384	1.4227	3.4241
103.6	-2.5815	-0.94953	1.6388	1.4273	3.4482
103.7	-2.5864	-0.94097	1.6397	1.4335	3.4626
103.8	-2.5995	-0.94303	1.6398	1.4298	3.4624
103.9	-2.6125	-0.94413	1.6336	1.4272	3.4715
104	-2.6086	-0.94338	1.6427	1.445	3.5028
104.1	-2.6089	-0.93692	1.6541	1.4519	3.5425
104.2	-2.627	-0.92537	1.6617	1.4465	3.5565
104.3	-2.637	-0.90863	1.6801	1.4648	3.577
104.4	-2.6244	-0.88422	1.7096	1.4902	3.6181
104.5	-2.6242	-0.87287	1.7133	1.5075	3.6556
104.6	-2.6372	-0.86452	1.7144	1.5114	3.6663
104.7	-2.6307	-0.84958	1.7244	1.5311	3.6736
104.8	-2.6249	-0.83402	1.7321	1.5313	3.6906
104.9	-2.6276	-0.81792	1.7313	1.5348	3.7164
105	-2.6244	-0.79678	1.7377	1.5517	3.7335
105.1	-2.6327	-0.79392	1.7403	1.5616	3.7485
105.2	-2.6627	-0.80688	1.7347	1.5627	3.7484
105.3	-2.6716	-0.81082	1.7405	1.5753	3.7562
105.4	-2.6839	-0.82382	1.7373	1.5789	3.7551
105.5	-2.7053	-0.84118	1.7286	1.5719	3.7408
105.6	-2.7251	-0.84892	1.7244	1.5605	3.7282
105.7	-2.735	-0.83938	1.7252	1.5633	3.7362
105.8	-2.7537	-0.84312	1.7197	1.565	3.7508
105.9	-2.7681	-0.84662	1.7253	1.5638	3.7536
106	-2.764	-0.84478	1.742	1.5698	3.7501
106.1	-2.7666	-0.85022	1.7496	1.5673	3.745
106.2	-2.762	-0.83638	1.7534	1.5639	3.7459
106.3	-2.7595	-0.81272	1.7621	1.5568	3.7453
106.4	-2.7696	-0.80832	1.7613	1.5436	3.7362
106.5	-2.771	-0.80288	1.7622	1.5352	3.7311
106.6	-2.7699	-0.78342	1.7647	1.5409	3.7388
106.7	-2.766	-0.77528	1.7623	1.536	3.7296
106.8	-2.7589	-0.77582	1.7706	1.5234	3.7236
106.9	-2.7516	-0.78212	1.7744	1.5053	3.7001
107	-2.7497	-0.78008	1.7734	1.5019	3.6991
107.1	-2.7549	-0.77992	1.7736	1.5017	3.7059
107.2	-2.753	-0.78468	1.7694	1.5014	3.7159
107.3	-2.7537	-0.79332	1.7741	1.5026	3.7176
107.4	-2.7479	-0.79302	1.7721	1.5094	3.7196
107.5	-2.7357	-0.79178	1.7649	1.5153	3.7297
107.6	-2.7254	-0.78342	1.7699	1.5194	3.7437
107.7	-2.726	-0.77958	1.7874	1.5293	3.7503
107.8	-2.7261	-0.77582	1.8063	1.5442	3.7606
107.9	-2.7306	-0.77882	1.8038	1.5476	3.7627
108	-2.7344	-0.77418	1.8106	1.5625	3.774
108.1	-2.7332	-0.77572	1.8215	1.5724	3.786
108.2	-2.7371	-0.77948	1.8158	1.5765	3.7851
108.3	-2.7611	-0.77932	1.8021	1.5786	3.7693
108.4	-2.7737	-0.76662	1.7924	1.5778	3.7678
108.5	-2.7771	-0.76388	1.7869	1.5807	3.7705
108.6	-2.7798	-0.76712	1.7942	1.5843	3.7655
108.7	-2.7868	-0.76888	1.7959	1.581	3.7535
108.8	-2.783	-0.77162	1.7925	1.5749	3.7452
108.9	-2.7892	-0.78272	1.7863	1.5783	3.7385
109	-2.7903	-0.78288	1.8005	1.5886	3.7421
109.1	-2.7885	-0.78192	1.7959	1.588	3.7391
109.2	-2.8039	-0.79338	1.7841	1.5853	3.7316
109.3	-2.8044	-0.79232	1.7909	1.5919	3.7393
109.4	-2.7875	-0.78672	1.808	1.5946	3.7479
109.5	-2.787	-0.79298	1.8123	1.5823	3.7553
109.6	-2.7869	-0.79862	1.817	1.5707	3.7592
109.7	-2.7889	-0.79848	1.8247	1.5693	3.7715
109.8	-2.7887	-0.79412	1.8295	1.577	3.792
109.9	-2.796	-0.78382	1.8326	1.5845	3.812
110	-2.8141	-0.78668	1.8136	1.5723	3.8046
110.1	-2.8311	-0.79342	1.7979	1.5549	3.7951
110.2	-2.8539	-0.80108	1.7935	1.5467	3.7965
110.3	-2.8602	-0.79332	1.7929	1.5551	3.8029
110.4	-2.8587	-0.79392	1.7804	1.5572	3.7956
110.5	-2.8672	-0.80678	1.7531	1.5576	3.7943
110.6	-2.8687	-0.80382	1.7544	1.5734	3.8084
110.7	-2.8719	-0.80948	1.7494	1.5884	3.8087
110.8	-2.8782	-0.81852	1.7462	1.5887	3.8095
110.9	-2.8913	-0.83781	1.7287	1.568	3.7905
111	-2.886	-0.83899	1.7253	1.5689	3.7849
111.1	-2.895	-0.85001	1.7105	1.5595	3.764
111.2	-2.8856	-0.83788	1.7096	1.5547	3.7641
111.3	-2.8772	-0.82981	1.7082	1.5691	3.7719
111.4	-2.8667	-0.83062	1.7057	1.5765	3.7695
111.5	-2.8639	-0.83968	1.6987	1.5661	3.7575
111.6	-2.8738	-0.84391	1.705	1.5502	3.7589
111.7	-2.8789	-0.84349	1.7165	1.5502	3.7508
111.8	-2.8852	-0.84542	1.7294	1.5631	3.7518
111.9	-2.8933	-0.84631	1.7216	1.5572	3.7395
112	-2.8915	-0.84189	1.7154	1.5494	3.7345
112.1	-2.8923	-0.84891	1.7147	1.5434	3.7292
112.2	-2.8814	-0.84199	1.7242	1.5533	3.7364
112.3	-2.8833	-0.84321	1.7231	1.5557	3.7369
112.4	-2.8901	-0.83882	1.7183	1.5554	3.736
112.5	-2.8993	-0.84389	1.7191	1.5459	3.7365
112.6	-2.9124	-0.86091	1.7141	1.5277	3.7368
112.7	-2.9199	-0.86949	1.7113	1.5126	3.729
112.8	-2.9326	-0.86661	1.7048	1.5002	3.7208
112.9	-2.9441	-0.86021	1.6955	1.4921	3.7172
113	-2.9511	-0.86319	1.6942	1.4891	3.7113
113.1	-2.9543	-0.86471	1.6894	1.488	3.7093
113.2	-2.9571	-0.86409	1.687	1.4779	3.6936
113.3	-2.9597	-0.85711	1.6798	1.463	3.687
113.4	-2.9629	-0.85541	1.6777	1.4717	3.6837
113.5	-2.9704	-0.85299	1.6816	1.4759	3.6768
113.6	-2.9729	-0.84451	1.6736	1.4756	3.6621
113.7	-2.9679	-0.83959	1.6728	1.4792	3.6546
113.8	-2.9795	-0.84201	1.6662	1.4737	3.6419
113.9	-2.9944	-0.84151	1.6627	1.4763	3.6284
114	-3	-0.84699	1.6544	1.4794	3.623
114.1	-2.9983	-0.84141	1.6494	1.4759	3.6165
114.2	-2.9921	-0.83479	1.6556	1.4823	3.6125
114.3	-2.9904	-0.83761	1.6531	1.4778	3.601
114.4	-2.9841	-0.83441	1.6615	1.4822	3.6015
114.5	-2.9843	-0.82049	1.6731	1.4835	3.6051
114.6	-2.9833	-0.82001	1.6779	1.4897	3.6053
114.7	-2.9874	-0.82419	1.6768	1.4981	3.6046
114.8	-2.9873	-0.81721	1.6765	1.5031	3.6069
114.9	-2.9869	-0.81101	1.6725	1.5049	3.6116
115	-2.9909	-0.81449	1.6725	1.5022	3.6072
115.1	-3.0023	-0.81561	1.6702	1.4896	3.5951
115.2	-3.0016	-0.81179	1.663	1.4804	3.5869
115.3	-3.0064	-0.81461	1.6593	1.4688	3.5861
115.4	-3.0176	-0.81301	1.658	1.4619	3.5862
115.5	-3.029	-0.81549	1.6578	1.4558	3.5806
115.6	-3.0347	-0.82071	1.654	1.443	3.5787
115.7	-3.0315	-0.81949	1.6529	1.4478	3.5875
115.8	-3.0241	-0.82151	1.6574	1.4534	3.5868
115.9	-3.0209	-0.82611	1.6653	1.4578	3.5916
116	-3.025	-0.83039	1.6535	1.4596	3.5938
116.1	-3.0284	-0.83241	1.6592	1.4575	3.5974
116.2	-3.0281	-0.82989	1.6622	1.4553	3.6069
116.3	-3.031	-0.83201	1.6617	1.4489	3.6106
116.4	-3.0321	-0.83881	1.6471	1.4324	3.6027
116.5	-3.0323	-0.84039	1.6376	1.4179	3.5997
116.6	-3.0368	-0.84281	1.6249	1.406	3.6026
116.7	-3.0379	-0.84659	1.6169	1.3993	3.6075
116.8	-3.0369	-0.84231	1.6236	1.3995	3.6174
116.9	-3.0469	-0.84161	1.6224	1.3911	3.6084
117	-3.0531	-0.84229	1.6185	1.3882	3.6086
117.1	-3.0527	-0.84451	1.6199	1.3882	3.6085
117.2	-3.0512	-0.84579	1.6211	1.3881	3.6035
117.3	-3.0572	-0.85111	1.6149	1.3844	3.5981
117.4	-3.0524	-0.85411	1.6142	1.3848	3.606
117.5	-3.045	-0.85019	1.6229	1.3845	3.6104
117.6	-3.0449	-0.85171	1.6263	1.3823	3.6004
117.7	-3.0493	-0.85119	1.619	1.3784	3.5937
117.8	-3.0551	-0.84691	1.6146	1.3752	3.5959
117.9	-3.0609	-0.84961	1.6111	1.3651	3.5896
118	-3.0615	-0.84599	1.6139	1.3642	3.5881
118.1	-3.0703	-0.84831	1.6103	1.3527	3.578
118.2	-3.083	-0.85669	1.5976	1.3468	3.5643
118.3	-3.0822	-0.85331	1.5961	1.3511	3.5604
118.4	-3.0759	-0.84421	1.6004	1.3555	3.5539
118.5	-3.0801	-0.84399	1.602	1.359	3.5466
118.6	-3.0837	-0.84331	1.6027	1.3646	3.5412
118.7	-3.0913	-0.84679	1.5995	1.3653	3.5313
118.8	-3.0932	-0.83961	1.6072	1.3784	3.5307
118.9	-3.0952	-0.84051	1.6104	1.3788	3.5251
119	-3.0921	-0.84459	1.6118	1.3799	3.5288
119.1	-3.0878	-0.84631	1.6181	1.3864	3.5393
119.2	-3.0847	-0.84289	1.6281	1.3916	3.5397
119.3	-3.0887	-0.84331	1.6296	1.3804	3.5433
119.4	-3.0949	-0.85211	1.6233	1.3726	3.5405
119.5	-3.109	-0.86129	1.6169	1.3622	3.5288
119.6	-3.1166	-0.86761	1.6088	1.3598	3.5183
119.7	-3.1164	-0.86149	1.6065	1.3638	3.5128
119.8	-3.1194	-0.86441	1.6027	1.3594	3.5085
119.9	-3.1194	-0.86161	1.6043	1.3619	3.511
120	-3.122	-0.86389	1.6028	1.3613	3.5076
120.1	-3.124	-0.86131	1.6034	1.3568	3.506
120.2	-3.1281	-0.85409	1.6015	1.3567	3.502
120.3	-3.1318	-0.84731	1.5966	1.3456	3.4985
120.4	-3.1347	-0.84781	1.593	1.3425	3.4978
120.5	-3.1398	-0.84539	1.5909	1.346	3.4953
120.6	-3.1367	-0.84641	1.5937	1.3468	3.4986
120.7	-3.1353	-0.84219	1.5956	1.3445	3.5037
120.8	-3.1339	-0.84011	1.5945	1.3435	3.5094
120.9	-3.1321	-0.83761	1.5966	1.344	3.5137
121	-3.1305	-0.83539	1.6016	1.3439	3.514
121.1	-3.1369	-0.83701	1.5941	1.3342	3.5045
121.2	-3.1453	-0.84379	1.585	1.3272	3.4968
121.3	-3.1456	-0.83791	1.5885	1.3301	3.4948
121.4	-3.1453	-0.83291	1.5874	1.3259	3.4913
121.5	-3.1466	-0.83249	1.5831	1.3197	3.486
121.6	-3.1484	-0.83161	1.5908	1.3202	3.4893
121.7	-3.1555	-0.83619	1.5886	1.316	3.4893
121.8	-3.1598	-0.83611	1.5882	1.3096	3.4879
121.9	-3.1605	-0.83051	1.5933	1.313	3.4911
122	-3.1519	-0.81209	1.6089	1.3245	3.5028
122.1	-3.1479	-0.79671	1.6185	1.3341	3.5095
122.2	-3.139	-0.78899	1.6289	1.3384	3.5184
122.3	-3.1377	-0.78801	1.6359	1.3404	3.5208
122.4	-3.1397	-0.79111	1.638	1.3394	3.5213
122.5	-3.141	-0.78639	1.6434	1.3477	3.5245
122.6	-3.1476	-0.78311	1.6445	1.3489	3.5241
122.7	-3.1507	-0.78909	1.6472	1.3475	3.5211
122.8	-3.1527	-0.79881	1.6463	1.3434	3.5161
122.9	-3.1624	-0.80381	1.6441	1.3427	3.5088
123	-3.1636	-0.80329	1.6467	1.3523	3.5104
123.1	-3.1645	-0.80501	1.649	1.3522	3.5121
123.2	-3.1731	-0.81059	1.6453	1.3417	3.5072
123.3	-3.1803	-0.81791	1.643	1.3399	3.5044
123.4	-3.1905	-0.82671	1.6367	1.3334	3.49
123.5	-3.2034	-0.83459	1.6348	1.3251	3.4753
123.6	-3.2112	-0.84311	1.6325	1.3226	3.4691
123.7	-3.217	-0.85329	1.6262	1.3181	3.4659
123.8	-3.2151	-0.85471	1.6237	1.3193	3.465
123.9	-3.2118	-0.85221	1.6321	1.324	3.4711
124	-3.2133	-0.85199	1.6325	1.3235	3.4738
124.1	-3.2117	-0.85331	1.6297	1.3212	3.4715
124.2	-3.2137	-0.85319	1.626	1.3151	3.4728
124.3	-3.2163	-0.85341	1.625	1.3071	3.4731
124.4	-3.2201	-0.85881	1.62	1.3011	3.4684
124.5	-3.2171	-0.85779	1.6155	1.3036	3.4709
124.6	-3.2123	-0.85561	1.6136	1.3046	3.473
124.7	-3.2176	-0.86469	1.605	1.2958	3.4662
124.8	-3.2228	-0.86661	1.5969	1.2918	3.4583
124.9	-3.2221	-0.86611	1.5942	1.2899	3.4546
125	-3.2222	-0.86559	1.5885	1.2891	3.45
125.1	-3.2263	-0.86651	1.5815	1.2847	3.4403
125.2	-3.227	-0.86839	1.5742	1.2856	3.428
125.3	-3.2218	-0.87111	1.5686	1.2824	3.4222
125.4	-3.2247	-0.87391	1.5656	1.2792	3.4198
125.5	-3.2247	-0.86999	1.5667	1.2804	3.4134
125.6	-3.2174	-0.86191	1.5661	1.2857	3.4134
125.7	-3.2213	-0.86179	1.5596	1.2796	3.4094
125.8	-3.2241	-0.86131	1.5532	1.275	3.4037
125.9	-3.2252	-0.85881	1.5526	1.2736	3.3991
126	-3.2299	-0.85869	1.5474	1.2702	3.394
126.1	-3.2336	-0.86081	1.5446	1.2608	3.3895
126.2	-3.2351	-0.86029	1.5463	1.2538	3.3861
126.3	-3.2346	-0.86101	1.5494	1.2515	3.3821
126.4	-3.2353	-0.86101	1.5473	1.251	3.3849
126.5	-3.238	-0.85759	1.5441	1.2485	3.3819
126.6	-3.2401	-0.85821	1.5393	1.2459	3.3832
126.7	-3.2458	-0.86269	1.5345	1.242	3.3804
126.8	-3.25	-0.86671	1.5307	1.2414	3.3749
126.9	-3.2524	-0.86401	1.526	1.2407	3.3803
127	-3.2477	-0.86439	1.5265	1.2472	3.3875
127.1	-3.2527	-0.86771	1.5249	1.2471	3.3823
127.2	-3.2616	-0.86899	1.5254	1.2516	3.3819
127.3	-3.2635	-0.86871	1.5239	1.2555	3.3806
127.4	-3.2643	-0.86881	1.5304	1.2525	3.3808
127.5	-3.2636	-0.86319	1.5312	1.2533	3.3789
127.6	-3.2673	-0.86321	1.5255	1.2584	3.3715
127.7	-3.2764	-0.86679	1.5214	1.2572	3.3643
127.8	-3.2766	-0.86551	1.5256	1.2592	3.3669
127.9	-3.2775	-0.86741	1.5248	1.2566	3.3634
128	-3.2832	-0.8703	1.5248	1.2517	3.3634
128.1	-3.2866	-0.8709	1.5295	1.2537	3.3707
128.2	-3.2859	-0.86969	1.5396	1.2518	3.3811
128.3	-3.2949	-0.87161	1.5403	1.2413	3.3781
128.4	-3.3071	-0.87611	1.5358	1.2348	3.3664
128.5	-3.3109	-0.8752	1.5332	1.2324	3.3634
128.6	-3.3118	-0.8813	1.533	1.2273	3.3609
128.7	-3.3126	-0.88279	1.5358	1.2252	3.359
128.8	-3.3137	-0.88081	1.5348	1.2227	3.3611
128.9	-3.3132	-0.87441	1.5361	1.2251	3.365
129	-3.312	-0.8742	1.5369	1.2175	3.3675
129.1	-3.3172	-0.8679	1.5364	1.2136	3.37
129.2	-3.317	-0.86209	1.5367	1.2176	3.3731
129.3	-3.3109	-0.85411	1.5379	1.2239	3.3794
129.4	-3.3124	-0.84701	1.5345	1.2291	3.3756
129.5	-3.3188	-0.848	1.5323	1.2284	3.3726
129.6	-3.3182	-0.8426	1.526	1.2277	3.3722
129.7	-3.3169	-0.83539	1.5264	1.2333	3.3716
129.8	-3.3207	-0.83901	1.5252	1.228	3.3637
129.9	-3.3271	-0.83931	1.5262	1.2279	3.3632
130	-3.337	-0.843	1.5191	1.2224	3.3564
130.1	-3.3407	-0.8439	1.5183	1.2167	3.3463
130.2	-3.3464	-0.84099	1.5187	1.2111	3.3415
130.3	-3.3514	-0.84671	1.5148	1.2033	3.3362
130.4	-3.3546	-0.84911	1.5134	1.2024	3.3302
130.5	-3.3524	-0.8496	1.5138	1.1994	3.3286
130.6	-3.3607	-0.8585	1.5133	1.1943	3.3236
130.7	-3.3711	-0.86219	1.511	1.1869	3.3188
130.8	-3.3765	-0.86991	1.5083	1.1847	3.3166
130.9	-3.3848	-0.87411	1.5025	1.1792	3.3118
131	-3.3944	-0.8762	1.4961	1.1753	3.3039
131.1	-3.3956	-0.8754	1.4934	1.174	3.2973
131.2	-3.395	-0.87469	1.4912	1.1788	3.2966
131.3	-3.3977	-0.87901	1.4844	1.1745	3.2918
131.4	-3.4024	-0.88321	1.4785	1.1678	3.2815
131.5	-3.3984	-0.8766	1.4795	1.1686	3.2835
131.6	-3.3985	-0.881	1.4706	1.1675	3.2813
131.7	-3.3992	-0.88629	1.4611	1.1675	3.2788
131.8	-3.3943	-0.88211	1.4612	1.1725	3.283
131.9	-3.3982	-0.87921	1.4592	1.1742	3.2842
132	-3.4047	-0.875	1.4539	1.174	3.2809
132.1	-3.4071	-0.879	1.4509	1.1698	3.2797
132.2	-3.4118	-0.88889	1.4447	1.1693	3.274
132.3	-3.4149	-0.88991	1.4411	1.1649	3.2702
132.4	-3.4133	-0.89301	1.4437	1.1673	3.2691
132.5	-3.4221	-0.8966	1.4385	1.1631	3.2608
132.6	-3.4268	-0.9007	1.4337	1.1575	3.2636
132.7	-3.4261	-0.90259	1.4287	1.1548	3.2586
132.8	-3.4286	-0.90711	1.4283	1.1496	3.2488
132.9	-3.4279	-0.91141	1.4277	1.1404	3.2418
133	-3.4256	-0.9094	1.4324	1.1407	3.2464
133.1	-3.4326	-0.9145	1.4302	1.1327	3.2383
133.2	-3.4318	-0.90989	1.4339	1.1337	3.2425
133.3	-3.4377	-0.91391	1.4313	1.1258	3.2437
133.4	-3.439	-0.91591	1.4332	1.1226	3.2462
133.5	-3.4395	-0.9118	1.432	1.1222	3.2454
133.6	-3.4474	-0.9154	1.4251	1.1213	3.24
133.7	-3.45	-0.91729	1.4217	1.1187	3.2425
133.8	-3.4526	-0.91321	1.4207	1.1168	3.2403
133.9	-3.4565	-0.91121	1.4137	1.1185	3.2357
134	-3.4573	-0.9068	1.4099	1.1201	3.2394
134.1	-3.457	-0.9039	1.4061	1.1218	3.2439
134.2	-3.4565	-0.90359	1.3984	1.1202	3.2417
134.3	-3.4596	-0.90671	1.3922	1.1167	3.2401
134.4	-3.4605	-0.90451	1.3926	1.1161	3.2445
134.5	-3.4614	-0.9001	1.3953	1.1093	3.2495
134.6	-3.4639	-0.9018	1.3926	1.1057	3.2474
134.7	-3.465	-0.90259	1.3909	1.1056	3.2458
134.8	-3.4718	-0.90621	1.387	1.1	3.244
134.9	-3.4789	-0.90661	1.3854	1.0992	3.241
135	-3.4829	-0.9099	1.3841	1.0969	3.2367
135.1	-3.4931	-0.915	1.3776	1.09	3.2284
135.2	-3.4965	-0.91819	1.3692	1.0852	3.2216
135.3	-3.5026	-0.91901	1.3641	1.0834	3.2168
135.4	-3.5079	-0.92001	1.361	1.0781	3.2161
135.5	-3.5154	-0.9248	1.3566	1.0672	3.2135
135.6	-3.5196	-0.9256	1.3537	1.0628	3.2081
135.7	-3.5221	-0.92339	1.3552	1.063	3.2032
135.8	-3.5213	-0.92241	1.3546	1.0594	3.2016
135.9	-3.5166	-0.91671	1.3579	1.0621	3.2055
136	-3.5158	-0.9155	1.3563	1.0595	3.202
136.1	-3.5143	-0.9108	1.3606	1.0633	3.2013
136.2	-3.5201	-0.90339	1.3573	1.0629	3.1968
136.3	-3.5196	-0.90361	1.3506	1.0632	3.1959
136.4	-3.518	-0.90491	1.3437	1.0645	3.1915
136.5	-3.5213	-0.9078	1.3388	1.0627	3.1853
136.6	-3.5232	-0.9092	1.3433	1.0646	3.1836
136.7	-3.5212	-0.90589	1.3475	1.0743	3.1899
136.8	-3.526	-0.90261	1.3438	1.0775	3.1893
136.9	-3.5285	-0.89571	1.3459	1.0802	3.189
137	-3.5295	-0.8924	1.3488	1.083	3.189
137.1	-3.5317	-0.8924	1.3476	1.0814	3.1883
137.2	-3.5315	-0.88849	1.3481	1.0824	3.1863
137.3	-3.5306	-0.88491	1.3478	1.0811	3.1841
137.4	-3.5342	-0.88381	1.3461	1.0812	3.1824
137.5	-3.542	-0.8861	1.3467	1.0813	3.1801
137.6	-3.545	-0.892	1.3449	1.08	3.1774
137.7	-3.544	-0.88969	1.3486	1.0798	3.1806
137.8	-3.5469	-0.89511	1.3527	1.0783	3.1816
137.9	-3.5456	-0.89931	1.3546	1.0812	3.1795
138	-3.543	-0.9028	1.3553	1.0806	3.1785
138.1	-3.5463	-0.9118	1.3534	1.0782	3.1742
138.2	-3.5492	-0.91469	1.3513	1.0816	3.1672
138.3	-3.5559	-0.91801	1.3486	1.0824	3.1583
138.4	-3.5571	-0.91941	1.3474	1.0877	3.1546
138.5	-3.5532	-0.921	1.3522	1.0918	3.1543
138.6	-3.55	-0.9181	1.356	1.0983	3.1576
138.7	-3.5491	-0.91689	1.3561	1.1046	3.1504
138.8	-3.5511	-0.91861	1.357	1.1092	3.1517
138.9	-3.5471	-0.91461	1.3576	1.1172	3.1493
139	-3.5438	-0.9066	1.357	1.1262	3.1513
139.1	-3.5449	-0.9049	1.3583	1.132	3.1487
139.2	-3.5422	-0.90349	1.357	1.1325	3.1503
139.3	-3.5417	-0.90551	1.3551	1.1294	3.1525
139.4	-3.5425	-0.90621	1.3562	1.1297	3.152
139.5	-3.5386	-0.9003	1.3613	1.1373	3.1571
139.6	-3.538	-0.904	1.3617	1.1394	3.1589
139.7	-3.5352	-0.90259	1.3632	1.1439	3.1585
139.8	-3.5336	-0.90391	1.3663	1.1437	3.1571
139.9	-3.5344	-0.90651	1.3688	1.142	3.1556
140	-3.5368	-0.9056	1.3701	1.1404	3.1549
140.1	-3.5364	-0.9071	1.3673	1.1418	3.1519
140.2	-3.538	-0.90589	1.3635	1.1396	3.1487
140.3	-3.5395	-0.91131	1.3601	1.1387	3.1464
140.4	-3.5359	-0.91301	1.3593	1.1421	3.1464
140.5	-3.5324	-0.911	1.3653	1.1473	3.1494
140.6	-3.5329	-0.915	1.3686	1.1466	3.1511
140.7	-3.5325	-0.91869	1.3728	1.1474	3.1486
140.8	-3.5332	-0.91511	1.3782	1.149	3.1495
140.9	-3.5311	-0.90941	1.3824	1.1482	3.1533
141	-3.533	-0.9126	1.3814	1.1431	3.1547
141.1	-3.5374	-0.9201	1.378	1.1346	3.1543
141.2	-3.535	-0.92069	1.3765	1.133	3.1559
141.3	-3.5349	-0.91921	1.3805	1.1336	3.1574
141.4	-3.533	-0.91911	1.3827	1.1315	3.1571
141.5	-3.532	-0.9169	1.3875	1.1366	3.159
141.6	-3.5275	-0.9105	1.398	1.1479	3.1664
141.7	-3.5248	-0.90819	1.4023	1.1508	3.169
141.8	-3.5204	-0.90471	1.4071	1.1548	3.1759
141.9	-3.5204	-0.90181	1.4107	1.1579	3.1788
142	-3.5184	-0.897	1.4127	1.164	3.181
142.1	-3.5184	-0.8935	1.413	1.1687	3.1783
142.2	-3.5188	-0.89089	1.4114	1.1701	3.1761
142.3	-3.5187	-0.88961	1.4123	1.1707	3.1774
142.4	-3.5217	-0.88781	1.4133	1.1701	3.1783
142.5	-3.526	-0.8859	1.4139	1.1679	3.18
142.6	-3.5314	-0.8888	1.4109	1.1622	3.1778
142.7	-3.5334	-0.88889	1.4092	1.1595	3.1738
142.8	-3.5376	-0.89221	1.4041	1.1548	3.1693
142.9	-3.5357	-0.88941	1.4084	1.1528	3.1692
143	-3.5361	-0.8922	1.4097	1.1512	3.1715
143.1	-3.5369	-0.8938	1.4063	1.1497	3.1715
143.2	-3.5343	-0.89439	1.4085	1.1477	3.1735
143.3	-3.5334	-0.89391	1.4069	1.1409	3.1733
143.4	-3.5414	-0.89881	1.4032	1.132	3.166
143.5	-3.5425	-0.9006	1.4044	1.1307	3.1627
143.6	-3.5404	-0.8997	1.403	1.1271	3.1629
143.7	-3.5432	-0.89979	1.4002	1.1217	3.1613
143.8	-3.5515	-0.90451	1.3964	1.1196	3.1587
143.9	-3.5511	-0.90251	1.3929	1.1221	3.1589
144	-3.5543	-0.9028	1.3873	1.1144	3.1561
144.1	-3.5567	-0.8994	1.3879	1.1131	3.1604
144.2	-3.5557	-0.89269	1.3911	1.1151	3.1598
144.3	-3.5527	-0.89211	1.3933	1.1151	3.1581
144.4	-3.549	-0.89271	1.3992	1.1161	3.1589
144.5	-3.547	-0.8926	1.3992	1.1166	3.1609
144.6	-3.5459	-0.888	1.4026	1.1183	3.1613
144.7	-3.5482	-0.88809	1.4071	1.1196	3.1624
144.8	-3.5505	-0.88581	1.4106	1.1204	3.1672
144.9	-3.5557	-0.88971	1.4072	1.1119	3.1633
145	-3.5588	-0.8924	1.4084	1.1095	3.1635
145.1	-3.5609	-0.8905	1.4091	1.1075	3.1608
145.2	-3.5623	-0.89219	1.4076	1.1046	3.1595
145.3	-3.565	-0.89161	1.4061	1.1004	3.1595
145.4	-3.5591	-0.88551	1.4106	1.103	3.1603
145.5	-3.556	-0.8832	1.4133	1.1022	3.1627
145.6	-3.5548	-0.8833	1.415	1.0991	3.1666
145.7	-3.5582	-0.88299	1.4159	1.0974	3.1654
145.8	-3.5657	-0.88511	1.4088	1.093	3.1603
145.9	-3.5687	-0.88151	1.4072	1.093	3.1557
146	-3.5656	-0.8786	1.4112	1.0975	3.1594
146.1	-3.5677	-0.8833	1.41	1.0947	3.1527
146.2	-3.5694	-0.88519	1.4113	1.0951	3.1486
146.3	-3.567	-0.88471	1.4126	1.096	3.1508
146.4	-3.5709	-0.88341	1.4105	1.0927	3.1461
146.5	-3.5713	-0.8864	1.4101	1.0946	3.1406
146.6	-3.5734	-0.8919	1.4083	1.0945	3.1407
146.7	-3.5736	-0.89209	1.4108	1.0933	3.139
146.8	-3.5742	-0.88901	1.4125	1.092	3.1387
146.9	-3.5746	-0.88921	1.409	1.0909	3.1354
147	-3.5791	-0.8936	1.4039	1.0877	3.1316
147.1	-3.5783	-0.8933	1.4037	1.0891	3.1329
147.2	-3.5766	-0.88979	1.4052	1.0935	3.1363
147.3	-3.5739	-0.88801	1.4048	1.0986	3.1424
147.4	-3.5715	-0.88621	1.401	1.0998	3.1453
147.5	-3.5715	-0.8839	1.4031	1.1035	3.1502
147.6	-3.5712	-0.8821	1.4031	1.1015	3.1513
147.7	-3.5723	-0.87979	1.4029	1.1012	3.1529
147.8	-3.5776	-0.88711	1.3977	1.0991	3.1502
147.9	-3.5838	-0.89251	1.3904	1.0931	3.146
148	-3.5876	-0.8912	1.3874	1.0917	3.1438
148.1	-3.5922	-0.8964	1.3853	1.088	3.1406
148.2	-3.5925	-0.89829	1.3825	1.0887	3.1419
148.3	-3.589	-0.89811	1.3839	1.0906	3.1431
148.4	-3.5916	-0.89421	1.3827	1.0875	3.1434
148.5	-3.5895	-0.8911	1.381	1.0845	3.1438
148.6	-3.5884	-0.889	1.3819	1.0839	3.1489
148.7	-3.5848	-0.88409	1.385	1.0858	3.1547
148.8	-3.5787	-0.87431	1.3876	1.0873	3.1599
148.9	-3.5799	-0.86941	1.3906	1.0853	3.16
149	-3.5843	-0.8724	1.3877	1.0821	3.1599
149.1	-3.5805	-0.8706	1.3916	1.0822	3.1582
149.2	-3.5795	-0.86549	1.3966	1.0805	3.1631
149.3	-3.578	-0.85941	1.3966	1.0821	3.1652
149.4	-3.5767	-0.85861	1.3952	1.0837	3.164
149.5	-3.578	-0.8586	1.3932	1.0833	3.1631
149.6	-3.574	-0.8574	1.3981	1.0815	3.1637
149.7	-3.5741	-0.85339	1.3992	1.081	3.1667
149.8	-3.5686	-0.84751	1.4027	1.0836	3.17
149.9	-3.563	-0.84351	1.4047	1.0833	3.1691
150	-3.5592	-0.84	1.4019	1.0844	3.1661
150.1	-3.5528	-0.8323	1.4075	1.0926	3.169
150.2	-3.5521	-0.83169	1.4065	1.0924	3.1643
150.3	-3.5532	-0.83341	1.4015	1.0938	3.1614
150.4	-3.555	-0.83811	1.3988	1.0935	3.1571
150.5	-3.5588	-0.8381	1.3893	1.0894	3.1529
150.6	-3.559	-0.8325	1.3899	1.0908	3.1516
150.7	-3.5567	-0.83429	1.3843	1.0896	3.1484
150.8	-3.5543	-0.83631	1.3805	1.0864	3.1481
150.9	-3.5519	-0.83361	1.3796	1.0821	3.1448
151	-3.5475	-0.8273	1.3851	1.0865	3.1475
151.1	-3.5514	-0.8246	1.3805	1.0831	3.1467
151.2	-3.5527	-0.82739	1.3825	1.0846	3.1496
151.3	-3.5611	-0.82941	1.3775	1.0773	3.1473
151.4	-3.5606	-0.82871	1.3768	1.0727	3.1431
151.5	-3.5603	-0.8295	1.3735	1.0708	3.1446
151.6	-3.563	-0.8313	1.3703	1.0679	3.1453
151.7	-3.5661	-0.83079	1.3732	1.071	3.1443
151.8	-3.5715	-0.83191	1.3676	1.066	3.1401
151.9	-3.5715	-0.83321	1.369	1.0608	3.1391
152	-3.5747	-0.8372	1.3665	1.0613	3.1318
152.1	-3.5732	-0.8392	1.3644	1.0602	3.127
152.2	-3.5739	-0.83639	1.3676	1.0616	3.1272
152.3	-3.5814	-0.84081	1.3631	1.057	3.1213
152.4	-3.5925	-0.84301	1.3604	1.054	3.1196
152.5	-3.5957	-0.8455	1.3602	1.0495	3.1219
152.6	-3.6001	-0.8426	1.357	1.0465	3.1249
152.7	-3.5989	-0.83699	1.3538	1.0473	3.125
152.8	-3.595	-0.83421	1.3535	1.046	3.1279
152.9	-3.5952	-0.83421	1.3571	1.0501	3.1308
153	-3.598	-0.8289	1.3619	1.0547	3.1321
153.1	-3.6026	-0.8265	1.3547	1.0517	3.1281
153.2	-3.6084	-0.82619	1.3502	1.0458	3.1259
153.3	-3.6124	-0.82731	1.3425	1.0425	3.1218
153.4	-3.6134	-0.82711	1.3396	1.0384	3.1232
153.5	-3.613	-0.8307	1.3411	1.0394	3.1239
153.6	-3.6135	-0.8309	1.3396	1.0403	3.1229
153.7	-3.617	-0.83409	1.3338	1.041	3.1241
153.8	-3.6164	-0.83511	1.3366	1.0464	3.1237
153.9	-3.6199	-0.83091	1.3381	1.0497	3.1221
154	-3.6248	-0.8328	1.333	1.05	3.1215
154.1	-3.6227	-0.8358	1.331	1.0489	3.1239
154.2	-3.6201	-0.8369	1.3312	1.0473	3.1272
154.3	-3.6236	-0.8344	1.328	1.0432	3.1268
154.4	-3.625	-0.83261	1.3237	1.0433	3.1295
154.5	-3.6266	-0.8312	1.3222	1.0464	3.1289
154.6	-3.6325	-0.8351	1.3181	1.0461	3.1273
154.7	-3.6348	-0.8318	1.3218	1.0478	3.1283
154.8	-3.6327	-0.82911	1.3257	1.049	3.1288
154.9	-3.632	-0.82991	1.3282	1.0511	3.1278
155	-3.6307	-0.8338	1.3301	1.0541	3.1253
155.1	-3.6287	-0.8333	1.3337	1.0578	3.122
155.2	-3.6355	-0.83499	1.3309	1.0533	3.1199
155.3	-3.6389	-0.83871	1.3282	1.0515	3.1178
155.4	-3.6465	-0.84641	1.3201	1.0455	3.1134
155.5	-3.6538	-0.8511	1.3186	1.0412	3.1124
155.6	-3.655	-0.8471	1.3205	1.0401	3.116
155.7	-3.6581	-0.84499	1.3165	1.0404	3.1201
155.8	-3.6544	-0.8433	1.3231	1.0468	3.1246
155.9	-3.6557	-0.84751	1.3212	1.0442	3.1262
156	-3.6621	-0.8479	1.3154	1.0426	3.1215
156.1	-3.6689	-0.8477	1.3153	1.0444	3.1229
156.2	-3.6721	-0.8479	1.3097	1.0413	3.1193
156.3	-3.6749	-0.8477	1.3071	1.0432	3.1174
156.4	-3.6795	-0.8481	1.3038	1.0413	3.1137
156.5	-3.6813	-0.8461	1.2999	1.0368	3.1133
156.6	-3.6758	-0.8441	1.3018	1.0379	3.1118
156.7	-3.6751	-0.8433	1.3005	1.0403	3.112
156.8	-3.6753	-0.84221	1.3023	1.043	3.1169
156.9	-3.6776	-0.84291	1.3004	1.0444	3.114
157	-3.6836	-0.8478	1.2986	1.044	3.1119
157.1	-3.6834	-0.845	1.295	1.0421	3.1125
157.2	-3.6801	-0.8431	1.2969	1.0451	3.1153
157.3	-3.6788	-0.8394	1.2966	1.0467	3.116
157.4	-3.6774	-0.84251	1.2919	1.0484	3.1112
157.5	-3.6811	-0.8438	1.2884	1.0477	3.1057
157.6	-3.6832	-0.8461	1.2862	1.0462	3.1024
157.7	-3.6812	-0.8442	1.2872	1.0444	3.0984
157.8	-3.679	-0.8492	1.2827	1.0425	3.0918
157.9	-3.6741	-0.85051	1.2879	1.0477	3.0922
158	-3.6789	-0.8499	1.2853	1.0485	3.0914
158.1	-3.6753	-0.8484	1.2858	1.0497	3.0961
158.2	-3.6805	-0.85009	1.2818	1.0426	3.0923
158.3	-3.6795	-0.8505	1.2802	1.043	3.0886
158.4	-3.6787	-0.8537	1.2815	1.0423	3.0906
158.5	-3.6831	-0.8587	1.2812	1.0366	3.087
158.6	-3.6859	-0.8586	1.281	1.0367	3.0849
158.7	-3.6842	-0.8588	1.2801	1.0339	3.0803
158.8	-3.6854	-0.8564	1.2814	1.0294	3.0786
158.9	-3.691	-0.8575	1.2783	1.0283	3.0739
159	-3.6948	-0.8587	1.2754	1.0258	3.0674
159.1	-3.6973	-0.8633	1.2675	1.0213	3.0627
159.2	-3.6929	-0.8625	1.2702	1.0235	3.0642
159.3	-3.6905	-0.8605	1.2689	1.0236	3.061
159.4	-3.6906	-0.8588	1.2706	1.0232	3.0608
159.5	-3.6932	-0.862	1.2684	1.021	3.0544
159.6	-3.6938	-0.8616	1.2699	1.0217	3.0502
159.7	-3.6917	-0.8609	1.2717	1.0225	3.0484
159.8	-3.6909	-0.8583	1.2749	1.0254	3.0472
159.9	-3.6929	-0.8565	1.2744	1.0195	3.0445
160	-3.691	-0.8577	1.2751	1.0146	3.043
160.1	-3.6867	-0.8532	1.2774	1.0151	3.0471
160.2	-3.6865	-0.8552	1.2739	1.0113	3.045
160.3	-3.6819	-0.8551	1.2738	1.0109	3.0433
160.4	-3.6786	-0.8579	1.2739	1.0128	3.0412
160.5	-3.6762	-0.8579	1.2771	1.0128	3.0415
160.6	-3.6699	-0.8572	1.2818	1.0182	3.0495
160.7	-3.6691	-0.8559	1.2822	1.0175	3.0468
160.8	-3.6674	-0.8612	1.283	1.0158	3.0442
160.9	-3.6683	-0.8645	1.2825	1.013	3.0401
161	-3.6702	-0.8671	1.2801	1.0108	3.0396
161.1	-3.6644	-0.8601	1.2822	1.0122	3.0437
161.2	-3.6636	-0.8591	1.2809	1.009	3.0422
161.3	-3.6596	-0.8549	1.2848	1.0091	3.0417
161.4	-3.6612	-0.8546	1.283	1.0076	3.0379
161.5	-3.6613	-0.85	1.2883	1.0093	3.0396
161.6	-3.6632	-0.8497	1.2927	1.0094	3.0383
161.7	-3.6644	-0.8506	1.2943	1.0046	3.0381
161.8	-3.6611	-0.8471	1.2992	1.0048	3.0417
161.9	-3.6616	-0.8466	1.2994	1.0042	3.0433
162	-3.662	-0.8442	1.3009	1.0051	3.0411
162.1	-3.6585	-0.8451	1.3048	1.0058	3.0401
162.2	-3.654	-0.8413	1.3092	1.0049	3.0402
[truncated: 1,778 more rows]
